# Supplementary material for: Aerosolized nicotine from e-cigarettes alters gene expression, increases lung protein permeability, and impairs viral clearance in murine influenza infection
Source: Front Immunol. 2023 Mar 14;14:1076772. doi: 10.3389/fimmu.2023.1076772 (PMC10043316; doi:10.3389/fimmu.2023.1076772)
Supplement: Supplementary file 1 [file Table_1.xlsx]

## Sheet: S2A - Nic vs. Air
gene	Log2 FC	P-value	FDR
Snord17	-3.64058	2.29232e-23	5.51048e-19
Clec2d	1.2562	1.5639e-18	3.65642e-14
Arf3	-0.549413	8.40839e-16	6.73762e-12
Cebpd	0.984319	2.27273e-13	1.84598e-09
Actg2	2.11028	1.50361e-12	9.72969e-09
Cdh1	-0.632893	2.46282e-12	9.72969e-09
Eif3e	0.933608	6.63392e-12	2.69413e-08
Hist1h2bl	2.42504	6.96421e-12	2.69413e-08
Lrp2	-1.59732	1.0935e-11	4.62094e-08
Sp3	0.962047	2.07022e-11	4.95542e-08
5730408K05Rik	-3.84649	2.1667e-11	4.95542e-08
Gimap6	1.09276	2.55889e-11	7.32681e-08
Cops2	0.764774	7.64204e-11	1.90987e-07
Sema7a	0.751531	1.20299e-10	2.49452e-07
Acta2	1.4832	1.48497e-10	2.60665e-07
Hist1h2bf	2.305	1.9924e-10	4.80468e-07
Ms4a4d	1.21021	2.0973e-10	4.50387e-07
Cox7b	1.52396	2.55365e-10	5.31064e-07
Ier3	-0.667696	3.45207e-10	5.04968e-07
Casp12	1.07442	3.45955e-10	6.98088e-07
Plagl1	-0.994394	4.25633e-10	6.98088e-07
Rmrp	1.80444	7.26514e-10	9.58681e-07
Ptges3	0.577299	9.83333e-10	1.18944e-06
Itgb6	-0.854809	1.03915e-09	1.08609e-06
Gnai3	0.499437	1.18391e-09	2.05036e-06
Rpl39	1.6711	1.24205e-09	1.70536e-06
Myl9	1.62448	1.40193e-09	1.72317e-06
Rnu12	-3.04765	2.21332e-09	2.60101e-06
Gpr146	0.796714	3.49895e-09	3.50261e-06
Plat	1.04105	6.05156e-09	6.55367e-06
Cubn	-4.20131	6.86517e-09	7.13706e-06
Hist1h2be	1.65105	8.7874e-09	8.77579e-06
Lix1l	0.764697	9.16713e-09	8.8776e-06
Rnaset2b	-0.930187	1.27791e-08	1.18623e-05
Hist1h1c	1.33072	1.40348e-08	9.021e-06
Cdc34	0.93342	1.48303e-08	1.44073e-05
Snord15b	-2.26725	1.61764e-08	1.44073e-05
Tagln	1.07037	1.65389e-08	1.44073e-05
Rps8	0.936759	1.83819e-08	1.21364e-05
Zfp36l1	0.662603	1.86678e-08	1.42614e-05
Col4a4	-1.72835	1.93445e-08	1.21364e-05
Gbp4	0.805985	2.312e-08	1.59806e-05
Rpl12	1.24229	2.37986e-08	1.6067e-05
Hist1h2ai	1.97894	2.80125e-08	2.36434e-05
Ctla2a	0.987702	3.04557e-08	2.19885e-05
Rpl24	1.35967	3.46027e-08	2.07068e-05
Il17re	-1.42596	3.70968e-08	3.07085e-05
1810037I17Rik	-0.728105	4.35416e-08	3.07085e-05
Scel	-0.869697	5.15137e-08	3.49766e-05
Zfp365	-1.13591	5.40441e-08	4.2974e-05
Hist1h1e	1.02242	5.51482e-08	3.06931e-05
Neat1	-1.38419	6.74145e-08	3.06931e-05
Clmn	-1.00698	7.85124e-08	6.04903e-05
Chd5	-2.6982	9.12577e-08	6.67961e-05
Psmc6	0.700608	9.37653e-08	5.96027e-05
Rpl36	1.33066	1.02349e-07	7.40638e-05
Atox1	1.22081	1.04359e-07	7.13262e-05
Igf1	1.02973	1.05866e-07	8.40774e-05
Kcp	-3.37239	1.11455e-07	6.30164e-05
Prom2	-2.82345	1.21637e-07	5.564e-05
Hist2h2ac	1.36374	1.28322e-07	6.83482e-05
Myh11	1.49539	1.41415e-07	9.05837e-05
Tcf7	1.21639	1.42781e-07	7.1796e-05
Ets1	0.498324	1.55826e-07	6.30164e-05
Igsf9	-1.89016	1.6349e-07	6.71791e-05
Elavl1	0.575892	1.73484e-07	8.72042e-05
Upp1	1.23647	1.87462e-07	8.72042e-05
Ecscr	1.14892	1.96553e-07	9.05837e-05
Alk	-4.71881	2.01987e-07	7.13262e-05
Dcn	1.25256	2.02598e-07	9.05837e-05
Mmp3	0.944407	2.07553e-07	9.22898e-05
Osmr	0.599838	2.09326e-07	8.72042e-05
S1pr1	1.04014	2.20288e-07	7.40638e-05
Rarres2	1.0199	2.21874e-07	9.60616e-05
Isl2	-5.65236	2.43292e-07	8.72042e-05
Rab11fip1	-0.787009	2.51446e-07	9.60616e-05
Rpl9	0.743097	2.61286e-07	9.85096e-05
Hist2h4	0.963354	2.66011e-07	0.000115582
Apol10b	0.764168	2.91877e-07	0.000127069
Cct4	0.578143	2.93932e-07	0.000136329
Postn	1.36692	3.06059e-07	0.000124295
Mroh2a	-3.21874	3.61581e-07	0.000141075
Rpl14	0.755132	3.6161e-07	0.000106715
Rps26	1.00763	4.08451e-07	0.000141075
Rcsd1	0.752376	4.35997e-07	0.000211022
Atp8b1	0.535531	4.39532e-07	0.000171012
Eps8l1	-1.31184	5.19783e-07	0.000204112
Cdh11	0.828536	5.22914e-07	0.000215892
Cnn1	2.04609	5.2762e-07	0.000198625
Rnf43	-1.21679	5.30775e-07	0.000208408
Hist1h2bh	2.1978	5.40114e-07	0.000191437
Klhdc8a	-0.989251	5.42208e-07	0.000211022
Pitpnm3	-1.49364	5.45392e-07	0.000192967
Tirap	0.654979	5.55961e-07	0.000191437
Fstl1	0.831082	5.56289e-07	0.000148895
Bsn	-2.32774	5.60452e-07	0.000193718
Hist1h3e	1.41719	5.71949e-07	0.000229235
Duox1	-3.55257	5.75281e-07	0.000204112
Dux	-2.99029	5.83227e-07	0.000162523
Cacna2d4	-2.36189	6.05619e-07	0.000215892
Cnbp	0.361477	6.17102e-07	0.000168573
Fli1	0.986434	6.45076e-07	0.000211022
Rps18	1.22952	6.45843e-07	0.000215892
Smc4	0.636462	6.52274e-07	0.000211022
Ptms	-0.660587	6.70328e-07	0.000172894
Slc5a5	-3.96279	6.86653e-07	0.000141075
Rap1a	0.67833	6.98937e-07	0.000193718
Tmc4	-0.855364	7.20258e-07	0.000215892
Angptl4	0.876891	7.38178e-07	0.000277092
Rpl32	1.15511	7.51351e-07	0.000208408
Lims1	0.520754	7.97958e-07	0.000198625
Eppk1	-0.683448	8.48167e-07	0.000215892
Cd79b	1.11105	8.53256e-07	0.000276088
Arhgef3	0.753871	8.75738e-07	0.000303834
Sema3e	-1.25031	9.16131e-07	0.000215892
Pcbp1	0.681102	9.23039e-07	0.000208408
Nav2	-0.702711	9.34633e-07	0.000208408
Gbp6	0.680767	9.4269e-07	0.000208408
Tpt1	0.953624	9.90148e-07	0.000208408
Filip1l	0.727249	1.03463e-06	0.000275526
Pi15	1.41973	1.10301e-06	0.000277318
Rpl37	1.00848	1.13732e-06	0.000352195
Rps25	0.840007	1.16519e-06	0.000237372
Otog	-3.01087	1.16554e-06	0.000290996
Ush2a	-3.33634	1.19301e-06	0.000293635
Wnk4	-1.24168	1.20117e-06	0.000326127
Phlda1	0.514881	1.21734e-06	0.000297371
Trim9	-3.18805	1.22693e-06	0.000229235
Whsc1l1	0.402664	1.25572e-06	0.000281995
Cyp1b1	1.00101	1.25645e-06	0.000303834
Sec13	0.728399	1.26166e-06	0.00030643
Rps11	0.956308	1.26279e-06	0.000281995
Sorcs2	-0.973535	1.27157e-06	0.000331542
Rps23	0.747207	1.29787e-06	0.000251065
Dscaml1	-2.81151	1.32977e-06	0.000247006
Zfand5	0.49147	1.43591e-06	0.000356936
Opn4	-7.12586	1.44146e-06	0.000281995
Sav1	0.613708	1.44617e-06	0.000357153
Col27a1	-1.64814	1.473e-06	0.00035387
Ryr1	-2.45179	1.54455e-06	0.000341369
Dnaaf3	-0.946457	1.57251e-06	0.000364324
Abcc6	-3.22764	1.58449e-06	0.000277092
Fam184a	-1.3909	1.63424e-06	0.000352195
Hist1h3h	1.34214	1.68525e-06	0.00038402
Slc7a9	-7.0522	1.73425e-06	0.00030643
F11r	-0.489096	1.74307e-06	0.000303834
Mir6516	-2.01443	1.77068e-06	0.00030643
Stab2	-2.50311	1.7742e-06	0.000427181
Ifitm3	1.0263	1.86251e-06	0.00030643
Stxbp5l	-4.5538	1.86398e-06	0.000269022
Akap5	-1.4494	1.89278e-06	0.000303834
Fmnl2	0.584221	1.91861e-06	0.000303834
Epb4.1l3	-1.10028	2.00077e-06	0.000390321
Rps15a	0.885611	2.00591e-06	0.000352195
Sec61g	1.25191	2.05155e-06	0.000362566
Bcan	-3.27378	2.10298e-06	0.000281995
Itga11	-2.13038	2.12664e-06	0.0004343
Anxa5	-0.511141	2.16703e-06	0.000328875
Rps4x	0.690198	2.30506e-06	0.000352195
Hnrnpf	0.764232	2.39794e-06	0.000364324
Ifi27l2a	1.22627	2.43007e-06	0.000507811
Lox	0.735536	2.54361e-06	0.000358631
Myo7b	-2.53674	2.64429e-06	0.000390321
Llgl2	-0.636813	2.66431e-06	0.000507811
Brk1	-0.489561	2.67645e-06	0.000507811
Tgtp2	0.931193	2.68347e-06	0.000390321
Slc39a8	-0.831585	2.70266e-06	0.00038402
Gng12	0.528633	2.78596e-06	0.000390321
Aox4	-4.71839	2.79619e-06	0.000331542
43715	0.59544	2.83179e-06	0.000390321
Cebpa	-0.586881	2.90115e-06	0.000652204
Sall3	-3.71753	2.91654e-06	0.000362566
Cacna1b	-2.52516	2.98622e-06	0.000530164
Hist1h3a	1.37991	3.02526e-06	0.000607732
Hist1h2bm	2.10037	3.0357e-06	0.000633684
Hist1h2bg	2.06101	3.08891e-06	0.000558593
Rbm47	-0.543923	3.09539e-06	0.000546558
Rpl8	0.742813	3.10137e-06	0.000422421
Pdpn	-0.747342	3.15208e-06	0.000507811
Sptbn2	-1.28337	3.25003e-06	0.000607732
Pde4b	0.889611	3.25435e-06	0.000558593
Chadl	-3.03559	3.3159e-06	0.000379642
Cngb1	-2.39617	3.37135e-06	0.000467048
Apmap	-0.707862	3.49116e-06	0.000610562
Cd164	0.566363	3.5432e-06	0.000447587
Muc6	-2.47946	3.55671e-06	0.000636652
F13a1	0.905214	3.59397e-06	0.000601882
Lrrc8a	0.70294	3.61999e-06	0.00045466
Ly6a	0.81438	3.68748e-06	0.000500807
Cntn2	-2.58411	3.77463e-06	0.000640514
Lrrtm2	-2.77456	3.77883e-06	0.000427181
5430419D17Rik	-4.37372	3.86577e-06	0.000398337
St8sia4	0.809816	3.95509e-06	0.000723505
Arap2	0.57088	4.05866e-06	0.000669251
Sgcb	0.747097	4.0778e-06	0.000746068
Casc4	0.783142	4.1519e-06	0.000853437
Ifitm2	0.786463	4.48031e-06	0.000558593
Ets2	0.591114	4.54918e-06	0.000558593
Cdc42ep4	0.481753	4.5691e-06	0.000572063
Emp1	0.81655	4.6325e-06	0.000576996
Hist1h3g	1.56288	4.73731e-06	0.000793156
Serping1	0.971698	4.7584e-06	0.000572063
Tgm6	-4.13071	4.76463e-06	0.000472769
Rpl10	1.05659	4.77281e-06	0.000558593
Fbn2	-3.21829	4.80729e-06	0.000720595
Gypc	0.736497	5.00771e-06	0.000790152
Zfp143	0.843635	5.08529e-06	0.000819562
Wac	0.55108	5.12394e-06	0.000743181
Zan	-2.83163	5.13854e-06	0.000746068
Gpr17	-3.41197	5.31038e-06	0.000507811
Rpl5	0.624938	5.45869e-06	0.000607732
Rnf125	0.947756	5.48833e-06	0.000819562
Des	1.19738	5.52662e-06	0.000737316
Gan	-0.832613	5.5552e-06	0.000819562
Rpl13	0.674005	5.5908e-06	0.000734403
Dnah17	-2.04328	5.65591e-06	0.000790152
2310007B03Rik	-0.732989	5.66667e-06	0.000790152
Myh3	-3.57924	5.76375e-06	0.000819562
Yme1l1	0.474898	5.78218e-06	0.000714773
Tbx4	0.759343	5.81362e-06	0.000819562
Psma3	0.59898	5.86646e-06	0.000979705
Dock5	-0.470983	5.98936e-06	0.000784971
Uaca	0.457236	5.99012e-06	0.00106753
Sv2b	-4.41297	6.08342e-06	0.000558593
Hist1h3c	1.5262	6.15651e-06	0.00107926
Pvrl4	-0.646538	6.18247e-06	0.000819562
Kcnq1ot1	-1.79938	6.31344e-06	0.000819562
Slc12a1	-3.26636	6.58414e-06	0.000633684
Srcin1	-1.49535	6.62673e-06	0.000913914
Igfn1	-2.97313	6.64904e-06	0.00073271
Cacna2d3	-3.01993	6.74246e-06	0.000639571
Selt	0.607006	6.81251e-06	0.000727121
Ppp1ca	0.636283	6.83923e-06	0.000727121
Hnrnpul2	-0.434662	6.88259e-06	0.000819562
Clint1	0.658472	7.05158e-06	0.000791129
Uroc1	-4.11383	7.09997e-06	0.000623068
Emc1	-0.387309	7.11325e-06	0.000882075
Cul3	0.417062	7.16826e-06	0.000842932
Myh8	-2.87222	7.19223e-06	0.000639571
Mug1	-4.03351	7.20746e-06	0.000666633
Sorcs1	-3.79217	7.30031e-06	0.000675272
Gucy2e	-3.19464	7.31231e-06	0.000633684
Rsl1d1	0.763422	7.54609e-06	0.000929968
Tug1	0.522813	7.57814e-06	0.00100775
Eml6	-1.14202	7.7284e-06	0.000990213
Celsr3	-2.2602	7.77257e-06	0.000941524
Ddx3x	0.419016	7.84993e-06	0.000790152
Sema3b	-1.1768	8.13123e-06	0.000990213
Hist1h2bb	1.444	8.19702e-06	0.00114259
Umodl1	-3.35922	8.23759e-06	0.000727121
Dab1	-2.90772	8.26035e-06	0.000790152
Hecw1	-3.49449	8.28919e-06	0.00101098
Mei1	-3.52754	8.32228e-06	0.000679565
Comtd1	-1.18144	8.32907e-06	0.000977006
Col4a3	-1.48755	8.44666e-06	0.000819562
Ube2d3	0.615933	8.44746e-06	0.000819562
Git1	0.470869	8.45879e-06	0.000819562
Dnm3	-0.99633	8.4764e-06	0.00098004
Hist1h3f	1.30737	8.52545e-06	0.00101819
Accsl	-4.1408	8.52819e-06	0.000720595
Myo15	-2.69034	8.5296e-06	0.00112408
Hist1h3i	1.24966	8.60464e-06	0.000977006
Cnksr1	-0.739168	8.62722e-06	0.00118694
Dpp6	-2.59423	8.64328e-06	0.000987468
Cgn	-0.795103	8.71761e-06	0.000940801
Api5	0.51606	8.77625e-06	0.000956414
Pten	0.63589	8.88846e-06	0.000821164
Ttc9	-0.717676	8.97808e-06	0.00119824
Mbp	-0.448849	9.09408e-06	0.00101819
Tgfb1i1	0.584067	9.21724e-06	0.00107105
Ccdc27	-4.90562	9.36994e-06	0.000633684
Caskin1	-2.37446	9.38244e-06	0.00109855
Xrra1	-2.36506	9.45855e-06	0.000737316
Comp	-2.51958	9.61755e-06	0.000791129
Abca12	-3.56578	9.76881e-06	0.000850132
Syt2	-3.71152	9.89075e-06	0.000790152
Cd24a	0.772615	1.00191e-05	0.00101098
Shd	-4.01397	1.00372e-05	0.000939693
Ybx1	0.610121	1.01141e-05	0.000863404
Actg1	0.845452	1.0848e-05	0.00106753
Kremen2	-2.30955	1.08511e-05	0.000842774
H3f3a	0.883089	1.09338e-05	0.00116469
Gfpt2	0.716201	1.12863e-05	0.00123677
1110028F11Rik	-4.03649	1.1338e-05	0.000821164
Acot9	0.591199	1.15216e-05	0.00118694
Ap5m1	0.758461	1.15232e-05	0.00127509
Mcam	0.607987	1.15617e-05	0.000967762
Grk1	-3.45641	1.16182e-05	0.000819562
Cntnap5b	-3.1836	1.17632e-05	0.000872741
Kcnj10	-1.63527	1.17673e-05	0.000872741
S1pr3	0.904372	1.19745e-05	0.00134343
Spock2	-1.27929	1.20386e-05	0.000987468
Clstn3	-2.71709	1.21324e-05	0.00128749
Slc6a5	-4.30803	1.21613e-05	0.000842774
Calb2	-3.84786	1.21689e-05	0.000872741
AU040972	1.37301	1.24898e-05	0.00145461
Dgkk	-3.79942	1.25181e-05	0.000888711
Cnn3	0.688605	1.27189e-05	0.00104351
Smek2	0.404339	1.27266e-05	0.00120967
Kdelr2	0.530591	1.2821e-05	0.00121476
Raly	0.602864	1.29112e-05	0.001275
Vwce	-3.523	1.30435e-05	0.000872741
Klb	-3.45161	1.31319e-05	0.000872741
Rps7	0.549367	1.3272e-05	0.00107105
Zfp207	0.709931	1.33527e-05	0.0012408
Sspo	-2.43796	1.34634e-05	0.00150809
Popdc3	-1.12732	1.34963e-05	0.00148201
Loxl1	0.692736	1.3558e-05	0.00101819
Zfp827	-0.728024	1.40336e-05	0.00150809
A330049N07Rik	-6.45828	1.40529e-05	0.000913914
Grid1	-3.72934	1.40818e-05	0.000977006
Sim1	-3.85044	1.41256e-05	0.000962571
Rpl7	0.584729	1.4204e-05	0.00112689
C330024D21Rik	-4.79419	1.43572e-05	0.000955731
Spint2	-0.736923	1.44642e-05	0.00111548
Tmc2	-5.19585	1.4506e-05	0.000977006
Cxcl12	0.680022	1.48144e-05	0.00129539
Cux2	-1.46257	1.49612e-05	0.00141016
Hspa13	0.551304	1.5077e-05	0.00146753
Ryr3	-2.85198	1.5253e-05	0.00160597
Gadd45g	-0.696012	1.53767e-05	0.00147496
Tsks	-3.40043	1.57394e-05	0.00104197
Aox2	-3.25745	1.57544e-05	0.00150809
Utp11l	0.756447	1.57795e-05	0.00161648
Cops4	0.788782	1.60171e-05	0.00147137
9030404E10Rik	-2.88134	1.60969e-05	0.00124654
Anxa9	-1.29833	1.62658e-05	0.00147137
Casp4	1.09815	1.65492e-05	0.00147137
Ncoa7	0.664432	1.65817e-05	0.00147137
Xpo1	0.532239	1.67629e-05	0.00142489
Scn11a	-3.19003	1.6847e-05	0.00125285
Hbegf	-0.699517	1.69863e-05	0.00166114
Naca	0.443607	1.72363e-05	0.00120731
Cfap221	-2.14824	1.7275e-05	0.0010691
Kpna4	0.45638	1.75287e-05	0.00167503
Scrn2	-1.38395	1.80189e-05	0.0012408
Cdk17	0.472532	1.80728e-05	0.00156997
Fer1l4	-2.62492	1.81677e-05	0.00131478
Atp6v0d2	-1.05419	1.81711e-05	0.0015743
Ager	-1.21794	1.82713e-05	0.0014734
A230056J06Rik	-4.69191	1.84059e-05	0.000951749
Nme8	-6.25291	1.84076e-05	0.000929968
Clic4	0.381807	1.87035e-05	0.0013329
Usmg5	1.2728	1.8776e-05	0.00187112
Usp13	-1.8459	1.90684e-05	0.00135744
Csmd2	-2.79117	1.91083e-05	0.00186096
Nrxn2	-1.68936	1.91904e-05	0.00186096
Cxcl13	2.23264	1.93091e-05	0.00163369
Cdk15	-4.32951	1.98394e-05	0.00122924
Faah	-0.926501	1.98781e-05	0.00186096
Snhg11	-2.22353	1.98838e-05	0.00171884
Syn3	-1.62233	1.99449e-05	0.00192875
Greb1	-2.45711	2.01343e-05	0.00166114
Gimap8	0.728415	2.01792e-05	0.00166398
Sez6l	-2.93498	2.0434e-05	0.00116618
Pcdh10	-2.97885	2.04911e-05	0.00120697
Synpo2	1.15152	2.0502e-05	0.00167503
Zfp758	1.03193	2.05467e-05	0.00167598
Jund	-0.452062	2.0615e-05	0.0013329
Vps35	0.552859	2.08019e-05	0.00162434
Adrb3	-2.12716	2.12004e-05	0.00126536
Cul9	-0.745755	2.15811e-05	0.00169643
B2m	0.946442	2.17506e-05	0.00138582
Rasa3	0.562701	2.18992e-05	0.00166114
Myrf	-0.811262	2.1923e-05	0.001733
Rpl29	1.00782	2.19736e-05	0.00147137
Itgb2l	-2.87502	2.20114e-05	0.00124654
Mfi2	-2.90299	2.20209e-05	0.00124654
Dda1	0.5824	2.21484e-05	0.0017197
Lamc2	-0.788495	2.22792e-05	0.00141016
Tnrc18	-0.411549	2.23779e-05	0.00166114
Gm4922	-6.61974	2.23795e-05	0.00129628
Iigp1	0.648915	2.24878e-05	0.00166114
Mpp7	-0.91708	2.26525e-05	0.00208945
Fibcd1	-2.54012	2.26579e-05	0.0012408
Slc26a8	-3.13045	2.27721e-05	0.0012408
Fam19a2	-4.97656	2.29823e-05	0.00155427
Lingo2	-3.60218	2.30915e-05	0.00127471
Sp8	-3.70209	2.31749e-05	0.00133037
Fcrls	-2.36939	2.32557e-05	0.00130005
Fjx1	-1.17089	2.33723e-05	0.00213382
Tnk1	-1.05614	2.33931e-05	0.00205524
Spry4	0.529797	2.36195e-05	0.0019229
Cd302	0.89502	2.39011e-05	0.00216412
Snx30	-0.652472	2.3917e-05	0.00191785
Slc2a7	-5.036	2.53135e-05	0.00141016
Agrn	-1.06008	2.53285e-05	0.00156727
A330023F24Rik	-1.65129	2.54393e-05	0.00150809
Sarm1	-2.35833	2.54785e-05	0.00136471
Dnm1l	0.524067	2.55793e-05	0.00254418
Lypla1	0.631917	2.57061e-05	0.00198693
Eif3m	0.557747	2.58757e-05	0.00203221
Hist1h2bn	1.57636	2.5961e-05	0.00192875
Alox12b	-4.29448	2.6005e-05	0.001446
Abce1	0.514122	2.60201e-05	0.00186087
Igfbp3	0.691783	2.6049e-05	0.00192875
Pkig	0.50057	2.65138e-05	0.00194125
Prr15l	-0.947281	2.67221e-05	0.0018706
Ces1b	-4.60667	2.68589e-05	0.00135744
Cplx1	-4.77764	2.70693e-05	0.00119824
Elf1	0.555721	2.73204e-05	0.00164299
Mroh8	-3.39904	2.7604e-05	0.00138912
Ms4a1	1.72992	2.76173e-05	0.00167598
Fbxo41	-2.54709	2.79301e-05	0.00148327
S100a8	1.79305	2.81056e-05	0.00229736
Gm4981	-3.92063	2.82684e-05	0.00141452
Gucy2d	-3.25401	2.85124e-05	0.00150809
4933401H06Rik	-3.93386	2.89809e-05	0.0012408
Zfp579	-1.01482	2.89879e-05	0.00240828
Sptbn4	-2.11496	2.89898e-05	0.00208039
Scn10a	-2.67795	2.919e-05	0.00172602
Slc44a2	-0.636996	2.96358e-05	0.00194125
Spata31d1a	-3.30961	2.99575e-05	0.00156753
Slc5a3	-0.904365	2.99807e-05	0.00228658
Ipo7	0.420596	3.01337e-05	0.0026191
A330076C08Rik	-4.34879	3.01889e-05	0.00125242
Ccdc149	-1.1293	3.02773e-05	0.00238144
Inadl	-1.0254	3.03229e-05	0.00262576
Hist1h2af	1.329	3.05486e-05	0.00229736
Tlx3	-2.50151	3.08053e-05	0.00148201
S100a9	1.74023	3.13385e-05	0.00234068
Sec31b	-1.99209	3.16484e-05	0.00171884
Glud1	0.4934	3.18001e-05	0.00171594
Mybpc2	-1.67581	3.23133e-05	0.00172602
Nsmce1	0.671274	3.23636e-05	0.00257783
Fmn2	-2.43149	3.26972e-05	0.00164172
Etnk2	-2.99963	3.28144e-05	0.00159871
Slc45a3	-0.923302	3.28248e-05	0.00224044
Ano2	-2.59328	3.29624e-05	0.00164649
Tmem245	-0.817076	3.31339e-05	0.00212449
F630042J09Rik	-3.42283	3.35504e-05	0.00163369
Spen	-0.348143	3.36767e-05	0.001782
Cox4i1	-0.346753	3.38047e-05	0.00211958
Myh14	-1.23293	3.39173e-05	0.00186096
Malat1	-1.07071	3.39658e-05	0.00186096
Slc39a2	-1.33137	3.40197e-05	0.00179629
Zfp97	1.3514	3.4075e-05	0.00191785
Cldn18	-1.06158	3.42327e-05	0.00186096
Rps19	0.786847	3.43327e-05	0.00250106
Bmp8a	-3.58734	3.48107e-05	0.00169007
Hsd11b1	1.06649	3.49432e-05	0.00286658
Rpl23a	0.703271	3.49541e-05	0.00192875
Ceacam3	-4.5453	3.51436e-05	0.00160597
Plce1	-1.05581	3.53131e-05	0.00239768
Mapk8ip2	-2.73282	3.54112e-05	0.00162434
Ampd1	-3.12389	3.54213e-05	0.00171121
Zbtb8b	-2.95749	3.55758e-05	0.00167503
Zfp729a	0.84227	3.61465e-05	0.0026191
Arf1	0.465257	3.62235e-05	0.00195679
Nos1	-2.87819	3.64342e-05	0.00197605
Krt25	-6.32407	3.64343e-05	0.00141162
Usf2	0.667399	3.68112e-05	0.00234564
Gbp7	0.610654	3.71305e-05	0.00194125
Cyp1a1	-2.98563	3.71655e-05	0.00191785
Hist1h2ak	1.49439	3.72642e-05	0.00238793
Kif5a	-2.53279	3.73542e-05	0.00238144
Sema4g	-2.41872	3.84842e-05	0.00167598
1700073E17Rik	-3.62214	3.84883e-05	0.00167503
Crb3	-0.767623	3.85013e-05	0.0026191
Pak6	-0.756092	3.85158e-05	0.00274507
Gprc5a	-0.803078	3.86473e-05	0.00192875
Clcn6	-0.750893	3.86923e-05	0.00274507
Pdcd10	0.554755	3.95418e-05	0.00249733
Camk2a	-2.08002	3.96784e-05	0.00196652
Fam135b	-3.3003	4.0141e-05	0.00215839
Cpne5	-2.06693	4.025e-05	0.00211213
Cycs	0.759275	4.03439e-05	0.00247423
Pcna	0.755406	4.03753e-05	0.0026002
Fam160b2	-0.703843	4.08597e-05	0.00252857
Tmem71	0.731241	4.0978e-05	0.00230807
Cdipt	-0.466377	4.10143e-05	0.0031335
Slc22a16	-4.57033	4.13663e-05	0.00153417
Anp32b	-0.593859	4.14953e-05	0.00208945
Tnn	-1.64045	4.16436e-05	0.00204557
Ifitm1	1.21178	4.18571e-05	0.00257071
Hist1h3b	1.63871	4.21487e-05	0.00267196
Mbnl1	0.4904	4.22522e-05	0.00216566
Ifitm6	1.43724	4.23453e-05	0.00205246
Scn9a	-3.52924	4.24501e-05	0.00191785
Kcnt1	-2.57684	4.25744e-05	0.00205524
Epha7	-1.46799	4.33675e-05	0.00294537
Otof	-2.34216	4.33728e-05	0.00208945
Zfp131	0.520474	4.39334e-05	0.00267196
Vwa5b1	-3.4521	4.40268e-05	0.00188878
4932414N04Rik	-4.95558	4.43826e-05	0.00194119
Cela3a	-5.74344	4.43925e-05	0.00147137
Wdr26	0.357019	4.44837e-05	0.0022418
Bdnf	-1.06343	4.46723e-05	0.00310836
Cspg5	-3.07118	4.49898e-05	0.00186096
Fbxw18	-6.37114	4.67707e-05	0.00163369
Nkx2-2os	-4.96137	4.69249e-05	0.00193101
Szt2	-0.619442	4.70619e-05	0.00274507
Krt2	-4.00971	4.71697e-05	0.00166114
Tll2	-3.05196	4.82082e-05	0.0019229
Ccl11	1.31183	4.84369e-05	0.00309816
Rfx8	-4.98828	4.91831e-05	0.00208039
Frem2	-2.04706	4.99145e-05	0.00227317
Pdcd4	0.515762	4.99799e-05	0.00293551
Pcdh15	-2.81434	5.04447e-05	0.00228658
Hist2h2bb	1.25439	5.11693e-05	0.00372443
Rpl6	0.684784	5.11715e-05	0.00235109
Hint2	-0.990234	5.12369e-05	0.00334127
Serpina3c	0.722505	5.13539e-05	0.00320553
Tcf4	0.467223	5.14056e-05	0.00229736
Adamts20	-2.43597	5.15283e-05	0.00242569
Mrfap1	-0.444436	5.15394e-05	0.00235857
Cyp26c1	-3.50715	5.201e-05	0.00207427
Dram2	0.618155	5.25155e-05	0.00302076
Myh7b	-2.34617	5.28823e-05	0.00307569
Wnt1	-3.18885	5.30693e-05	0.00220368
Trcg1	-2.84453	5.38071e-05	0.00220368
Eif4h	-0.322667	5.39944e-05	0.00249665
Lrrc66	-5.98937	5.42315e-05	0.00176335
Cadps	-2.87409	5.50243e-05	0.00215839
Insm2	-2.61294	5.50783e-05	0.00208945
Zbtb42	-0.548542	5.57824e-05	0.002985
43531	0.571691	5.60614e-05	0.00389393
Atp2b2	-1.6107	5.61304e-05	0.00338621
Tjp2	-0.413184	5.6212e-05	0.00255923
Mrpl30	0.786101	5.63052e-05	0.00338113
Fbxw10	-2.05353	5.67065e-05	0.00220368
Sar1b	0.541581	5.67544e-05	0.00354462
Rp1l1	-3.41089	5.74784e-05	0.00229736
Serinc2	-0.706888	5.75052e-05	0.00331851
Gm11665	-5.95758	5.755e-05	0.00185773
Mroh7	-2.55339	5.76469e-05	0.00222722
Qrich1	0.495258	5.79377e-05	0.00375133
Plekhb2	-0.586311	5.79586e-05	0.00290149
Angpt2	0.892896	5.81346e-05	0.00333054
Mug2	-3.44725	5.8383e-05	0.00231601
Slc52a3	-0.821282	5.88897e-05	0.00356516
Gm21119	-4.3255	5.89004e-05	0.00186096
Nrsn1	-4.74806	5.89375e-05	0.00191785
Itgad	-2.81456	5.92447e-05	0.00234068
Myo3b	-2.05964	5.93901e-05	0.00249665
Col11a1	-2.69282	5.97638e-05	0.00234564
1700019B03Rik	-3.41029	5.97973e-05	0.00271801
Shroom1	-2.31958	6.03033e-05	0.00222644
Rabggta	-0.733262	6.04244e-05	0.0036161
Sox10	-2.42331	6.05793e-05	0.00222722
Spata21	-2.86064	6.20765e-05	0.002316
Trpc7	-3.81925	6.25624e-05	0.00234564
Lmo4	0.4774	6.2599e-05	0.00408617
Pnpla1	-2.90446	6.27909e-05	0.00238937
Apod	0.878971	6.34131e-05	0.00328064
Grin2b	-2.77423	6.36359e-05	0.00234564
Mug-ps1	-3.62516	6.42096e-05	0.00229657
Nfe2l2	0.50073	6.435e-05	0.00308268
Atp5a1	-0.326952	6.44035e-05	0.0026191
Slc4a9	-3.59938	6.44662e-05	0.00235245
Ahnak	-0.866635	6.45971e-05	0.0026191
Map3k9	-0.74665	6.48645e-05	0.00331851
Btnl5-ps	-2.75414	6.55408e-05	0.00247423
Muc4	1.1159	6.564e-05	0.00279145
Cttnbp2	-1.40536	6.56955e-05	0.00267381
Hist1h2bc	0.967758	6.60863e-05	0.00331557
Tbrg3	-1.74741	6.63012e-05	0.00268415
Fsd1	-3.37392	6.70135e-05	0.00290149
Shank2	-1.06079	6.74332e-05	0.00335279
Cdcp1	-0.526727	6.78907e-05	0.00334084
Six3os1	-3.37167	6.7943e-05	0.00235109
Snora81	-1.68773	6.85533e-05	0.0036161
4933413J09Rik	-3.31792	6.8693e-05	0.0024208
AI593442	-3.68451	6.87208e-05	0.0024208
Tcam1	-3.50281	6.87389e-05	0.00247771
Slc25a5	0.734274	6.88724e-05	0.00272175
Glb1l3	-3.30911	6.89215e-05	0.00294594
Dhrs2	-4.03893	6.91282e-05	0.0023638
Scara3	0.90063	6.93915e-05	0.00340216
Bzrap1	-1.64126	6.95318e-05	0.00340216
Islr	0.79208	6.95979e-05	0.0031335
Grik3	-2.35222	6.9821e-05	0.00358119
Pde6a	-3.13048	7.04239e-05	0.00239512
Rnf39	-1.00274	7.0468e-05	0.00367273
Smtnl1	-3.52314	7.1271e-05	0.00208921
Kcnu1	-3.30711	7.12898e-05	0.00241036
Rpl3	0.534914	7.15213e-05	0.00277823
Otogl	-2.83585	7.15372e-05	0.00250106
Serpina3m	1.06173	7.16163e-05	0.00341596
Psmd14	0.710664	7.23457e-05	0.0036161
Adamts1	0.672834	7.28123e-05	0.00376908
Sepw1	-0.358546	7.33824e-05	0.002985
Rpl27	0.775802	7.34346e-05	0.00421845
Lbr	0.431278	7.43675e-05	0.0042651
Pacsin3	-0.872651	7.4429e-05	0.00376908
Arhgap8	-0.734146	7.45445e-05	0.00349331
Whrn	-1.39834	7.51136e-05	0.0028756
Fam186b	-3.43219	7.53055e-05	0.00257267
Ptchd2	-2.66381	7.53417e-05	0.00304425
Trank1	-2.47568	7.55523e-05	0.00356516
Slc8a3	-2.2205	7.57059e-05	0.00250106
Abcb5	-3.71259	7.60493e-05	0.00270521
Grb7	-0.984501	7.61743e-05	0.00376908
Zfyve27	-0.639114	7.74371e-05	0.00358119
Pde4c	-2.36583	7.74521e-05	0.00254418
C130021I20Rik	-3.65914	7.77678e-05	0.00271801
Cdh23	-1.7832	7.77786e-05	0.00382159
Faap20	-0.671935	7.78253e-05	0.00333072
Maml2	0.617964	7.78444e-05	0.00362343
Ly6c1	0.648136	7.79955e-05	0.00291867
Fam184b	-3.51967	7.81976e-05	0.00274507
Cr1l	0.536466	7.84496e-05	0.00376908
Dlgap2	-3.1468	7.84595e-05	0.00257783
Nlrp5	-4.7092	7.91263e-05	0.0022668
Otoa	-2.99245	7.91668e-05	0.00276903
Lamp2	0.539894	7.92864e-05	0.00305729
Zfp715	0.699575	7.93012e-05	0.00397055
Atp8b5	-2.76959	7.96738e-05	0.00267801
Nat8l	-2.00047	7.96886e-05	0.00296255
Gm13830	-3.83071	7.99981e-05	0.00228225
Irx4	-3.56422	8.01416e-05	0.00277823
Map3k5	-0.411352	8.03225e-05	0.00376908
Rnu11	2.15667	8.03334e-05	0.00267381
Gm13544	-5.98712	8.05031e-05	0.00278582
Osbpl6	-1.15093	8.05325e-05	0.00369032
Acvr2b	-1.40182	8.06372e-05	0.00317875
Cd226	1.46989	8.09105e-05	0.00371668
Npc1l1	-3.04073	8.09517e-05	0.00279145
Fgf11	-1.60383	8.10737e-05	0.00270521
Cacna1f	-3.60496	8.15002e-05	0.0026191
Tspan4	0.486728	8.1926e-05	0.00371747
St3gal1	0.442924	8.19445e-05	0.00310238
Tmem164	-0.460313	8.22938e-05	0.00334084
Sfi1	-1.93369	8.23804e-05	0.00310865
Cox7a2	0.84435	8.25409e-05	0.00420832
4930543N07Rik	-5.82382	8.30577e-05	0.00229736
Eps8l2	-0.738097	8.32052e-05	0.00389393
Stk11ip	-0.545604	8.3722e-05	0.00432122
Zic5	-2.8223	8.38577e-05	0.00285268
Cdh24	-1.98161	8.41883e-05	0.0028652
B4galnt3	-2.51107	8.42091e-05	0.00268846
Opn1sw	-3.74464	8.45154e-05	0.00331851
Adamtsl4	-0.554202	8.49582e-05	0.00362343
Miat	-2.31663	8.50426e-05	0.00277823
Astn1	-2.77168	8.5153e-05	0.00277823
Ppp1r2	0.518467	8.52626e-05	0.00320261
Fam71a	-3.12168	8.53105e-05	0.00234601
Krt82	-3.26832	8.55263e-05	0.00288401
Slc13a5	-3.27989	8.67142e-05	0.00290149
Epc2	0.56035	8.67932e-05	0.00393211
Marveld3	-0.835713	8.69739e-05	0.00406587
Rps5	0.817475	8.7106e-05	0.00323521
Npas4	-2.64109	8.78091e-05	0.00335338
Skint6	-4.01443	8.81868e-05	0.00291867
Mrgprb1	-5.7534	8.90166e-05	0.00226476
Umod	-2.93122	8.96547e-05	0.00297083
Bpifb6	-2.71274	8.97015e-05	0.00340216
Slc15a2	-1.12651	9.02701e-05	0.00411551
Xbp1	0.480333	9.0287e-05	0.00369164
Ube2j1	0.511891	9.04891e-05	0.00389393
Dscam	-2.37477	9.08478e-05	0.00320358
Loxhd1	-2.47047	9.10978e-05	0.00320553
Anks1b	-2.09718	9.16978e-05	0.0032379
Prtg	-2.62463	9.19043e-05	0.00301466
Mypn	-2.03197	9.20636e-05	0.00290271
Flnb	0.495335	9.2214e-05	0.00372443
Tmem184a	-0.759381	9.3117e-05	0.0043558
Gm13157	0.743206	9.31913e-05	0.00393369
Snrpd2	0.739788	9.32349e-05	0.00435606
Slc31a1	0.421933	9.34846e-05	0.00376908
Spns1	-0.563729	9.40484e-05	0.00391536
2610037D02Rik	-3.91764	9.40684e-05	0.00291867
Eef2	0.622471	9.4339e-05	0.00334084
Pak7	-3.45854	9.53826e-05	0.00307704
Hdgf	-0.49607	9.5884e-05	0.00331557
Myt1	-3.42567	9.59419e-05	0.00289487
Myh1	-3.5918	9.5988e-05	0.00289487
Catsperg1	-2.25901	9.61855e-05	0.00289579
Grm5	-3.29271	9.64207e-05	0.002985
Dock3	-2.29107	9.67073e-05	0.00400247
Tmem116	-1.20057	9.70757e-05	0.0034866
Amz1	-0.96274	9.71896e-05	0.00333072
Fam65b	0.826201	9.75167e-05	0.00399455
Cd47	0.424047	9.77777e-05	0.00340812
Col11a2	-2.16314	9.79348e-05	0.00455342
Pkhd1	-2.58115	9.7935e-05	0.00350708
Qrich2	-2.53952	9.79871e-05	0.00313002
Lama3	-1.74946	9.81927e-05	0.00504821
D930020B18Rik	-2.43224	9.86378e-05	0.00302158
Arl1	0.524974	9.88161e-05	0.0042651
Nt5dc3	-0.482476	9.88352e-05	0.0040698
Catsper4	-2.59331	9.89431e-05	0.00301466
Nrtn	-1.74013	0.000100172	0.00305326
Slc7a4	-1.19292	0.000100729	0.00475194
Trpm3	-1.71634	0.000101028	0.00409955
Lct	-2.63214	0.000101683	0.00319094
Cfap57	-1.03659	0.000101896	0.00488897
Obscn	-1.49833	0.000102182	0.00411376
Mgam	-2.3134	0.000102423	0.00409955
4930590J08Rik	-2.89012	0.000102588	0.00321388
Arhgap22	-0.810023	0.000102827	0.00412952
Soat1	-0.41522	0.000102907	0.00391536
D930048N14Rik	-2.0877	0.000103266	0.00302076
Slc2a4rg-ps	-2.00315	0.000104	0.00303207
Rpl7a	0.765935	0.000104024	0.00393211
Tgfbr2	0.476665	0.000104396	0.0036161
Gdf2	-2.02601	0.000104425	0.00323499
Prrx1	0.714436	0.000104842	0.00470584
Adamts9	0.386368	0.00010556	0.00376908
Ier2	0.511528	0.000105658	0.00435909
Hist1h2ab	1.31945	0.000107154	0.00421636
Fzd5	-0.573841	0.000108129	0.00382159
Chst12	-0.535198	0.000108592	0.00560232
Magi2	-1.50734	0.000108671	0.00428144
Cacnb4	-1.2661	0.000108883	0.00354462
Gm13238	-2.28654	0.000108935	0.00332073
Slc24a1	-2.52168	0.000109062	0.00332073
1700023F06Rik	-3.476	0.00010915	0.00271801
Ssr4	0.665966	0.000109446	0.00432137
Ubxn1	-0.442581	0.000109829	0.00408287
Baiap2l2	-2.21418	0.00011051	0.00314315
Nuggc	-3.26689	0.000111563	0.00330641
Cacfd1	-0.615324	0.000112365	0.00437728
Cnih3	-3.47634	0.000112697	0.00335296
Pmfbp1	-3.51126	0.000112832	0.00319358
Ptk7	0.480879	0.000112924	0.00543359
G6pc	-3.7572	0.000113288	0.00277823
Gabrb2	-3.4889	0.000113546	0.00335279
Cyp2b19	-4.66418	0.000113855	0.00335279
Gas7	0.583014	0.000114349	0.00393211
Epn3	-0.825806	0.000114395	0.00546387
Tmem59l	-1.67617	0.000114737	0.00320358
Nr2f2	0.513538	0.000115246	0.00493521
Ano4	-3.33287	0.000115462	0.00331851
Nron	-3.30696	0.000115868	0.00338621
Adgrf1	-3.98218	0.000116902	0.00389393
Gm10789	-3.35099	0.000116934	0.00331851
9530053A07Rik	-2.29639	0.000117859	0.00367273
Islr2	-1.89245	0.000118213	0.00341577
Fam198a	-1.25499	0.000118306	0.00367873
C1ra	0.631742	0.00011849	0.00376908
Rpsa	0.65359	0.000118651	0.00382336
Col25a1	-2.44679	0.000118763	0.00384412
Bahcc1	-0.718488	0.000119543	0.00458186
Fat2	-1.31144	0.000119611	0.00509692
Gm9573	-2.04294	0.000119766	0.00347326
Clec4f	-4.23377	0.000120092	0.00290149
Pkd1l2	-2.27492	0.000120164	0.00371747
Akr1d1	-3.5667	0.000120489	0.00330128
Gm12992	-2.50422	0.000120842	0.00347326
Tfr2	-2.96636	0.000120858	0.00331851
Lrit3	-3.70224	0.000121737	0.00286612
Car7	-2.28874	0.000121982	0.00395425
1810055G02Rik	0.626135	0.000123348	0.00501418
BC046251	-4.07908	0.00012364	0.00398736
Mia	-2.59625	0.000124002	0.00355387
Rps24	0.553424	0.000124506	0.0043558
Mtmr2	0.412934	0.000124784	0.00509692
Car2	0.5399	0.00012526	0.00470584
Tfap2e	-2.85558	0.000125735	0.00340812
Lrrc8e	-0.80337	0.000125886	0.00526277
Sh3glb1	0.391759	0.000125947	0.00376908
Eif3c	0.457573	0.000127221	0.00440371
Psmd11	0.407099	0.000127243	0.00575427
Cacna1a	-1.69804	0.000128524	0.00481505
Nkx6-3	-3.75534	0.000129753	0.00300256
Gm1995	-3.59638	0.000130225	0.00408287
Rpl38	0.608926	0.000130444	0.00524167
Dld	0.406679	0.000132092	0.00506556
Tnr	-2.34951	0.000132967	0.0040728
Abca17	-2.71611	0.000133075	0.00387351
Cabp1	-3.5471	0.000133387	0.0036161
Sacm1l	0.435557	0.000133811	0.00508472
Ptges	0.840452	0.000133967	0.00505338
Hist1h2ad	1.44038	0.000134272	0.0036843
Ret	-1.09633	0.00013491	0.00495774
Ergic2	0.619772	0.000135425	0.00563717
Exd1	-2.46509	0.000136064	0.0036161
Srrm4	-2.14105	0.000136137	0.00493521
Ces4a	-3.07965	0.000136144	0.00369337
Slc6a1	-2.80633	0.000136722	0.0036161
Apob	-1.89427	0.000137029	0.00393369
Plb1	-1.11409	0.00013746	0.00499736
Syt3	-1.85052	0.000137657	0.00371747
Hoxa13	-4.18407	0.000137868	0.00290149
C530008M17Rik	-1.39781	0.000138627	0.00499736
Gucy2f	-3.84906	0.000139259	0.0036843
Gja4	0.765158	0.00014043	0.00505005
Stkld1	-2.56933	0.000140479	0.00376908
Arfgef3	-0.990524	0.000141619	0.00649178
Svop	-2.60528	0.000142313	0.00368738
Capn3	-2.20823	0.000142566	0.00359239
Pgf	0.954139	0.000143705	0.00505047
Ifngr1	0.549434	0.000143762	0.00446379
Prdm13	-2.79235	0.000144085	0.00379508
Adgrv1	-2.27464	0.000145554	0.00509692
Trhde	-3.40392	0.000145563	0.00379413
Meg3	-2.26413	0.000145729	0.0040478
Hist1h2ae	1.36512	0.000147364	0.00562585
Macrod2	-1.93739	0.000147953	0.00366414
Cst6	-2.59433	0.000148074	0.00372443
Ttc9b	-3.36655	0.000148726	0.00442657
Ptgs2os	-3.55149	0.000148848	0.00366463
Ush1c	-2.35657	0.000149298	0.00384809
Ggnbp2	0.453743	0.000149639	0.0051797
Xdh	0.399534	0.000149834	0.00408287
Tmem63c	-2.8528	0.000150257	0.0036843
Arl4a	0.617907	0.000150413	0.00596235
Unc5d	-2.46809	0.000151264	0.00390511
Pnma1	-1.79228	0.000151354	0.00376908
Mpp4	-2.92855	0.000151359	0.00376908
CK137956	-3.86431	0.000152152	0.00325084
Pm20d1	-1.89896	0.00015216	0.00371747
Sugt1	0.686886	0.00015235	0.00579942
Elavl3	-3.1971	0.000153521	0.00391128
Adm	1.08612	0.000154062	0.00560186
9530091C08Rik	-2.39186	0.000154592	0.00393211
Snora74a	-2.24357	0.000154637	0.00393211
Gabbr2	-2.6439	0.00015531	0.00382159
Ephb3	-0.82748	0.000155762	0.00522706
Psg21	-3.48005	0.000155928	0.00331851
Uba52	0.914516	0.000156219	0.00575162
Foxo6	-1.80347	0.000156434	0.00394976
Gdi1	-0.500567	0.000156796	0.0057617
P3h2	-1.42455	0.000156918	0.00612849
1700007B14Rik	-5.87172	0.000157023	0.00333148
Pcnxl2	-1.97146	0.000157057	0.00550885
Gm16576	-1.72347	0.000157786	0.0053082
Cts8-ps	-4.26975	0.000157826	0.00307569
Cdh16	-1.902	0.000157868	0.0053082
Nr2e1	-3.05739	0.000158086	0.00397094
Tmprss15	-3.30705	0.00015833	0.00383774
Rfx4	-2.62374	0.000158355	0.00376908
Rnf207	-2.37042	0.000158565	0.00376908
Msh5	-1.82814	0.000159294	0.00554541
Calcr	-1.99094	0.000161387	0.00399455
Tenm2	-2.51933	0.000161625	0.00560186
Pgm1	0.683159	0.000161799	0.00574182
Sppl2c	-5.6674	0.000162163	0.00340812
Slc26a5	-2.84946	0.000162276	0.00400247
Smg8	0.521999	0.000162346	0.00575162
Plekhd1	-1.29416	0.00016278	0.00602654
4921531P14Rik	-5.85452	0.000162842	0.00335279
Cecr2	-0.927936	0.000163799	0.00620224
Asnsd1	0.62412	0.000164418	0.00603217
Pclo	-1.47124	0.000165225	0.00549151
Serinc3	0.591128	0.000165305	0.0043558
Tpst2	0.560604	0.000165554	0.00560186
Rhoj	0.562724	0.000166033	0.00664702
Efcc1	-1.6961	0.000166057	0.0038431
Elmo3	-0.886405	0.000166468	0.00584517
C2	0.687062	0.000166635	0.00594829
Cacng5	-3.10208	0.000166744	0.00407115
Slit1	-2.26309	0.00016686	0.00440371
Gem	0.626397	0.00016712	0.00549151
Ccl19	1.2899	0.000167365	0.00438152
Ugt1a1	-2.79093	0.000167485	0.00408287
Brcc3	0.57123	0.000167915	0.00587904
Rpl35a	0.701951	0.000168059	0.00549151
Add2	-2.57632	0.000168198	0.00397055
Pah	-4.23123	0.000168574	0.00344744
Manea	0.637845	0.00016928	0.0058921
Fam195b	-0.493977	0.000169715	0.00549151
Cpne7	-2.48984	0.000169992	0.00391128
Hist1h2bk	1.42028	0.000171348	0.00593794
Spaca7	-5.76848	0.000171417	0.0034866
Igdcc3	-2.98328	0.000171425	0.00400247
Tmem179	-3.28012	0.000171427	0.0041306
Sel1l3	-1.43696	0.00017201	0.00634739
Gad2	-3.37793	0.000172206	0.00399455
Ybey	-0.967883	0.000172907	0.00583428
Unc13a	-2.43386	0.000173193	0.00636784
E030019B13Rik	-1.26461	0.000174376	0.00514718
Gcm2	-4.03922	0.000175092	0.00408287
Lrtm1	-3.05301	0.000175125	0.00408287
Ccdc64b	-1.64761	0.000175809	0.00450697
Frem3	-2.80069	0.000175866	0.0040478
Gm4788	-5.31137	0.000176005	0.00333054
Fsd2	-1.3458	0.000176142	0.00486553
Ano7	-2.69508	0.000177328	0.00421636
Serpina3f	0.679008	0.000178828	0.0053886
Catsperd	-2.4726	0.000178988	0.00399713
Slc6a20b	-2.94129	0.000179704	0.00408287
Exoc2	0.459085	0.000180255	0.0058921
Cys1	-1.08423	0.000180306	0.00639582
Rpl31	0.89013	0.000180332	0.00572566
Slc14a2	-2.5856	0.000180348	0.00429781
Vmn2r117	-3.9567	0.000180626	0.00355387
Prpf40a	0.416919	0.000181408	0.00701049
Nhsl2	0.451283	0.000182001	0.00747631
Rasgrf1	-2.37112	0.000182187	0.00466643
4930432J09Rik	-4.2739	0.000182286	0.00358275
Ywhaq	0.525114	0.000184405	0.0051797
Cemip	-1.36434	0.000186321	0.00474932
Lamb3	-0.753363	0.000187493	0.00710471
Pde11a	-2.38802	0.000188371	0.00508602
Papola	0.385379	0.000188435	0.00493143
Rsph6a	-2.63321	0.000188596	0.00362343
Gm2762	-3.46982	0.000188845	0.00408287
Vsx2	-3.15889	0.000188997	0.00440371
Retnlg	1.19759	0.000189143	0.00681639
Cel	-3.41106	0.00018953	0.00440371
Dnajc15	1.00943	0.00019006	0.0058921
Map6	-0.719546	0.000190154	0.00766113
Pitpnm2os1	-3.24466	0.000191557	0.00340216
Slc6a11	-2.45725	0.000193531	0.0044326
2610206C17Rik	-3.03208	0.000193548	0.00375133
Hist1h4h	0.790267	0.000193992	0.00593794
Gpr22	-3.42812	0.000194375	0.00372006
Col26a1	-2.84307	0.000194985	0.00519741
Tbc1d21	-5.45208	0.000196577	0.00340812
2810408A11Rik	-2.41049	0.000196847	0.00450697
Slc38a3	-2.84411	0.000196977	0.00450697
Rps6ka3	0.411436	0.000197085	0.00503851
Gpr179	-1.27773	0.000197946	0.00686349
Pvrl1	-0.537658	0.000198196	0.00655342
Cacna1i	-1.84412	0.000198395	0.00686352
Lmo7	-0.752098	0.000198414	0.00489403
Pdgfrb	0.752658	0.000199097	0.00541558
Lctl	-4.23202	0.000199163	0.00372443
Adgrf3	-3.08006	0.00020041	0.00527247
Ppfia2	-2.34994	0.000201231	0.0042651
Selenbp2	-2.45976	0.000201435	0.00437728
Gnb2l1	0.58799	0.000201964	0.00572566
Bmper	0.640814	0.000202642	0.00612854
Svopl	-2.85871	0.000203397	0.004616
Myh2	-2.81818	0.000203603	0.00458186
Ppp1r9a	-1.01722	0.000204205	0.00640086
Gfra4	-2.96503	0.000204512	0.00379413
Fanca	-0.810138	0.000204896	0.00652309
Crispld2	0.541357	0.000205642	0.00501013
Gucy1b3	1.05607	0.000205766	0.00604115
Trpm5	-2.38179	0.000206231	0.0043558
Trpm6	-0.685702	0.000206595	0.00638744
Trim40	-4.08726	0.000207474	0.00382159
Msx3	-4.61844	0.000207626	0.0044437
Gsx2	-5.58404	0.00020766	0.00333148
Ppfia3	-1.85254	0.00020781	0.00503202
Tbcd	-0.409246	0.000207813	0.00638176
Galr2	-2.84587	0.000208226	0.00445127
Bclaf1	0.420524	0.000208755	0.0058921
Alpk2	-1.82806	0.000210308	0.00451118
Rb1	0.558067	0.000210545	0.00640282
Neurog2	-3.11949	0.000210987	0.00474932
Uckl1	0.619446	0.000211055	0.00662673
Sh3d21	-1.09176	0.00021165	0.00625254
Habp2	-3.65692	0.000212297	0.00545805
Tusc1	-1.22848	0.000212405	0.00725444
Vwa5b2	-2.46248	0.000212864	0.00442017
Fstl4	-2.01449	0.000213335	0.00442468
Kbtbd11	0.435765	0.000214524	0.00630742
7420700N18Rik	-5.25427	0.000215101	0.00369032
Lrrc7	-2.88091	0.000216028	0.00482413
Col8a2	-1.16701	0.000216222	0.00706936
Pcdhgc4	-1.54421	0.000216697	0.00443937
Ackr3	0.785219	0.000219451	0.00655342
Foxl2	-2.86542	0.000220062	0.00550885
Tbc1d2	-0.627996	0.00022035	0.00634739
Prkcz	-0.975427	0.000220406	0.006313
Rilpl2	0.809641	0.000220877	0.00639582
Gabrb1	-4.12193	0.000221238	0.00393762
Dsg1a	-3.67494	0.000221373	0.00486553
Mir5098	-3.5014	0.000221405	0.00488897
Rassf10	-1.51733	0.000221494	0.00486553
Scn1a	-3.26243	0.000221687	0.00488897
Slco1b2	-3.72435	0.00022238	0.00394976
Slc17a1	-4.20071	0.000222546	0.00391536
Ccdc180	-1.18103	0.000223496	0.00645164
Cul1	0.578466	0.000224278	0.00573333
Pnrc2	0.599735	0.000224474	0.00662673
Wnt7a	-0.91838	0.00022457	0.00708557
Tcf12	0.413369	0.00022505	0.00793621
Cnot2	0.560823	0.000227594	0.00648787
Cpxm1	0.880786	0.000228188	0.00669547
Nadsyn1	-1.1636	0.000228207	0.00550885
D430041D05Rik	-1.64937	0.000229216	0.00648787
Slc28a1	-2.99925	0.000230016	0.00497936
Tmed5	0.458548	0.00023139	0.00625254
E030024N20Rik	-1.64053	0.000231477	0.00555626
Lonrf2	-2.54227	0.000233975	0.00503717
Xkr7	-2.84069	0.000234224	0.00501418
Ttll8	-2.10461	0.00023453	0.00485315
Lrit1	-4.23763	0.000235066	0.0040728
Galnt14	-2.80737	0.000235579	0.00503202
Zfp541	-3.11145	0.000235839	0.00488897
Usp17lb	-5.33273	0.000236085	0.00376908
Carhsp1	0.354225	0.000236145	0.00549151
B930025P03Rik	-3.94988	0.000236193	0.00408287
Armc12	-3.31737	0.000236259	0.00503539
Lmod1	1.06234	0.000236761	0.00745482
D630003M21Rik	-2.39581	0.000238167	0.00504821
Veph1	-1.83855	0.000238779	0.00506556
Kcnip2	-2.16049	0.000238966	0.00504821
B3gat1	-3.45567	0.000239216	0.00504821
Crhr1	-2.84511	0.000239217	0.00479079
Jakmip2	-3.44589	0.000240037	0.00505047
Irgm1	0.546662	0.000240224	0.00550885
Vgll2	-3.81426	0.000240744	0.00476346
Aim1l	-1.03595	0.00024081	0.00759394
Gapdh	0.825196	0.00024201	0.0055265
Epgn	-3.95992	0.00024259	0.00408287
Trmt112	-0.467554	0.0002426	0.006969
Klk1b4	-3.4973	0.000243661	0.00362343
Sptb	-1.21472	0.000243888	0.00745687
Ripk1	0.560672	0.000244424	0.00738795
Sh3bgrl	0.443719	0.000244435	0.0057302
Mtcl1	-1.20036	0.000245087	0.00601419
Pkp2	-0.694954	0.000245291	0.00669547
Fuom	-1.10993	0.000245923	0.00547437
Scn4a	-1.90896	0.000246817	0.00707724
Ogdhl	-2.15668	0.000247083	0.00486553
Dcc	-2.84218	0.000247551	0.00488897
Chat	-3.68509	0.000248158	0.00486553
Lama4	0.570734	0.000248599	0.00745687
Atp13a4	-1.8687	0.000249563	0.00710471
Ascc3	0.462094	0.00024983	0.00844083
Akap12	0.618417	0.000250433	0.00565158
Prkcq	0.845026	0.000250648	0.00796791
Gm572	-3.80276	0.000251315	0.00503365
Kcnc1	-1.76095	0.000251522	0.0055211
Tcp10c	-2.32115	0.000251995	0.00585193
Hist1h2bj	1.7348	0.000252083	0.00630186
Lactbl1	-2.04058	0.000252742	0.00594829
Lpin2	-0.592848	0.000254307	0.00573333
Scn2a1	-2.40449	0.0002546	0.00524167
Pfkfb2	-0.670515	0.00025555	0.00909983
Cyp4f37	-3.65655	0.000255612	0.0050676
Neurod6	-3.77081	0.000255733	0.00391128
Slmo1	-2.41138	0.000257717	0.00527247
Abcc10	-0.87058	0.000258939	0.00796791
Fam212b	-0.782171	0.000258946	0.00814612
Fam189a1	-2.27644	0.00025907	0.00500688
Sez6	-2.27247	0.00026092	0.00501418
Fras1	-1.2197	0.00026179	0.00782458
4930431P03Rik	-3.19582	0.000262036	0.00501418
Acadsb	0.594379	0.000262238	0.00728359
Gm10354	-4.05378	0.000264636	0.00432122
Mgarp	-5.89617	0.000266027	0.00434768
Tpm3	-0.4112	0.000266116	0.00569605
Grin3a	-2.03255	0.000266154	0.0053886
Hsd17b14	-2.38667	0.000266347	0.00504821
Hnrnpdl	0.480777	0.000266695	0.00744622
Slc22a6	-3.05133	0.000267478	0.00525151
Itga3	-0.451974	0.000267531	0.00600445
Egf	-2.06141	0.000267877	0.00541226
Dlx3	-2.7777	0.000268146	0.0051797
Chl1	1.048	0.000269201	0.00709911
Atp8b3	-2.26672	0.000269212	0.0057302
Catsperg2	-2.45496	0.000269266	0.00507811
Ltbp1	0.386944	0.00026962	0.0058921
Chrna1	-2.2492	0.000270169	0.0050676
Lrit2	-5.18796	0.000270536	0.00409213
Myom3	-1.73196	0.000270641	0.00716733
Ccdc175	-3.75981	0.000270882	0.00543359
1700012D01Rik	-2.19201	0.000271451	0.00530608
Efna3	-2.51953	0.000271678	0.00530608
Gm20597	-3.36112	0.000271864	0.00622939
Oc90	-2.86522	0.000272142	0.00541708
Htr1a	-3.0259	0.00027228	0.00449411
Zfp644	0.526074	0.00027323	0.00745687
Clcn1	-2.5879	0.000273235	0.00508602
Gm5460	-4.20506	0.000273896	0.00450697
Zdhhc14	-1.08341	0.000273974	0.00718849
Lman1l	-3.64593	0.000274154	0.00440371
Psmc2	0.566772	0.000275851	0.00941378
Capza1	0.670198	0.000278425	0.00796182
Gyg	0.599925	0.000279365	0.00728359
Tspear	-3.59364	0.000281685	0.00549151
Atp1a4	-2.73515	0.000284759	0.00550885
Ndufs4	0.645696	0.000285416	0.0081842
Etf1	0.334772	0.000285684	0.00591222
Vrtn	-3.94362	0.000285873	0.00545805
Crk	0.330601	0.000286064	0.00607703
Cyp7b1	0.814317	0.000286632	0.00673257
Mir6546	-3.22322	0.000287201	0.00523769
Nutm2	-3.97291	0.000288218	0.00540789
Erc2	-1.30695	0.000288602	0.00742983
4930431F12Rik	-4.19004	0.000289179	0.00524903
Dpys	-2.92164	0.000289226	0.00453165
Cckbr	-2.90673	0.000289497	0.00642522
Stambpl1	0.741276	0.000290201	0.00826179
Gm9926	-2.80609	0.000290827	0.0046351
Zdhhc20	0.511405	0.000291948	0.00745687
H2-M10.2	-5.39858	0.000293289	0.00432861
Tmem240	-2.94117	0.000293427	0.00466643
Polr2e	0.617726	0.000293557	0.00803932
Lpgat1	0.448146	0.000294325	0.00920484
C1qtnf1	0.451911	0.000294595	0.00749501
Kcna6	-2.20868	0.000294645	0.00545805
Sctr	-2.75585	0.000294811	0.00545805
Spata3	-3.44184	0.000295041	0.00475224
Sypl2	-2.30811	0.000295738	0.00546405
Dusp11	0.379968	0.000296602	0.00706936
Acan	-2.45696	0.000297365	0.0053886
Cntn4	-2.86959	0.000297729	0.00549151
Cap1	0.674039	0.000297842	0.00627392
Aloxe3	-2.11495	0.000298279	0.00549151
Hist1h2an	1.27509	0.000299581	0.00892974
Col9a2	-2.83813	0.000299771	0.0053886
Sp1	0.459178	0.000299812	0.00708557
Zfp462	-0.797892	0.000300201	0.00759142
Ank1	-1.58251	0.000300918	0.00892974
Rnf165	-1.96619	0.000301075	0.00542046
Atp12a	-2.94527	0.000302086	0.00549167
Elk3	0.512438	0.0003024	0.00759394
Nol4	-2.4379	0.000303613	0.00550838
Ceacam1	0.541808	0.000305129	0.00728359
Tmprss9	-2.08535	0.000305133	0.00543359
Slc25a13	-0.653859	0.000305584	0.00701049
Trim43c	-3.75097	0.000307172	0.00432137
Serpina3n	0.771399	0.000307897	0.00636206
Crb1	-2.8823	0.000310035	0.00665433
Lrp1b	-2.34541	0.00031063	0.00766984
Zp3r	-5.56306	0.000311535	0.0043558
Rsbn1l	0.549737	0.000312223	0.00781035
Ksr2	-1.9416	0.000313266	0.00815088
Igf2bp1	-1.54991	0.000314026	0.00883249
Trim67	-1.6368	0.000314576	0.00817285
Gucy2g	-2.92473	0.000316607	0.0054973
Col2a1	-2.3485	0.00031746	0.00822344
Gm960	-2.82123	0.000318013	0.0058921
Psme4	0.399505	0.000318729	0.00661648
Mgp	1.00862	0.000319174	0.00662002
Slc18a1	-1.92374	0.000319948	0.0058921
Arpp21	-2.42209	0.000320211	0.00631747
Stk36	-0.947405	0.000320436	0.00892974
Emx2	-3.47521	0.000321568	0.00550885
Il13ra1	0.583929	0.000322053	0.00701049
Fbxo24	-2.03292	0.000324278	0.00560143
Emilin3	-3.15043	0.000324372	0.00591839
Hfm1	-3.35174	0.000325427	0.00594829
Lmntd2	-2.28277	0.000326031	0.00503717
Gbp5	0.649085	0.000326478	0.00638176
Cyp2d12	-3.22751	0.000326924	0.00500688
4933438K21Rik	-3.03802	0.000327588	0.00593854
Vstm4	0.672293	0.000329161	0.00867968
Abca16	-3.66308	0.000329798	0.00600445
Slc22a7	-3.55879	0.000330777	0.00499736
Gorasp2	0.387129	0.000330968	0.00759394
Bpifb2	-2.97659	0.000331044	0.00695066
Mroh2b	-2.63943	0.000331322	0.00583428
Prss56	-3.67137	0.000331432	0.00579254
A830082N09Rik	-2.06859	0.000332815	0.00603217
Evpl	-0.806592	0.000333008	0.00930818
Gm1527	-5.48215	0.000333633	0.00458186
Chrna5	-3.64651	0.000333922	0.0050676
Psg29	-3.06004	0.00033452	0.0060453
Atp2b3	-3.0275	0.000336348	0.00701049
Col6a5	-2.07024	0.000337032	0.00854147
B230319C09Rik	-2.43409	0.000337714	0.00593794
Rph3a	-2.32914	0.000337842	0.00573333
Dnah1	-1.11743	0.000337859	0.00926392
Sh3bp5	0.445235	0.00033857	0.0099243
Rhob	0.574115	0.000339203	0.00759394
Cyp3a57	-0.520381	0.000339213	0.00509692
Ros1	-1.84647	0.000339419	0.00814498
Tmbim6	-0.303729	0.000342762	0.00691824
AI182371	-2.47401	0.000343027	0.0058921
Prkch	0.393789	0.000343347	0.00901549
Fam71e1	-2.78725	0.000343543	0.00504821
Gpr152	-2.82352	0.00034728	0.0051797
Tmem132b	-2.07773	0.00034761	0.00615911
Adamts19	-2.50098	0.000347645	0.00620777
Igf2r	-0.484962	0.000348224	0.00771686
Krt24	-4.06333	0.000349633	0.00474932
Slc16a11	-1.19215	0.000349851	0.00892974
4930478P22Rik	-4.21963	0.000350845	0.00507811
Eng	0.724214	0.000350857	0.00776335
Spdya	-3.12767	0.000351018	0.00521619
Ly6h	-2.76132	0.000352086	0.00508472
Npas3	-2.37149	0.000352645	0.00601487
Cgnl1	-0.825434	0.000352892	0.0068896
Dgki	-2.18966	0.00035407	0.0058921
Rps3	0.556815	0.000355012	0.00664702
Alx4	-2.43808	0.000355371	0.0062484
Tdrd9	-2.64403	0.000355582	0.0058921
Slc15a1	-1.82808	0.000359491	0.00670512
Epha8	-2.11298	0.000359939	0.00607703
Scn8a	-2.53839	0.000360685	0.00841105
Hspb7	1.02781	0.000361294	0.00936664
Marcksl1-ps4	-5.44616	0.000361936	0.00391536
Aurkc	-4.00808	0.000362003	0.00524167
Caprin1	0.504597	0.000364454	0.00699509
Slc5a11	-2.74204	0.000365135	0.00613648
Ajuba	-0.537768	0.000365344	0.0083867
Capn12	-2.18071	0.00036546	0.00634739
Muc13	-2.15677	0.000365959	0.00634739
Myh15	-2.32944	0.000367905	0.00600445
5430416O09Rik	-1.40002	0.000372868	0.00901549
Trpv5	-3.49601	0.000373095	0.00643269
Tulp1	-2.15054	0.000373951	0.00640282
Sec14l5	-2.34015	0.000374832	0.00631747
Il1r1	0.492402	0.000375252	0.0111
Pappa2	-1.09662	0.000375348	0.00873132
Npsr1	-3.13267	0.000376647	0.00745687
Vsx1	-3.35714	0.000376956	0.00648124
Fstl5	-3.75866	0.000379474	0.00604981
Col22a1	-2.04681	0.000379749	0.00699509
Mtx3	-0.965432	0.000380171	0.00968379
Wwc1	-0.814242	0.000381002	0.0081749
Gm16863	-2.75223	0.000382335	0.00607703
Ppp2r2b	-1.60059	0.000386662	0.00655342
Psg28	-3.95238	0.000387152	0.0053886
Col7a1	-1.61631	0.000390997	0.00941378
Slc16a8	-2.34337	0.000391022	0.0062305
Tnni1	-3.04139	0.000391343	0.00547414
Rhd	-3.13782	0.000394344	0.00550885
Cops5	0.467317	0.000394402	0.00892974
Tpp2	0.554578	0.000394665	0.0107796
Foxd1	-2.86347	0.000394693	0.00662673
1500012F01Rik	0.794072	0.000395146	0.00896859
Tbk1	0.563311	0.00039576	0.00926067
Ccrl2	0.67634	0.000396003	0.0113042
Aqp6	-2.68121	0.000396042	0.0066358
Gm5535	-2.47346	0.000396402	0.00549151
9630028I04Rik	-2.22541	0.000396433	0.00660891
Iqsec3	-2.2793	0.000396534	0.00751633
Magi1	-0.991011	0.000396619	0.00916166
Mbnl2	0.414466	0.000396699	0.00707724
Spesp1	-3.34751	0.000397917	0.00549151
Rxfp1	-3.19369	0.0003981	0.00649178
Ceacam20	-2.73977	0.00039848	0.0076688
G630093K05Rik	-5.55253	0.000400173	0.00548883
4930524B15Rik	-3.47355	0.000400361	0.0051797
Gnl3	0.556415	0.000402456	0.00901549
Hist1h1d	0.918902	0.000404337	0.00901549
Unc80	-1.8482	0.000405184	0.0103826
Chka	-0.443612	0.000405273	0.00897547
Cct5	0.49581	0.000405632	0.00901549
Pank1	-1.15899	0.00040661	0.010405
Gldn	-3.01602	0.000409092	0.00672692
Adam2	-3.28442	0.000409619	0.00672986
Rps16	0.601647	0.000410603	0.00759394
Sun5	-2.50657	0.000410774	0.0078198
Cdcp2	-2.81374	0.000411012	0.00550885
Flot1	0.471131	0.000411135	0.00908668
Trpc5	-3.83912	0.0004137	0.00638176
Trim52	-3.44082	0.000415191	0.00787402
Ddr1	-0.354447	0.000415847	0.0110586
Ppp1r3e	-0.757788	0.000416025	0.00914238
Batf2	0.644116	0.000416129	0.00936664
Gimap4	0.91331	0.000417125	0.00814765
Fam196a	-1.9107	0.000417472	0.00640282
Myt1l	-2.37735	0.000417919	0.00684638
4930592I03Rik	-2.676	0.000421469	0.00660148
Ccdc42b	-2.01051	0.000422708	0.00692124
Sparcl1	0.672726	0.000423073	0.00759394
Stat4	0.864965	0.000423557	0.0101261
Gm6961	-5.35327	0.000423642	0.00524903
Slc38a2	0.320464	0.000423943	0.00759394
Gm20125	-4.10622	0.000424437	0.00560186
Ntsr1	-3.03418	0.000424725	0.00662673
Idh3g	0.73626	0.000424912	0.00912092
Hgfac	-1.50599	0.00042741	0.006969
Tmem47	0.706948	0.000428055	0.0105553
Fam111a	0.812873	0.000428819	0.00930818
Fam221b	-3.97282	0.000429215	0.00579942
Cyp2b9	-3.11404	0.00043004	0.00565158
Lpo	-3.04562	0.000430689	0.00807034
Uba2	0.376227	0.000430731	0.0112048
Slc1a2	-1.27601	0.000430877	0.0107348
Ap1m2	-0.789654	0.000431964	0.00859379
Cxcl1	0.891657	0.000434101	0.0105553
Elavl4	-2.73022	0.000434569	0.00701049
Gpr156	-2.8468	0.000435627	0.00701049
Chrnb2	-1.47585	0.00043777	0.00701049
Kif17	-1.51459	0.000438627	0.00701049
Pklr	-2.72903	0.000438812	0.00705472
Abca5	-1.17861	0.000439009	0.0102037
Cdx2	-3.02128	0.000439024	0.00701049
Dnah7a	-1.32204	0.000440174	0.00941378
Nr5a1	-2.52877	0.000442585	0.0069268
Cdhr2	-2.51503	0.000443584	0.00707724
Osbpl3	-0.442275	0.000444821	0.00973151
Mroh5	-2.28248	0.000445124	0.00706274
Ccdc177	-2.55433	0.000446328	0.00688225
Spaca6	-1.34823	0.000446903	0.00708557
Nov	1.09031	0.000446946	0.00759142
Prss34	-4.89275	0.000449535	0.00506632
Crocc	-0.912208	0.000450049	0.00946888
Cytip	0.489649	0.000451957	0.00948728
Gm15612	-5.09237	0.000452945	0.00545805
Dmrtc2	-2.42531	0.000453311	0.00830808
4931440F15Rik	-2.22886	0.00045679	0.00718976
Mfsd7c	-0.961889	0.000456924	0.0102509
Lin28b	-3.85404	0.000459606	0.00717204
Gm14015	-3.14756	0.000459777	0.00673793
Olig2	-2.32398	0.000464183	0.00603401
Ampd3	0.457325	0.000465351	0.0101178
Padi6	-2.78019	0.000465364	0.00728359
Cox8a	0.638553	0.000466306	0.0101261
Gsdma3	-0.430205	0.000467377	0.00605306
Abcg5	-3.44076	0.000467416	0.00591839
Sowaha	-1.50258	0.000467612	0.00688225
Rit2	-3.76365	0.000468835	0.00549151
Mroh6	-2.6181	0.000469779	0.00686352
Gm5415	-3.67699	0.000471062	0.00686349
H2-Bl	-3.15796	0.00047117	0.00594829
A630010A05Rik	-3.7744	0.000471818	0.00549151
Vezf1	0.51573	0.000471846	0.00878633
Serpinc1	-2.30194	0.000471853	0.00704335
Tdrd1	-2.67347	0.000471961	0.00735147
Ssb	0.433954	0.000473713	0.0106377
Eif3i	0.706058	0.000474451	0.00977459
Cyp17a1	-3.09569	0.000475156	0.00717204
Ttbk1	-1.9513	0.000475284	0.00837221
Cct6b	-3.10091	0.000475408	0.00859379
Stk32b	-3.06336	0.000475682	0.00738795
Hrk	-2.627	0.000476566	0.0061324
Nell2	-3.33765	0.000477172	0.00735578
Gbp9	0.422132	0.000477593	0.00834967
Ccdc106	-2.18448	0.000478297	0.00740291
Tas1r2	-2.60062	0.000478486	0.00707724
Rnd3	0.633578	0.000482399	0.0101749
Plxnb1	-0.785085	0.000482495	0.00987766
Ebf3	-1.96382	0.00048252	0.0084462
Zc3h13	-0.339126	0.000485181	0.0118779
Cdk1	0.748734	0.000486251	0.0105553
Fcgbp	-1.38229	0.000487836	0.00992449
Dbh	-2.38024	0.000487987	0.00747582
Uchl1os	-5.29471	0.000490431	0.0053082
Fam131c	-2.26821	0.000491898	0.00718849
Bpi	-2.35768	0.000493758	0.00751716
Gm17019	-2.84832	0.000494355	0.00878441
Mief2	-0.579466	0.000494693	0.0110258
Olig3	-3.03691	0.000494738	0.00610282
Gm11544	-3.76443	0.000494986	0.00570092
Edaradd	-2.20025	0.000496981	0.00707915
Slc22a14	-2.92028	0.000497744	0.00751223
Rdh8	-4.11548	0.000497999	0.00582898
Tmprss3	-2.78346	0.00049952	0.00751716
Sbf2	0.439474	0.000500918	0.00960227
Adamts16	-3.02946	0.000502109	0.00708399
Kcnh5	-2.58452	0.000503256	0.00759394
Nkx3-1	-4.16826	0.000504384	0.00541406
Fam159a	-3.46374	0.000505939	0.00708557
Gm11681	-5.24506	0.00050804	0.0057302
Celf5	-2.20656	0.000508186	0.00759394
Atat1	-0.983468	0.000509106	0.0101662
Osr1	0.633207	0.000509341	0.0112048
Ghsr	-2.97424	0.00050966	0.00892974
Ptprh	-1.85354	0.000512345	0.0072098
Myrfl	-2.33269	0.000515021	0.00768488
Dmbx1	-2.79931	0.00051611	0.00897547
Ctnnal1	-0.787109	0.000517621	0.00936664
Pcdh18	0.884623	0.000517938	0.0112048
Kel	-2.72395	0.000518149	0.00899364
Nkx2-1	-0.895825	0.000518708	0.00917244
Gm5114	-3.80067	0.000519035	0.00585193
Abhd16a	0.497854	0.00052062	0.0107424
Borg	-2.56048	0.000522274	0.00724708
Zfp800	0.682765	0.000522845	0.0103826
Krt28	-2.69826	0.000523383	0.00634739
Stk-ps2	-3.11805	0.00052394	0.00647447
Sema4f	-1.02865	0.000524577	0.0110221
Platr22	-2.16847	0.000524757	0.00640086
Snord15a	-2.10777	0.000525854	0.00901839
Gm11744	-2.42254	0.000528237	0.00904688
Pacs1	0.42999	0.000529291	0.0132847
Gm1564	-2.75274	0.00052946	0.00649178
Izumo1	-2.70985	0.000530428	0.00649178
Epha5	-3.11462	0.000530763	0.0077911
Hist1h3d	1.10796	0.000531259	0.0118112
Pglyrp4	-2.94265	0.000533515	0.00638707
Neurod1	-3.48139	0.000534306	0.00735147
Kpna7	-4.10288	0.000534887	0.0076688
Cyp2d13	-3.29214	0.000535312	0.00593794
Kcnq3	-2.66067	0.000535495	0.00782399
Nlrp4f	-3.60652	0.000535963	0.00640282
Gzmg	-5.31533	0.000536168	0.00593794
Hcn3	-1.81446	0.000536479	0.00766984
Slco1a4	-3.34706	0.000536548	0.00648124
Rps21	0.394225	0.000541025	0.00936578
Marco	-0.940985	0.000541503	0.0115063
Gimap9	0.834675	0.000543223	0.0120012
Ucp3	-1.44163	0.000543465	0.00796791
Pip4k2c	-0.362027	0.000545044	0.0134735
B3gnt2	0.399601	0.00054565	0.0109084
Lhx3	-2.49757	0.00054721	0.00795384
Lrtm2	-0.931309	0.000548663	0.0115499
Agbl5	-0.705125	0.000549088	0.00968597
Flrt3	-0.526281	0.000550395	0.0113396
Rhbdl3	-0.934016	0.000550633	0.00868978
Ces2b	-2.5326	0.000550845	0.00649178
Esrp2	-0.689669	0.000554092	0.0121092
Ppard	0.410541	0.000554581	0.0105553
Adrbk2	-0.425619	0.000554604	0.0110041
Eif3f	0.43174	0.000555216	0.00892974
Unc13c	-2.33873	0.000555289	0.0075583
Ndufa7	0.504176	0.000556049	0.0112214
Speer4e	-3.0974	0.0005576	0.00654887
Tmem45a2	-2.80665	0.000557749	0.00651987
Pros1	0.463937	0.000557771	0.00948728
Pla1a	0.687382	0.00055943	0.0116956
43534	-2.51652	0.000561446	0.00814603
Chrne	-2.50513	0.000563182	0.00931474
Pax7	-2.55098	0.000563821	0.00782399
Paupar	-3.41564	0.00056492	0.00664702
Calm1	0.481747	0.000564971	0.00899364
Slc10a1	-2.21876	0.000565844	0.00795564
Phactr3	-1.98285	0.000570062	0.00759394
Pfkfb3	0.416862	0.000570489	0.0101729
Mapk1	0.435401	0.000572156	0.00966702
Fbxw28	-4.08838	0.000573368	0.0066358
Foxe3	-2.61211	0.000574098	0.0068235
Cald1	0.387573	0.000577	0.00905377
Gm1110	-2.84223	0.000577813	0.00826179
Otud7a	-1.99773	0.000580465	0.00768488
Zdhhc19	-2.97885	0.000581939	0.00825946
Adprhl1	-2.64748	0.000584702	0.00832371
Serpinf2	-2.75057	0.000586788	0.00833515
Rnf115	0.607807	0.000586874	0.0112048
Krtap10-10	-3.60607	0.00058821	0.00622523
Vegfa	-0.780415	0.000588637	0.00931884
Romo1	-0.750837	0.000588831	0.0100751
Cbln3	-2.40022	0.000591509	0.00837783
Stra8	-3.33133	0.000592662	0.00674553
A730085K08Rik	-4.67878	0.000594561	0.00625254
Ablim3	-0.886741	0.000594608	0.011039
Nid1	0.555795	0.000594911	0.00918514
Grik4	-1.88873	0.000596662	0.0110258
Myl10	-3.25101	0.000598025	0.00699509
4930478L05Rik	-2.03186	0.000598891	0.00824033
Rpl10a	0.61395	0.000599635	0.00901549
Crx	-3.24132	0.000599715	0.00782399
Stau2	-0.910523	0.000601327	0.0122376
Cdh15	-2.60541	0.000602112	0.00816421
Mafg	-0.515215	0.000602157	0.011088
Kcns2	-2.81976	0.000602205	0.00686349
B3gat2	-2.41205	0.000604156	0.00968597
Rasl10b	-0.816177	0.000606178	0.0113256
Spata31d1d	-3.0977	0.000608173	0.00973151
Map4k3	0.443635	0.000610323	0.0134735
Cyp2j8	-3.96332	0.000611583	0.00640086
Gm13078	-4.26371	0.000612927	0.00689996
Rpgrip1	-1.41565	0.000613066	0.0115063
Abcc2	-2.51692	0.000613715	0.0111262
4933406C10Rik	-2.64615	0.000614685	0.00821385
Sstr3	-2.26624	0.000614889	0.00862781
Fam196b	-1.60525	0.000616534	0.0111382
Lim2	-2.77561	0.000619274	0.00694805
9330182L06Rik	-1.01328	0.000619672	0.0103588
Hist3h2a	0.78799	0.000621777	0.0111382
4933402P03Rik	-5.26479	0.000622418	0.00656497
Gad1	-3.22171	0.000622439	0.00826179
Uqcrh	-0.371129	0.000622578	0.0112312
Pik3cb	-0.337388	0.000624803	0.0114811
Nms	-3.53042	0.00062764	0.00642522
Asap1	0.354932	0.000628116	0.0112312
6720468P15Rik	-3.81349	0.000628354	0.00648787
Tlr4	0.585582	0.000628453	0.0112312
Cacna1e	-1.82465	0.000628607	0.012529
Acoxl	-1.28223	0.000629604	0.0112312
Snora64	-2.87831	0.000630341	0.00701049
Hist1h2bp	1.50966	0.00063118	0.00868978
Gm10825	-3.06954	0.000631284	0.0099243
Nmrk2	-2.76715	0.000631553	0.00707724
Tbx5	0.584332	0.000632465	0.0112103
Matr3	0.312668	0.000632922	0.00922736
Arhgap44	-0.671547	0.000633788	0.0122611
Mtl5	-1.62307	0.000634481	0.00878252
Iqch	-2.84157	0.0006347	0.00872577
Trp53i11	0.51643	0.000635004	0.0116528
Wee2	-3.17016	0.000636016	0.00703097
Htr5a	-4.03296	0.000636093	0.00873132
Dmkn	-0.864012	0.00064057	0.0131246
Mpped1	-2.6902	0.000642837	0.00885436
Cyp46a1	-2.67267	0.000645738	0.00826179
Gm10421	-3.61868	0.000647457	0.00519741
Cyyr1	0.680521	0.000648008	0.011039
Pisd-ps2	-1.31736	0.000648498	0.0132179
Dyrk1a	0.358746	0.000651378	0.0110508
4921518K17Rik	-3.53394	0.000652421	0.00826179
Mcoln3	-1.83352	0.000654057	0.00892974
Nsdhl	0.681633	0.000654167	0.010641
Rcan2	-1.15178	0.000654509	0.0130739
Fam227a	-1.42904	0.000655363	0.00993641
Cdkn2a	-2.54062	0.000656891	0.00891765
Vmn2r19	-3.34108	0.000656967	0.00658634
Grik1	-2.66371	0.000657867	0.00893514
Abcc8	-1.62201	0.000659508	0.0120279
Fam71e2	-2.90753	0.000659911	0.00875104
Onecut2	-2.77514	0.000659989	0.00832736
Casc1	-1.33642	0.000660901	0.00892974
Xkr5	-1.5972	0.000661569	0.00867968
Asic5	-5.17298	0.000662908	0.00625254
Ina	-3.29058	0.000663129	0.00728887
Oprm1	-2.80103	0.000663429	0.00728887
Duox2	-1.75288	0.000668184	0.00946888
Pafah1b2	0.316123	0.000669259	0.014212
Hspg2	-0.742248	0.00066942	0.00946888
Gm38509	-4.98099	0.000669991	0.00630186
Cpn1	-1.92334	0.000675332	0.00901549
Ntn5	-2.67378	0.000675896	0.00745687
Gm20199	-1.6101	0.000677751	0.00878633
Gm7534	-2.93696	0.000678684	0.00891765
Igsf21	-2.40005	0.000679847	0.00901549
Bco1	-2.07098	0.000680197	0.00901549
Rhpn1	-1.65248	0.00068028	0.00901549
Dnajb3	-1.97376	0.000682219	0.0103615
Slc29a4	-1.76983	0.000682989	0.00907426
Vsig10	-0.766347	0.00068452	0.012529
Mep1a	-3.66222	0.000686288	0.0073491
Myo5b	-0.691827	0.000686465	0.010641
Dsg3	-2.34196	0.000687102	0.00905377
Gm4951	0.560988	0.000688207	0.0143532
Prss42	-3.2406	0.000689511	0.00736008
Gm6086	-2.69746	0.000689737	0.00738795
Vax2os	-2.46531	0.000690239	0.00912092
P2ry12	0.958564	0.000690435	0.0118414
Cdh4	-1.01627	0.000691861	0.0117601
Ago4	-0.897733	0.000691915	0.0110192
Kcna10	-3.31242	0.000694034	0.00688225
Lrrc74a	-2.93848	0.000695643	0.01048
Cabp2	-3.30006	0.000697036	0.00759142
Rgs9bp	-2.16155	0.000699482	0.00914238
Matn1	-3.34697	0.000699524	0.00745586
2700060E02Rik	0.392965	0.000699798	0.0118849
2810459M11Rik	-2.44167	0.000701095	0.0105334
Il16	0.666947	0.000701567	0.0122611
Gm14169	-2.95101	0.000702803	0.009147
Prss16	-2.14028	0.000703521	0.00916166
Nhp2l1	0.483447	0.000703629	0.0122909
Polr2m	0.431166	0.000703852	0.0130455
Asb15	-2.48685	0.000704275	0.00916166
Robo3	-2.29514	0.000705129	0.00870654
Olfr56	0.608062	0.000705213	0.0110586
Txndc8	-3.42527	0.000706199	0.00706274
Hspb1	0.489579	0.000706439	0.011954
Pik3c2a	0.339624	0.000706718	0.0113713
Fev	-2.94457	0.000707496	0.00745687
Mta2	0.353264	0.000707769	0.011382
Snap91	-2.16856	0.000708367	0.00898636
Scnn1g	-0.824256	0.000709146	0.0112619
Pnmal1	-3.66193	0.000710795	0.00707724
Elovl3	-3.24274	0.000713624	0.0076688
L3mbtl4	-2.30445	0.000713752	0.00920484
Ecel1	-1.84973	0.000715493	0.00901549
Fam83e	-1.06567	0.000718015	0.00993196
Chrdl2	-2.2432	0.000718447	0.00885436
Casr	-1.98809	0.000718576	0.0106377
Papln	-2.0582	0.000718774	0.00989437
Vamp3	0.392162	0.0007208	0.0114811
Dpep3	-1.98807	0.00072124	0.00912092
Wt1os	-2.88981	0.000721594	0.00925359
A230108P19Rik	-0.352962	0.000723961	0.00703097
Psma7	0.61499	0.000724259	0.0115063
Sema4c	0.440083	0.000725261	0.0121397
Mmp24	-1.92511	0.000725271	0.00931884
Oprk1	-2.62491	0.000728465	0.00759394
Tktl2	-3.14926	0.000729107	0.00759142
Cnga3	-2.4402	0.000731363	0.00936664
Agbl4	-2.38822	0.000731387	0.0107424
Gm10578	-0.549401	0.000732029	0.00759394
Dgkq	-0.764873	0.000734137	0.0130711
Tmem117	-1.71366	0.000737084	0.00892974
Rcn1	0.505115	0.000737148	0.0122376
Zfp280c	0.713847	0.000737561	0.0122376
Hcn2	-1.46012	0.000737886	0.0089549
Nrxn3	-2.27004	0.000738943	0.0106003
Spata19	-2.86874	0.000739611	0.00774157
Panx2	-2.47148	0.000742099	0.00911586
Duoxa1	-3.32617	0.00074514	0.00778756
Gfy	-2.68251	0.000745264	0.00925359
Pdlim7	0.495816	0.000745894	0.0160758
Cxadr	-0.658313	0.000748834	0.0115756
Pla2g1b	-1.91797	0.00074912	0.00926913
Six6	-5.07468	0.000749306	0.00896774
Arhgap36	-3.31159	0.000751899	0.00769493
Kmt2d	-0.333071	0.000752163	0.010641
Fam163a	-2.95937	0.0007531	0.00948901
Cep170b	-0.471568	0.000754355	0.0106607
Speer4cos	-2.91204	0.000755115	0.00930818
Gltscr2	0.335532	0.000756351	0.0152379
Ppm1n	-2.69688	0.000756823	0.0110017
Kctd19	-1.6447	0.000760246	0.00901549
Zfp935	0.783868	0.000760996	0.0124743
Maneal	-2.70645	0.000762326	0.00781035
Actl6b	-3.00088	0.000763056	0.0110221
Kcns1	-2.29745	0.000763935	0.0110221
Col6a4	-2.23511	0.000764529	0.0102037
Amhr2	-1.37627	0.000765161	0.0124685
Prss33	-3.45358	0.000765446	0.00738795
Orc4	0.547474	0.000766607	0.013376
Col4a5	-0.931	0.000768161	0.012529
Mff	0.499324	0.000768827	0.012529
Poln	-2.14709	0.000769052	0.00925359
Upf3a	-0.54091	0.000769792	0.0125956
Ranbp9	0.442595	0.000770368	0.012529
Neu2	-2.70445	0.000772532	0.0110508
3110015C05Rik	-3.34936	0.000772809	0.00728956
Fgf9	-2.62362	0.000774424	0.00941378
Lmx1a	-3.07211	0.000775506	0.00968379
1700034H15Rik	-2.17914	0.000776305	0.00929984
Slc2a5	-2.31765	0.000777387	0.00963654
Golga5	0.480976	0.000777509	0.0130315
Gsdmc2	-3.46474	0.00077778	0.00812762
Agfg1	0.296345	0.000777784	0.0112312
Hs2st1	-0.770611	0.000778589	0.010331
B930018H19Rik	-3.09017	0.000780456	0.00793621
AI118078	-2.63811	0.000781851	0.00966702
Wfikkn1	-1.69336	0.000784072	0.00973659
Adam1a	-2.03267	0.000784653	0.00947643
Pard6b	-0.627342	0.000785411	0.0103746
Nhlh2	-3.34539	0.000786239	0.009147
B3gnt7	-0.761308	0.000788015	0.0147795
Fam205a1	-3.24704	0.000788711	0.00916166
Trpm8	-2.3141	0.000788797	0.0110221
Ahr	0.514648	0.000793164	0.0121448
Abi1	0.3695	0.000793949	0.0110192
Rpl18a	0.59952	0.000795384	0.0120012
Galnt9	-1.8999	0.000796532	0.00920484
Adamts18	-2.41966	0.000796787	0.00982383
Ctcflos	-3.53499	0.000796899	0.00975648
Israa	-2.11693	0.000797958	0.00941378
4930579F01Rik	-2.83845	0.000798693	0.00814603
Gm4884	-2.37739	0.000799743	0.00806501
Zfp488	-2.8541	0.000800638	0.008068
Lmtk3	-1.68356	0.000801522	0.0105553
Stx5a	0.560645	0.000802128	0.0128314
Mc3r	-2.83355	0.000804563	0.00826179
Gm10556	-3.23984	0.000806096	0.00990107
Lor	-2.73639	0.000806823	0.0112153
Cldn9	-5.15247	0.000808894	0.00747631
Gipr	-2.8578	0.000809756	0.00968379
Adcy1	-1.57411	0.000811253	0.0106045
Ddx5	0.271417	0.000813766	0.0105553
Znhit6	-0.721746	0.000814658	0.0142861
Rlbp1	-2.67893	0.000814696	0.0112312
Dusp1	0.544803	0.000815617	0.0110913
Slc30a10	-2.60667	0.000815979	0.00832806
Fancg	-0.845199	0.000816302	0.012975
Kctd14	-1.01617	0.000817707	0.0111371
Slc22a27	-0.486128	0.000818727	0.00751716
Dll3	-2.20074	0.000819478	0.00992235
4933411E08Rik	-3.46301	0.000820186	0.00745975
Kcnk2	-0.986744	0.000822186	0.0143275
Tyrp1	-0.509473	0.000823248	0.00826442
Eprs	0.336332	0.000823329	0.0159237
A330033J07Rik	-3.48087	0.000824547	0.00837889
Ctsh	-0.356691	0.000826268	0.0111382
Slc5a4a	-2.79399	0.000826898	0.00977792
Ifi203	0.71479	0.000827427	0.0111431
Spock1	-2.30126	0.000828078	0.0100488
Atp8a2	-1.90944	0.000828637	0.0112042
Mro	-2.62607	0.000830293	0.0100528
Gramd1c	-0.852086	0.000833947	0.0130827
Cuzd1	-3.02295	0.00083687	0.0082555
Lrrc16b	-2.19943	0.000838011	0.010739
Wnt10b	-1.45027	0.000839581	0.00944213
Npffr1	-2.65149	0.000840129	0.00837221
Snx31	-2.45222	0.000840786	0.0101178
5031426D15Rik	-2.14658	0.000843063	0.00973151
Cps1	-2.1373	0.000843558	0.00946888
Skor1	-1.79323	0.000843711	0.0100979
Sh3rf2	-0.797964	0.000843768	0.0153181
Tyms-ps	-4.56239	0.000846109	0.00781305
Tsen54	-0.652384	0.000847431	0.015381
Gria2	-2.43675	0.000849603	0.0101178
Zbtb7c	-0.870137	0.000849687	0.0148645
A530013C23Rik	-1.30721	0.000850281	0.0101766
Dio2	0.851112	0.00085116	0.0151896
Zfp36l2	0.512648	0.000851189	0.0111262
Gnl1	-0.365322	0.000852842	0.0126045
Tfpi	0.552918	0.000855835	0.0132913
Wipf2	-0.338891	0.000858992	0.0126514
Gpc5	-2.65681	0.000859558	0.0115084
Cacna2d2	-1.85697	0.000859797	0.0132835
Col6a6	-1.71929	0.000859801	0.00964365
Myo1a	-2.44448	0.000860076	0.00959953
Fam65c	-1.45314	0.000860371	0.0110041
Nlrp9a	-0.361273	0.000860403	0.00840029
Prkag3	-1.36434	0.000861248	0.0134
Mbd2	0.450312	0.000861895	0.0111773
Col17a1	-1.25149	0.000863741	0.013376
BC055402	-3.12373	0.000863868	0.00867968
Dpy19l2	-3.18356	0.000864992	0.0102037
Gm13154	-2.61014	0.000866493	0.0100488
Pkhd1l1	-1.14569	0.000868832	0.0138334
Kirrel3	-1.72132	0.000872616	0.011039
Tle2	-1.12844	0.000877452	0.0134993
Exoc6	0.499123	0.000878417	0.0143532
R3hdm4	-0.299411	0.000879107	0.0134735
Bpifb3	-2.7308	0.000880013	0.00972796
Msantd1	-1.78832	0.000880093	0.010331
Enam	-2.56771	0.000882555	0.0101344
Tfap2b	-2.96579	0.000882658	0.0100488
Acvr1c	-1.75299	0.000884106	0.00973659
Sim2	-1.74299	0.000887827	0.0104319
Npm2	-3.55002	0.000888305	0.00789727
Ptprt	-1.44316	0.000889885	0.0110586
Chrac1	0.66434	0.000891482	0.0124578
Ovch2	-3.38522	0.000894887	0.00866792
Gm14137	-2.33844	0.000895853	0.0102037
Npy	-3.04344	0.000896516	0.00738795
Has3	-1.09506	0.000897241	0.0110913
Abca14	-3.1097	0.000898985	0.0100852
Atp6v1g1	-0.304061	0.00089922	0.0130437
Nlrp6	-2.33968	0.000900482	0.0105302
Fscn2	-2.57861	0.000900895	0.00877387
Gm19424	-2.92236	0.000901731	0.00868978
4732456N10Rik	-2.4301	0.00090465	0.00867968
Jak1	0.3988	0.000904788	0.0111262
Kcnn1	-1.74038	0.000904954	0.00992235
Adcy10	-2.44833	0.000904979	0.00992235
Asz1	-4.96665	0.000907019	0.00801076
Krt4	-2.19898	0.000907113	0.0105553
Rnft2	-1.54597	0.000908044	0.0116539
Kcnn3	-0.943136	0.000909897	0.0154164
Celf3	-2.00847	0.000911072	0.0102037
Ptprf	-0.745716	0.000911247	0.0116271
Zfp286	-2.36522	0.000911654	0.0105553
Eva1c	-0.684265	0.000912127	0.0157235
Scx	-1.1953	0.00091261	0.0105511
Fbxl19	-0.7135	0.000912759	0.0159563
Bpifa5	-3.24151	0.000913283	0.00795647
Hottip	-3.56653	0.000913999	0.00892974
Osbp2	-1.87291	0.000914215	0.0105553
A530050N04Rik	-2.75955	0.000915425	0.00873132
6030407O03Rik	-2.31472	0.000915848	0.00886289
9330182O14Rik	-0.373072	0.000915947	0.00893514
Grb10	0.471101	0.000918799	0.0181426
Tgm7	-2.64271	0.000919921	0.0120012
Mag	-1.57127	0.000920289	0.0105553
Speg	-0.920708	0.000920749	0.0138467
Edf1	0.468812	0.00092411	0.0138869
Il1rapl1	-5.05571	0.000924306	0.00812762
Oprl1	-2.6441	0.000927589	0.00998505
Cfap46	-0.983461	0.000929625	0.0126825
Tnnc2	-3.32801	0.000931511	0.00814603
D030018L15Rik	-1.76433	0.000932634	0.010278
4930474H20Rik	-4.88833	0.000934031	0.0081499
Pik3c2g	-2.57754	0.000935342	0.0100508
Cdo1	0.789742	0.000936198	0.0143532
Cp	0.543102	0.000936233	0.0118112
Kif5c	-1.36851	0.000936355	0.0159081
Rdh1	-2.75946	0.0009367	0.0107348
Pde6b	-2.01612	0.000938601	0.010331
Atpif1	-0.445264	0.000943951	0.0138467
Wbscr25	-2.51351	0.000944017	0.0105482
Trdn	-1.86729	0.000946463	0.0104319
5730457N03Rik	-3.14739	0.000946863	0.0100979
L3mbtl1	-2.17315	0.000949566	0.0104536
Prss44	-2.76023	0.000950397	0.00892974
Zfp735	-4.82762	0.000951771	0.00655342
Ache	-1.72858	0.000951972	0.0105553
Cyp2d10	-2.3185	0.000952252	0.0101178
Timm22	-0.580684	0.000953629	0.0151009
Ccdc38	-2.48122	0.000954619	0.0122376
Trim29	-0.941128	0.000956921	0.0140819
Olfr121	-5.06302	0.000957037	0.00648787
Zfp385b	-1.43552	0.000957439	0.0114092
Onecut3	-2.17449	0.000958227	0.0102037
Serpina3a	-4.84476	0.000959045	0.00658634
7530416G11Rik	-0.488939	0.000962488	0.00828156
Vbp1	0.714906	0.000962904	0.0158278
Slc12a3	-1.9488	0.000963062	0.0102037
Gm9866	-3.10089	0.000965536	0.0101961
Cntn6	-2.86312	0.000966202	0.00900296
Slc4a3	-1.03185	0.000966537	0.0142468
Tekt5	-1.11825	0.000968121	0.011473
Hist1h4n	1.21693	0.000968806	0.0140525
Gdpd4	-3.62462	0.000968849	0.010641
B930092H01Rik	-2.79796	0.000972571	0.00916528
Ptgs2	0.586973	0.000974282	0.0147795
Fzd1	0.557378	0.000974437	0.0142863
Capn8	-1.92024	0.000975242	0.0110041
Ptgds	-3.65451	0.000975755	0.00826442
Ctf1	-1.34278	0.000976044	0.0103429
Slc15a5	-3.07526	0.000979812	0.00901549
C8a	-3.44015	0.00097989	0.0124578
Txndc2	-3.0982	0.000980682	0.00903177
Smok2b	-2.25156	0.000980692	0.0109899
C130060K24Rik	-2.98398	0.000983539	0.0110258
B3gnt9	0.769035	0.000983594	0.0143532
Igsf1	-2.71126	0.000985221	0.0110258
Ppp2ca	0.407247	0.000985955	0.0134885
Sh2d4a	-0.803252	0.00098689	0.0153874
Kcnq2	-2.12951	0.000987176	0.010641
Cyp4f14	-2.67614	0.00098729	0.010584
Apol6	0.744283	0.000987775	0.014212
Gm11201	-2.43615	0.000990493	0.0103518
Uba3	0.462033	0.000991645	0.0142468
Farsb	0.42318	0.000992007	0.0142863
Smim15	0.430789	0.000993824	0.0142696
Tbx6	-2.04382	0.000998412	0.012529
Samd9l	0.539824	0.000999853	0.0122567
Ptpn5	-1.78225	0.000999965	0.0110827
Clip4	-0.5296	0.00100039	0.0158278
Gm15708	-1.91218	0.00100501	0.0109162
Hpd	-2.87864	0.00100728	0.0125862
Plk2	0.543112	0.00100741	0.0150347
Atp6v0b	-0.383039	0.0010086	0.0191131
Rbfox3	-1.89571	0.00100972	0.015258
Smtn	0.433967	0.00101121	0.0150932
En2	-2.57366	0.00101149	0.0109738
Hes2	-2.26869	0.00101319	0.0109858
Epha10	-2.2605	0.00101361	0.0105553
Plekhg6	-1.1343	0.0010181	0.0124685
Rbm44	-2.20545	0.00101859	0.0110041
Rimbp2	-2.42961	0.0010209	0.0111262
3200001D21Rik	-2.78132	0.00102142	0.00920484
Npy6r	-4.64762	0.0010244	0.0079708
Myo16	-1.45857	0.00102483	0.0125071
1700012I11Rik	-0.426003	0.00102538	0.00929984
B430010I23Rik	-1.43854	0.00102832	0.010952
Caln1	-2.20737	0.00102963	0.0108769
Avil	-1.40008	0.00103042	0.0111528
Snap23	0.50711	0.00103119	0.0147848
5730488B01Rik	-2.12416	0.00103458	0.011039
Slc9a3	-2.46286	0.00103571	0.0109156
Nkx1-2	-2.89317	0.00103688	0.00925359
Psg25	-2.68304	0.00103749	0.00925359
Ap3b2	-2.45165	0.00103867	0.0112042
Sox1	-2.47013	0.00103902	0.0112206
Scn5a	-1.13728	0.00103942	0.0172632
Stk35	-0.334919	0.0010413	0.0153181
Gprin1	-1.68528	0.00104183	0.0112214
Akr1c21	-3.78341	0.00104285	0.0087391
4930563D23Rik	-0.47043	0.00104348	0.0106285
Mirg	-3.10234	0.00104555	0.00867968
Hist1h2ac	1.07129	0.00104677	0.0164421
Ube2e3	0.510705	0.00104725	0.0147795
Clcnkb	-2.16904	0.0010474	0.0112312
Crtac1	-2.39835	0.00104962	0.0112312
Fxyd4	-2.40472	0.00105146	0.0110917
Tmco5	-2.73433	0.00105326	0.00941378
Ano1	-0.736318	0.00105492	0.0132847
Abcb4	-1.82363	0.00105853	0.0112832
Ceacam2	-2.3839	0.0010595	0.0111262
Arfgap2	-0.284607	0.00106092	0.0184857
Ppia	0.586572	0.00106186	0.0126463
Mroh9	-2.55711	0.00106295	0.0113042
Rasgrf2	-1.05285	0.00106425	0.0150347
En1	-2.91	0.00106518	0.00946888
Krt75	-2.03503	0.00106518	0.0113109
Gpm6b	0.434362	0.00106553	0.0164201
Adat1	-1.30325	0.00106563	0.0121397
Cacnb1	-0.973575	0.00106906	0.0127736
Pla2g10	-2.97268	0.00106984	0.00938562
Slc35f1	-2.44089	0.00107019	0.0130527
Kansl1l	0.548982	0.00107045	0.0150952
Slc5a10	-2.42741	0.00107063	0.0130527
Rpl11	0.495742	0.00107122	0.0143106
Hnf4a	-2.26019	0.00107246	0.0113396
Wisp3	-3.488	0.00107328	0.00891765
Ccdc120	-0.495209	0.00107414	0.0151204
Mgat2	0.431961	0.00107548	0.0156893
Ccdc59	0.510311	0.00107649	0.0167308
Cib4	-3.36437	0.00107924	0.00892974
L3hypdh	-1.3505	0.00107991	0.0109005
Grip1	-1.0314	0.00107994	0.017294
Mgat4c	-3.07117	0.00108012	0.011088
Asic1	-1.22886	0.00108022	0.0121468
Tfg	0.479198	0.00108075	0.0158334
Fam189a2	-1.04761	0.00108087	0.013463
Gsto2	-2.11176	0.00108151	0.0110885
Gm19466	-3.41475	0.00108281	0.00943147
Nfkb1	0.421861	0.00108325	0.012529
Hapln4	-2.54394	0.00108438	0.0114092
Zfp839	-0.701306	0.00108689	0.0152231
Muc19	-1.87507	0.00108741	0.0113713
Ndrg1	0.442009	0.00108794	0.0187238
Gls2	-2.16128	0.00108915	0.0112214
2900005J15Rik	-2.23443	0.00108954	0.00962001
1700001D01Rik	-2.8562	0.00109111	0.00894642
Mt2	0.818512	0.00109363	0.0122376
Sec31a	0.293203	0.00109425	0.0122376
Icam5	-1.28253	0.00109427	0.0159215
Ppl	-0.591728	0.00109437	0.0125703
Ncmap	-1.18464	0.00109544	0.0110221
Hbq1b	-0.422275	0.0010968	0.00830987
Muc2	-1.92255	0.00110003	0.0130282
Ubl7	0.362954	0.00110045	0.015813
9130409J20Rik	-3.48653	0.00110112	0.00909983
Cdh8	-2.38303	0.00110316	0.0111684
Mslnl	-1.84842	0.00110356	0.0114641
Mtpn	0.374612	0.00110366	0.012614
Neurog3	-0.463082	0.00110382	0.00911326
Chdh	-1.52667	0.001104	0.0114641
Chrm1	-2.30723	0.00110598	0.0132847
Acsbg2	-2.74003	0.00110668	0.0110221
Erlin2	-0.33228	0.00110694	0.016057
AI987944	0.616402	0.00110802	0.0172632
4930429F11Rik	-3.83553	0.00110948	0.00962001
Kcng3	-2.36798	0.00111315	0.0112048
2010106C02Rik	-3.11163	0.00111436	0.00901549
Hsd3b3	-3.85338	0.00111541	0.00986147
BC024139	-2.5987	0.00111612	0.00986147
Nkx2-4	-2.94552	0.00111812	0.0097479
4933400F21Rik	-2.04923	0.00111929	0.0115142
Upp2	-2.14358	0.00111997	0.0115405
BC021785	-2.17914	0.00112112	0.0116204
Rhbdl1	-1.67001	0.00112256	0.0112616
Stard3nl	-0.395786	0.00112279	0.0152809
Sis	-2.77486	0.00112338	0.0112214
Prss21	-3.06253	0.00112612	0.00918514
Snx29	-0.731079	0.00112811	0.0166761
2900052N01Rik	-3.17661	0.00112915	0.00905377
Asb18	-2.43491	0.00113006	0.0099243
Ppp1r7	0.401392	0.00113169	0.0154161
Nr2e3	-2.18964	0.00113342	0.0110859
Ranbp3l	-3.04451	0.0011352	0.00973659
Rap2c	0.507079	0.00113693	0.0191579
Fam160a2	-0.581684	0.0011376	0.0156079
Clca3a1	0.806068	0.00113807	0.0181572
Fermt2	0.466846	0.00113843	0.0128692
Card6	0.481541	0.0011391	0.0156219
Particl	-1.28502	0.00114337	0.0117636
Ppil2	0.501054	0.0011461	0.015779
Ptprtos	-0.563231	0.00114634	0.00707724
Acmsd	-2.6959	0.00114702	0.0111262
Rnf182	-3.00958	0.00115189	0.00977792
Sbk2	-1.81873	0.00115359	0.0100488
Th	-2.18254	0.001154	0.0113369
Sod2	0.428737	0.00115487	0.0125815
Slc6a3	-2.38631	0.00115627	0.0112103
Eif3d	0.435443	0.001159	0.014005
Tmem191c	-1.70833	0.00115906	0.011203
Jph3	-1.79613	0.00116101	0.0112206
Efcab8	-2.99168	0.00116352	0.00997886
Rasd1	0.807945	0.00116422	0.015813
Ccdc83	-2.4751	0.00116455	0.011387
Lgalsl	0.507942	0.00116506	0.0156893
Fam171a2	-1.30584	0.00116507	0.0112048
Usp43	-0.550801	0.00116702	0.0158175
2310005A03Rik	-3.68364	0.00116711	0.00920484
Rab11a	0.319872	0.00116747	0.0150932
Dnajc5b	-3.68709	0.00116787	0.00920484
Zp4-ps	-4.87227	0.00116935	0.00920484
Sema5b	-1.81939	0.00116938	0.0119119
Gpr37	-2.4089	0.00116941	0.00991642
Lhx4	-3.12337	0.00116971	0.0112048
Sox2ot	-3.27296	0.00117	0.00936104
Wdr64	-2.55469	0.00117388	0.0114396
D5Ertd579e	-0.406975	0.00117694	0.0126954
Cpeb3	-0.714417	0.00117888	0.0158859
Plekhd1os	-3.17806	0.00118116	0.00925359
Gm1653	-3.20731	0.00118288	0.00926067
Rpl22	0.488406	0.00118492	0.0195992
Krt76	-3.00331	0.00118512	0.0117017
Cyp2c65	-3.0853	0.00118818	0.00941378
C330011F03Rik	-3.55772	0.00119016	0.00941696
Gm20337	-3.36263	0.00119017	0.00927756
Cyp2b13	-2.65684	0.00119062	0.0117497
Fuk	-0.723974	0.00119099	0.017763
Kdm6a	0.426359	0.00119206	0.0158334
Cdh9	-2.77502	0.00119239	0.0101178
Pax8	-2.83083	0.00119296	0.0120481
Fbp1	-2.3605	0.00119368	0.0117601
Zswim2	-3.55506	0.00119404	0.00878376
Oca2	-2.62426	0.00119553	0.0101178
Speer4b	-2.84112	0.00119595	0.011269
Gm805	-2.82103	0.00120018	0.0102488
Wdr82	0.379791	0.00120158	0.0176309
6030443J06Rik	-2.1354	0.00120264	0.0117998
Naaladl1	-1.90107	0.00120409	0.0115998
Gdap10	-1.18006	0.00120477	0.0181103
Mogat2	-2.29835	0.00120622	0.0120481
Lrrc75b	-1.35625	0.00120762	0.0113369
Kcnj14	-2.59254	0.00121208	0.0139952
Wnk2	-1.45367	0.00121221	0.0161321
Pisd-ps1	-0.899169	0.0012127	0.0161321
Gm16982	-1.98124	0.0012129	0.0116444
Igtp	0.436163	0.00121342	0.0136369
Muc15	-3.6718	0.00121433	0.00936664
Fam90a1a	-3.55112	0.00121523	0.00929984
Eef1a1	0.421351	0.00121582	0.0152231
Cdhr5	-1.79277	0.00121617	0.0121975
Sycp2	-2.21672	0.00121643	0.0114395
Rorc	-1.03334	0.00121971	0.0182288
Myo18b	-1.31503	0.00122096	0.0162594
Tmem140	-0.800066	0.00122158	0.0130315
Tap2	-0.283141	0.00122201	0.0136984
Rapgefl1	-1.49761	0.00122261	0.0117939
Chgb	-1.89095	0.00122454	0.0117974
Puf60	0.447616	0.00122455	0.0212607
G6pc2	-4.42846	0.00123053	0.00892974
Slc6a7	-2.11191	0.001233	0.0114641
Wdr27	-2.06198	0.00123329	0.0115063
Krt9	-2.14729	0.00123443	0.0117762
Mbl1	-2.48675	0.00123589	0.0104319
B3galt5	-2.42891	0.00123827	0.0120105
Hoxc12	-3.45042	0.00123927	0.0114641
BB031773	-3.22931	0.00124004	0.00966702
Gpr20	-2.87573	0.00124106	0.0104536
Slc10a6	0.640658	0.00124423	0.0163859
Nlrp4e	-3.26354	0.00124598	0.0103588
Cyp2a12	-0.460658	0.0012465	0.00941378
Sdr9c7	-2.20353	0.00125125	0.0103746
Rhbdd1	0.486111	0.00125154	0.0164421
Ogfod2	-0.754892	0.00125545	0.0185608
Krt77	-2.42935	0.00125951	0.0142827
Grm1	-1.93053	0.00125973	0.0120012
Epb4.1l2	0.497077	0.00126047	0.0135922
Il6st	0.406224	0.00126061	0.0132385
Nampt	0.532114	0.00126062	0.0139604
Gm438	-0.509749	0.00126234	0.009147
Slc22a8	-2.2384	0.00126523	0.0142916
Cops3	0.433148	0.00126755	0.017763
Tlx1	-3.2903	0.00126782	0.010331
4930402F06Rik	-4.61041	0.0012682	0.00901549
Chrnb1	-0.679028	0.00126855	0.0183844
Krt36	-3.21101	0.00127077	0.0103652
Tmprss11a	-2.9701	0.00127236	0.01048
Abcg8	-2.31019	0.00127295	0.0143288
Serpine2	0.578818	0.0012731	0.0174312
Palm3	-1.65455	0.00128003	0.0121075
Lum	0.929611	0.00128273	0.016629
[truncated: 22,408 more rows]

## Sheet: S2B - Nic vs. Vgpg
gene	Log2 FC	P-value	FDR
Snord17	-4.03196	4.49607e-28	1.07026e-23
Sema7a	1.07844	4.03698e-19	4.71866e-15
Cdh1	-0.811195	8.10913e-19	6.43443e-15
Eppk1	-1.14569	9.62374e-16	6.01645e-12
Akap5	-2.50401	1.01489e-14	4.73003e-11
Acta2	1.82629	1.92551e-14	1.17008e-10
Scel	-1.20412	2.20804e-13	5.76133e-10
Lrp2	-1.69066	9.69258e-13	4.41745e-09
Plagl1	-1.15679	1.6789e-12	6.13161e-09
Gja4	1.62461	2.62625e-12	8.4777e-09
Actg2	2.16758	7.77488e-12	2.57188e-08
Nav2	-1.00312	8.3173e-12	1.762e-08
Gimap6	1.16441	1.19996e-11	2.57188e-08
Ahnak	-1.55551	1.23589e-11	2.37736e-08
Tagln	1.33686	1.55887e-11	2.37736e-08
Rnu12	-3.47928	1.68257e-11	3.17732e-08
Snord15b	-2.74437	2.42477e-11	6.33234e-08
Rab11fip1	-1.03293	2.76251e-11	3.86823e-08
Itgb6	-0.932871	4.02022e-11	5.31661e-08
Col4a4	-2.04023	6.51147e-11	7.58691e-08
Neat1	-1.69872	6.95365e-11	7.71631e-08
Gpr146	0.895156	8.07014e-11	9.00127e-08
Zfp365	-1.39013	1.09184e-10	9.00127e-08
5730408K05Rik	-3.71939	1.44948e-10	1.57102e-07
Cgn	-1.16411	2.62508e-10	2.45468e-07
Cebpd	0.844825	4.31962e-10	5.15896e-07
Sema3e	-1.62916	4.73445e-10	3.83079e-07
Plce1	-1.67683	5.04673e-10	3.66224e-07
Lmo7	-1.32912	5.11668e-10	4.56969e-07
Clec2d	0.873374	6.79889e-10	5.69975e-07
Rpph1	-1.2131	8.15215e-10	5.98659e-07
Ppl	-1.18	8.45086e-10	5.98659e-07
Plat	1.11701	8.99184e-10	5.98659e-07
Inadl	-1.58171	9.27925e-10	6.86394e-07
Ptms	-0.817882	1.06084e-09	7.08553e-07
Cldn18	-1.63137	1.34863e-09	8.6766e-07
Sh3rf2	-1.58197	1.60027e-09	8.55076e-07
Ets1	0.592241	1.884e-09	1.1293e-06
Myh14	-1.91059	1.95596e-09	1.16401e-06
Il18r1	-1.02081	2.04716e-09	1.20966e-06
Nhsl2	0.777516	2.13261e-09	1.05886e-06
Col4a3	-2.09164	2.14841e-09	1.20966e-06
Arf3	-0.414171	2.1768e-09	1.20966e-06
Slc39a8	-1.07348	2.27203e-09	1.20966e-06
Ecscr	1.39589	2.53096e-09	1.53999e-06
Osbpl6	-1.85522	2.70378e-09	1.20966e-06
Anxa5	-0.644426	2.79984e-09	1.41384e-06
Upp1	1.48835	2.97345e-09	1.84407e-06
S1pr3	1.28656	3.08195e-09	1.41384e-06
Mir6516	-2.59623	3.10128e-09	1.84407e-06
Hnrnpul2	-0.585753	3.12899e-09	1.52008e-06
Pde4b	1.18525	3.30739e-09	1.32276e-06
Ablim3	-1.66403	3.92721e-09	1.80051e-06
Hist1h2bf	2.2265	4.17598e-09	2.71051e-06
S1pr1	1.19219	4.63331e-09	2.04247e-06
Akr1c14	-1.54135	5.39736e-09	2.29409e-06
Hist1h1c	1.37309	6.32741e-09	2.52665e-06
St3gal1	0.671267	6.54261e-09	2.54107e-06
Ier3	-0.625594	6.82363e-09	2.52665e-06
Cxcl12	0.935399	7.61653e-09	2.86274e-06
Arfgef3	-1.60578	7.65552e-09	2.51229e-06
Atp8b1	0.647118	7.78379e-09	2.51229e-06
Cgnl1	-1.42239	8.21704e-09	3.10479e-06
Prr15l	-1.35019	8.73578e-09	3.19156e-06
Popdc3	-1.55312	1.11591e-08	4.68409e-06
Pdpn	-0.924312	1.19646e-08	4.3817e-06
Abca5	-2.11537	1.21344e-08	6.00394e-06
Malat1	-1.54012	1.26934e-08	4.66168e-06
Cxadr	-1.18102	1.27373e-08	4.68409e-06
Ly6a	1.01289	1.66827e-08	6.00394e-06
Myl9	1.52504	1.95423e-08	8.31483e-06
Emp1	1.02183	1.9823e-08	6.79052e-06
Rnf43	-1.41186	1.99377e-08	8.31483e-06
Hist1h2be	1.63238	2.07981e-08	8.4398e-06
Cdc42ep4	0.602736	2.11992e-08	6.79052e-06
Postn	1.52879	2.1319e-08	7.24561e-06
Hist1h1e	1.06352	2.2622e-08	7.48611e-06
Mbp	-0.581372	2.26351e-08	9.45175e-06
Hspb7	1.86503	2.36379e-08	7.34623e-06
Snx30	-0.888237	2.37721e-08	6.31713e-06
Pi15	1.69292	2.57861e-08	9.45175e-06
Myrf	-1.09283	2.6805e-08	8.42684e-06
Myo5b	-1.20466	2.8093e-08	8.31483e-06
Prkci	-0.891606	3.84261e-08	1.1045e-05
Tgfb2	-0.726544	3.84566e-08	1.29103e-05
Fzd5	-0.839225	3.86997e-08	1.00649e-05
Wwc1	-1.33994	4.0788e-08	1.1045e-05
Agrn	-1.42687	4.3322e-08	1.15085e-05
2310007B03Rik	-0.900568	4.76255e-08	1.05507e-05
Cnksr1	-0.943271	4.90359e-08	1.28423e-05
Prkcz	-1.53661	5.2435e-08	1.66171e-05
Ager	-1.59704	5.3855e-08	1.41889e-05
Rarres2	1.11759	5.73898e-08	1.92487e-05
Cnn1	2.35539	5.78968e-08	3.52251e-05
Hist2h2ac	1.44279	5.98663e-08	1.86474e-05
Ptges	1.27236	6.73466e-08	1.36153e-05
Evpl	-1.29107	6.99031e-08	1.44587e-05
Bdnf	-1.47016	7.49123e-08	1.51686e-05
Llgl2	-0.74628	7.61276e-08	1.50761e-05
E030019B13Rik	-1.95321	7.82132e-08	3.26122e-05
Mcam	0.758028	8.34474e-08	2.00648e-05
Vamp8	-1.02044	8.54988e-08	2.94087e-05
Chmp4c	-1.42692	9.21565e-08	3.80501e-05
Lpin2	-0.889082	9.32209e-08	2.23718e-05
Mtcl1	-1.88464	9.86379e-08	3.16857e-05
Hist1h3e	1.53354	1.02351e-07	2.23602e-05
Pcnt	-0.907555	1.04203e-07	2.43186e-05
Lamc2	-1.00413	1.0687e-07	2.46987e-05
Hist1h2bl	1.84871	1.07429e-07	4.18215e-05
Clic4	0.473329	1.08532e-07	2.60965e-05
Hist1h2an	2.28483	1.16766e-07	3.72836e-05
Angptl4	0.959073	1.23144e-07	2.94087e-05
Cacna2d4	-2.54635	1.24199e-07	2.95936e-05
Pitpnm3	-1.59573	1.26624e-07	3.2525e-05
Gbp4	0.753643	1.33667e-07	2.95936e-05
Mal2	-1.32506	1.35523e-07	2.95936e-05
Lama3	-2.53928	1.37126e-07	2.95936e-05
Apol10b	0.806536	1.71148e-07	2.95936e-05
Hist1h3a	1.62139	1.78098e-07	3.05886e-05
Spock2	-1.56135	1.81713e-07	3.69434e-05
Cobl	-0.995421	1.85228e-07	4.86011e-05
Rhoj	0.816309	1.88225e-07	3.42672e-05
Trpm6	-1.00094	1.94593e-07	3.18633e-05
Magi1	-1.5674	1.96343e-07	3.16857e-05
Tmc4	-0.908967	2.02533e-07	3.18899e-05
Ppp1r9a	-1.51152	2.03152e-07	3.23228e-05
Slc6a14	-0.795974	2.06632e-07	4.09198e-05
Tcf7	1.22496	2.19762e-07	5.01216e-05
Rpl39	1.40526	2.34922e-07	3.52251e-05
Il17re	-1.34992	2.44637e-07	4.35279e-05
Sh3d21	-1.62251	2.58187e-07	3.94166e-05
Flrt3	-0.810381	2.70487e-07	5.03908e-05
Cys1	-1.5894	2.7459e-07	5.29791e-05
Hs2st1	-1.2586	2.7709e-07	5.01216e-05
Gramd2	-1.26366	2.79156e-07	4.11478e-05
Fli1	1.0381	2.9014e-07	4.2109e-05
Kdelr2	0.643314	2.98096e-07	5.12507e-05
Plekhb2	-0.755644	3.19826e-07	5.57709e-05
Rps26	1.02642	3.20527e-07	5.52895e-05
Hist1h2ai	1.85164	3.40409e-07	0.000102456
Spint2	-0.874249	3.62336e-07	6.05029e-05
Tubb3	1.53985	3.64777e-07	8.2687e-05
Bend7	-0.998987	3.73017e-07	7.71996e-05
Cnn3	0.812092	3.92877e-07	6.51373e-05
Slc44a2	-0.777171	4.17822e-07	6.85676e-05
Ehd3	1.00816	4.2616e-07	0.000166486
Prkag3	-2.34009	4.29613e-07	8.22288e-05
D5Ertd579e	-0.646506	4.38679e-07	7.09906e-05
Zfp462	-1.17111	4.56163e-07	8.83492e-05
Wipf2	-0.523161	4.65724e-07	7.09906e-05
Dsp	-1.33077	4.83745e-07	7.71996e-05
Lix1l	0.693563	4.99649e-07	9.34832e-05
Cubn	-3.60577	5.08296e-07	9.41779e-05
F11r	-0.516984	5.0936e-07	8.19257e-05
Gprc5a	-1.00401	5.2757e-07	8.35791e-05
Epb4.1l4a	-1.09051	5.43365e-07	0.000104406
P3h2	-2.01887	5.67861e-07	0.000129963
Pdgfrb	1.06388	5.75306e-07	8.2687e-05
Epb4.1l5	-1.29854	5.7611e-07	7.39626e-05
Tead1	-0.914618	5.78151e-07	8.83492e-05
Mpp7	-1.11364	5.88275e-07	8.83492e-05
Rab3c	-2.21525	6.08279e-07	0.00011763
Tjp2	-0.515563	6.14419e-07	9.02221e-05
Flnb	0.635229	6.17505e-07	9.02221e-05
Csgalnact1	0.807525	6.52328e-07	8.2687e-05
Rps15a	0.933373	6.68055e-07	0.000132778
Ifitm2	0.859442	6.82014e-07	9.69093e-05
Serpina3f	0.92725	6.92712e-07	9.78329e-05
Hist1h2bh	2.21147	7.45832e-07	9.02221e-05
Crispld2	0.738264	7.49492e-07	0.000104406
Erbb3	-1.12873	7.73473e-07	9.02221e-05
Spry4	0.650276	8.04288e-07	9.12431e-05
Fam184a	-1.4688	8.34889e-07	0.000155749
Ifitm3	1.06269	8.8739e-07	0.000123531
Shank2	-1.36646	9.14553e-07	0.000222447
Ly6c1	0.81406	9.30165e-07	0.000126022
Arhgap8	-0.938339	9.78493e-07	0.000160913
Vegfa	-1.16264	9.97123e-07	0.000132778
Dusp6	0.743237	1.02564e-06	0.000145727
Ms4a4d	0.919879	1.0424e-06	0.000166486
Pacs1	0.64114	1.10664e-06	0.000118898
Adgra3	0.71763	1.12295e-06	0.000147511
Sh3bp5	0.631004	1.14841e-06	0.000149686
Serpine1	1.11868	1.18959e-06	0.000146827
Irf6	-1.2654	1.20967e-06	0.000185177
Actg1	0.929431	1.2686e-06	0.000162356
Nbeal1	-1.0963	1.36283e-06	0.00017567
Tmem245	-0.963817	1.40176e-06	0.000162891
Pak6	-0.919497	1.40861e-06	0.000149702
Mpp5	-1.16872	1.41059e-06	0.000237628
Map6	-0.958815	1.42805e-06	0.000149686
Epb4.1l4b	-1.5345	1.44816e-06	0.000149832
Crb3	-0.929518	1.45252e-06	0.000152681
Prkch	0.549398	1.47225e-06	0.000168396
Cux1	-0.628785	1.47381e-06	0.000182261
Rnaset2b	-0.809895	1.50753e-06	0.000185177
Uaca	0.507349	1.61121e-06	0.000162563
Hist1h2af	1.62936	1.6307e-06	0.000196293
Sema3a	-1.15614	1.63214e-06	0.000262925
Camsap1	-0.448906	1.64904e-06	0.000263426
Tfdp2	-1.58991	1.67136e-06	0.000264574
Nkx2-1	-1.30988	1.67377e-06	0.000194707
Cecr2	-1.2318	1.73236e-06	0.000173562
Rasa3	0.648528	1.75469e-06	0.000192632
Snora81	-2.12232	1.76703e-06	0.00017567
Col4a5	-1.41741	1.78031e-06	0.000194468
2410004I01Rik	-1.55907	1.80836e-06	0.000247944
Erc2	-1.85288	1.83205e-06	0.000278968
Exph5	-1.23723	1.9158e-06	0.000180746
Arhgap44	-0.973671	1.95546e-06	0.000293395
Cux2	-1.65677	2.03802e-06	0.000290855
Mmp3	0.880499	2.04759e-06	0.000277062
Rpl24	1.14581	2.09355e-06	0.000237628
Plekhd1	-1.72642	2.12609e-06	0.00029694
Cep170b	-0.674278	2.14951e-06	0.000256575
Plxnb1	-1.1132	2.18721e-06	0.000259946
Rpl12	1.02727	2.28592e-06	0.000263426
Ackr3	1.05065	2.32246e-06	0.000215434
Pcbp1	0.656048	2.36484e-06	0.000262925
Spen	-0.400655	2.37714e-06	0.000260896
Tmprss2	-1.13931	2.46597e-06	0.00031143
Adamts1	0.817451	2.4987e-06	0.000264574
Cadm1	-1.30962	2.57051e-06	0.000270511
Crebl2	-1.51938	2.61957e-06	0.000345148
Zfp827	-0.80733	2.62223e-06	0.000279652
Des	1.2477	2.67643e-06	0.000264574
Hist1h3h	1.35505	2.71597e-06	0.000683523
Cdkl5	-1.42744	2.75614e-06	0.000345064
Cox7b	1.10537	2.86487e-06	0.000259946
Epn3	-1.02298	2.91111e-06	0.000293395
Rcsd1	0.708529	2.94998e-06	0.000256575
Cd79b	1.12926	3.00788e-06	0.000328538
Nlgn2	0.636984	3.16044e-06	0.000412231
Trp53i11	0.744172	3.30274e-06	0.000270511
Igfbp6	-1.58092	3.34813e-06	0.000278968
Hist1h2bm	2.12893	3.55781e-06	0.000293727
Atox1	1.07363	3.57769e-06	0.000293395
Trp53bp2	-1.05946	3.69805e-06	0.000351495
Sec13	0.708784	3.75836e-06	0.000297718
Lrrtm2	-2.81562	3.77124e-06	0.000264574
Lamb3	-0.953272	3.79852e-06	0.000386774
Lrtm2	-1.32769	3.82649e-06	0.000309843
Sema3b	-1.22364	3.87772e-06	0.000309843
Eps8l2	-0.880433	3.90848e-06	0.000309843
Gpm6a	-1.06728	3.95474e-06	0.00031143
2610028H24Rik	-0.994506	3.97311e-06	0.000683523
Rcan2	-1.68715	3.979e-06	0.000390126
Hist1h3i	1.32761	3.99884e-06	0.000467969
Wisp1	1.3844	4.02883e-06	0.000683523
Slc7a9	-6.83266	4.03408e-06	0.000243786
Igf1	0.884688	4.09683e-06	0.000320731
Pkig	0.576739	4.20665e-06	0.000512427
Slc5a5	-3.66453	4.26268e-06	0.000279652
Atp6v0d2	-1.14784	4.44705e-06	0.000345148
Git1	0.488781	4.53326e-06	0.000417548
Hint2	-1.16905	4.63636e-06	0.000655605
Prkar2a	-0.686191	4.68402e-06	0.000445233
Carhsp1	0.45015	4.97187e-06	0.000476476
Rpl8	0.721317	4.97477e-06	0.000452514
Hist2h4	0.852059	5.17885e-06	0.000391647
Rasip1	0.66455	5.18563e-06	0.000662191
1810037I17Rik	-0.614977	5.20017e-06	0.000391686
Pkhd1l1	-1.70726	5.3291e-06	0.000594144
Dapk2	-1.20733	5.34491e-06	0.0005956
Hif1an	-0.741436	5.38354e-06	0.00039175
Adamts9	0.471572	5.41814e-06	0.000483538
Scn3b	1.32726	5.71547e-06	0.000627951
Cldn7	-0.673639	5.73395e-06	0.000662191
Fdx1	-0.904928	5.74733e-06	0.000633521
Scnn1a	-1.02006	5.76938e-06	0.000510879
AA986860	-0.79182	5.7998e-06	0.000517081
Lox	0.708906	5.83505e-06	0.000518283
Hbegf	-0.737342	5.86131e-06	0.000683523
Elk3	0.660547	5.88487e-06	0.000716038
Tmod1	-1.37034	6.11066e-06	0.000683523
Pard6b	-0.86916	6.19838e-06	0.00053696
Bmper	0.825866	6.22508e-06	0.000662191
Ppp3ca	-0.731417	6.40515e-06	0.000552818
Chka	-0.584922	6.41361e-06	0.000674984
Clmn	-0.851818	6.5586e-06	0.000476476
Tspan4	0.578647	6.57614e-06	0.00046555
H3f3a	0.906434	6.68946e-06	0.000614016
Plb1	-1.36745	6.70632e-06	0.000490507
2010300C02Rik	-1.03848	6.71129e-06	0.000719749
Hist1h4n	1.86234	7.12889e-06	0.000756989
Elmo3	-1.09576	7.13478e-06	0.000515957
Gnai3	0.375099	7.16411e-06	0.000613594
Rp1l1	-3.94056	7.20511e-06	0.000423492
Myh11	1.23784	7.47575e-06	0.000858099
Olfr56	0.8897	7.63579e-06	0.00112276
Zc3h13	-0.444295	7.64172e-06	0.000873419
Cdc42bpg	-1.91746	7.67821e-06	0.000662191
Stxbp5l	-4.24465	7.67889e-06	0.000447812
Rpsa	0.762034	7.69297e-06	0.000646907
Col8a2	-1.48439	7.75111e-06	0.000819802
Ifitm6	1.74858	7.80272e-06	0.000777092
Ptprf	-1.0509	7.81489e-06	0.000654804
Nid1	0.73497	7.85735e-06	0.000662191
Faah	-0.989381	8.03631e-06	0.000676147
Cltb	-0.542105	8.08556e-06	0.000662191
Phldb2	-0.625654	8.11362e-06	0.000683523
Cd24a	0.773367	8.25943e-06	0.000672761
St8sia4	0.808117	8.66373e-06	0.000683523
Tmem184a	-0.892661	8.68113e-06	0.00163729
Bcar3	-0.860588	8.741e-06	0.000685846
Hist1h3b	1.84443	8.78829e-06	0.000845633
Rps18	1.07584	8.83565e-06	0.000973269
Chl1	1.35957	9.00287e-06	0.000858099
Rasgrf2	-1.55113	9.03353e-06	0.00090281
Cyyr1	0.922249	9.0557e-06	0.000985383
Arhgef3	0.675947	9.08432e-06	0.000985383
Kcnq1ot1	-1.7536	9.48723e-06	0.000895814
Usp54	-0.831286	9.54205e-06	0.000646907
Pkp2	-0.86516	9.54288e-06	0.000942241
Hist1h3g	1.52685	9.71067e-06	0.00074948
Alk	-3.91933	9.83557e-06	0.000942241
Rps8	0.715033	9.92749e-06	0.000806019
Sp3	0.615613	1.04386e-05	0.000752632
Map3k5	-0.470482	1.06439e-05	0.000683249
Samd4	-1.20932	1.0782e-05	0.00112276
Podxl	0.86192	1.10441e-05	0.000824853
Eif3e	0.584067	1.11039e-05	0.00114366
Armcx4	0.648738	1.14077e-05	0.000716038
Atp6v1g1	-0.411737	1.14397e-05	0.000849156
Ano1	-1.02874	1.15144e-05	0.00117268
Sh3rf3	-1.23731	1.16021e-05	0.00150309
Dynll2	-0.959327	1.17887e-05	0.000824853
Dab1	-2.87354	1.18412e-05	0.000942241
Gbp6	0.595847	1.18413e-05	0.000880861
Aox4	-4.35466	1.20585e-05	0.000858099
Rps11	0.846813	1.23787e-05	0.00089585
Scnn1g	-1.10567	1.25892e-05	0.000941806
AU040972	1.42432	1.27113e-05	0.00116366
Hist1h3c	1.46837	1.27309e-05	0.000777021
Lbr	0.485273	1.30314e-05	0.00129111
Ctla2a	0.758169	1.30575e-05	0.000802476
Radil	-1.2717	1.31107e-05	0.00165415
Rnf39	-1.12299	1.32246e-05	0.000973269
Magi3	-0.994024	1.32794e-05	0.000985383
Grb7	-1.11425	1.32885e-05	0.00166256
Nedd4l	-0.898496	1.33097e-05	0.000987431
Esrp2	-0.903268	1.34688e-05	0.000985383
Pdlim7	0.672974	1.35986e-05	0.000824853
Arhgef28	-1.1938	1.3663e-05	0.000824853
Ap1m2	-1.00883	1.44744e-05	0.00176463
Anxa3	-0.603233	1.45038e-05	0.000991715
Eng	0.89181	1.45119e-05	0.000991715
Hist1h2bn	1.651	1.45148e-05	0.00120982
Cfap57	-1.20105	1.45156e-05	0.00133939
Eps8l1	-1.12964	1.46742e-05	0.00232241
Sec14l3	-1.7923	1.47835e-05	0.00102598
Islr	0.92125	1.48464e-05	0.0023374
Chrnb1	-0.960552	1.52997e-05	0.00184695
Tmem71	0.819653	1.56393e-05	0.00186486
Wwp1	-1.17746	1.56599e-05	0.00106112
Rpl32	0.980592	1.61985e-05	0.0010816
Cyp1b1	0.885763	1.62408e-05	0.00133179
Opn4	-6.36652	1.66903e-05	0.000985383
Slc15a2	-1.27391	1.66982e-05	0.00195015
Hist2h2bb	1.35891	1.67124e-05	0.000948505
Afap1l2	0.693299	1.68305e-05	0.000970002
Ifnlr1	-0.967104	1.70895e-05	0.000985383
Mt2	1.13803	1.7735e-05	0.00116366
Hist1h3f	1.25245	1.79219e-05	0.000987054
Fam73a	-0.883722	1.80202e-05	0.000999089
Gas7	0.654513	1.81745e-05	0.00161818
Cmtm4	-1.19942	1.83249e-05	0.00118363
Gja1	-0.717786	1.85253e-05	0.00118599
Itm2a	1.07775	1.89757e-05	0.00182358
Pvrl2	-0.485778	1.93652e-05	0.0011757
Ddr1	-0.437902	1.95431e-05	0.00132841
Stat4	1.13064	1.95677e-05	0.00219913
Tmem116	-1.36229	1.98655e-05	0.00155833
Pfkfb2	-0.792792	2.00185e-05	0.00107393
Gadd45g	-0.687004	2.02197e-05	0.00107393
Pdlim2	-0.848855	2.03413e-05	0.00174386
Ptpn14	-0.85798	2.03557e-05	0.00129111
Sorcs2	-0.840304	2.09759e-05	0.00178063
Car2	0.618594	2.12648e-05	0.00113657
Slc44a3	-1.25169	2.15403e-05	0.00116366
Rhobtb1	-1.04057	2.20031e-05	0.0011757
Ppp1ca	0.595906	2.20575e-05	0.00141974
Abhd17c	-0.622096	2.21474e-05	0.00191806
Cops2	0.493534	2.22504e-05	0.00139107
Hist1h2bb	1.37705	2.2437e-05	0.00118599
9330182L06Rik	-1.32906	2.25017e-05	0.00242956
Slc52a3	-0.879597	2.25198e-05	0.001441
Mroh2a	-2.56879	2.25557e-05	0.00118363
Vps13a	-0.551707	2.28912e-05	0.00141974
Ccnd2	-0.336374	2.34272e-05	0.00144044
Nrbp2	-1.24051	2.35343e-05	0.00175695
Tnfrsf1a	0.537207	2.41863e-05	0.00152668
Dscaml1	-2.40673	2.42561e-05	0.00179109
Larp1b	-0.637982	2.44785e-05	0.00126816
Gm13544	-6.52161	2.45199e-05	0.00112668
Ocln	-0.755615	2.49437e-05	0.00183745
Gpt	-1.73032	2.50488e-05	0.0019857
Kcnk2	-1.31993	2.51036e-05	0.00253514
Sh2d4a	-1.08251	2.51156e-05	0.00261865
Slc6a5	-4.13446	2.52529e-05	0.0010816
Gadd45b	-0.5934	2.54095e-05	0.00209066
Syt14	-1.99952	2.55655e-05	0.00166256
Rassf7	-0.973894	2.6192e-05	0.00261884
Cdh11	0.683702	2.6259e-05	0.00213232
Cped1	-1.45991	2.63254e-05	0.00213297
Wnk4	-1.07245	2.65426e-05	0.00266588
Tubb6	1.08262	2.66082e-05	0.00131706
Ctps	-0.542315	2.70736e-05	0.00210245
Loxl1	0.661792	2.70996e-05	0.00163729
Lrrc1	-0.999895	2.71237e-05	0.00139134
Hist1h1d	1.12652	2.71899e-05	0.00163014
Rab25	-1.02261	2.77732e-05	0.00274776
Shtn1	-0.576238	2.81189e-05	0.00137691
A330023F24Rik	-1.66121	2.81959e-05	0.00202304
Chd5	-2.03391	2.84496e-05	0.00209066
Hist1h2ak	1.52699	2.88856e-05	0.00142254
Snora74a	-2.5943	2.89613e-05	0.00105316
Apod	0.931439	2.92983e-05	0.001637
Pdcd4	0.558105	2.93012e-05	0.00202304
Adamtsl4	-0.585245	2.94364e-05	0.00163729
Prkcq	1.01011	2.94741e-05	0.00148519
Clca3a1	1.11728	3.03507e-05	0.00174675
Elmo1	0.575713	3.08283e-05	0.00167953
Ccl11	1.39502	3.08483e-05	0.00295827
Svip	-1.50021	3.11106e-05	0.00202304
Raly	0.57424	3.12319e-05	0.00239229
Ephb3	-0.922021	3.13428e-05	0.00211854
Nup62	0.841692	3.18971e-05	0.00215168
Tnk1	-1.06136	3.2497e-05	0.0019857
Zfp579	-1.02774	3.26221e-05	0.00209066
Adamtsl1	-0.938094	3.26914e-05	0.00161818
Epb4.1l3	-0.957479	3.29062e-05	0.0030946
Jak3	0.551206	3.30897e-05	0.00194913
Aox2	-3.11361	3.31355e-05	0.00219913
Osmr	0.474037	3.33991e-05	0.00186364
Azin1	-0.411312	3.34452e-05	0.00194954
Gstt3	-0.868403	3.3519e-05	0.00192951
Lmtk2	-0.58424	3.40405e-05	0.0018887
Edn3	-1.58284	3.41157e-05	0.00204947
F630042J09Rik	-3.44829	3.48355e-05	0.00148519
Serping1	0.856337	3.49137e-05	0.00192951
Cxcl13	2.14646	3.49868e-05	0.00165949
Arhgap32	-0.626197	3.52126e-05	0.00166256
Hspg2	-0.917847	3.55129e-05	0.00194913
Prdx6	-0.964043	3.56033e-05	0.00194913
Cry2	-0.805798	3.57326e-05	0.00165228
Fat3	-0.758411	3.58276e-05	0.00171438
Tekt5	-1.5117	3.62016e-05	0.0023374
5930403L14Rik	-1.13737	3.63379e-05	0.00173448
Amotl2	-0.487213	3.73556e-05	0.00200578
Rorc	-1.42005	3.74674e-05	0.00228318
Zfp207	0.667801	3.75794e-05	0.00261884
Serpina3n	0.881868	3.76707e-05	0.0020705
Fam189a2	-1.40698	3.78432e-05	0.00273766
Slc37a1	-0.782304	3.8349e-05	0.00243569
Hist1h2bg	1.76498	3.87667e-05	0.00244285
Medag	0.93007	3.90206e-05	0.00182358
Cdk17	0.468941	3.94364e-05	0.00181478
Snhg11	-2.13936	3.98159e-05	0.00253514
Cdcp1	-0.553687	3.99091e-05	0.00260787
Ccdc120	-0.642019	3.9941e-05	0.00184695
Fmnl3	0.514136	4.06096e-05	0.00184695
Rbm47	-0.476557	4.08218e-05	0.00287332
Trim44	-0.816115	4.08632e-05	0.00218165
Synpo2	1.12167	4.13705e-05	0.00219913
B3gnt3	0.488083	4.1847e-05	0.00186364
Pls1	-0.813548	4.25627e-05	0.00273695
Aqp5	-0.89718	4.2612e-05	0.00220033
Eml6	-1.04337	4.32594e-05	0.00372646
Plekhb1	-1.30281	4.36011e-05	0.00281009
Casp12	0.680245	4.38672e-05	0.00195785
Stab2	-2.07975	4.40547e-05	0.003227
Ifitm1	1.21083	4.41366e-05	0.00282797
Pcna	0.753207	4.42156e-05	0.00194913
Map3k9	-0.763656	4.52618e-05	0.00273759
Sec61a1	0.538644	4.55187e-05	0.00227138
Otud7b	-0.88387	4.65412e-05	0.00234201
Cyp7b1	0.981283	4.65956e-05	0.00397525
Rpl36	0.968521	4.74831e-05	0.00247481
Fuca1	0.523431	4.81234e-05	0.00202061
Tbx5	0.729338	4.8289e-05	0.00302331
Col12a1	-0.946556	4.87057e-05	0.00207907
Slc39a14	0.901886	4.89556e-05	0.00326315
Usp53	-0.688391	4.94212e-05	0.00248132
C330024D21Rik	-4.44765	4.97284e-05	0.00160741
Rpl13	0.588384	4.98222e-05	0.00253514
Scara3	0.976652	4.99083e-05	0.00354129
Pof1b	-0.984312	5.09595e-05	0.00253395
Lrrc8a	0.601696	5.11325e-05	0.00247481
Oxsr1	-0.548008	5.13299e-05	0.0023608
Apmap	-0.616994	5.16959e-05	0.00215367
Fam167a	-0.731573	5.21285e-05	0.00212526
Gimap8	0.708025	5.23013e-05	0.00219913
Liph	-0.799804	5.40783e-05	0.00223688
Sema4c	0.547091	5.43417e-05	0.00219913
Sybu	-2.02658	5.43504e-05	0.00316656
Scarb1	0.792325	5.44576e-05	0.00218606
C1qtnf1	0.528208	5.45732e-05	0.00309356
Dnal1	-0.880601	5.48377e-05	0.00223688
Snord15a	-2.61591	5.4899e-05	0.00202304
Nebl	-0.979931	5.49094e-05	0.00259547
F13a1	0.773748	5.53565e-05	0.00223688
Tgfb1i1	0.535752	5.57408e-05	0.00223688
Rassf8	-0.966963	5.65627e-05	0.00318663
Rtkn2	-2.30443	5.68941e-05	0.00266588
Pgm1	0.758957	5.92608e-05	0.00281436
Fstl1	0.647018	5.9458e-05	0.00279716
Bag1	-0.921672	5.99928e-05	0.00280568
Ifi27l2a	1.00711	6.01261e-05	0.0036339
Hdgf	-0.506936	6.06277e-05	0.00291557
Duox1	-2.7271	6.07986e-05	0.00342992
Gimap4	1.05968	6.10109e-05	0.00367498
Casp4	1.01377	6.10214e-05	0.00336281
Israa	-2.74256	6.11023e-05	0.00218165
Gm10789	-3.55891	6.12573e-05	0.00249606
Arap2	0.498651	6.13995e-05	0.00242386
Cryab	-0.924978	6.16963e-05	0.00281355
Gpr179	-1.40933	6.18355e-05	0.00307884
AI661453	-0.819898	6.22079e-05	0.00244042
Exoc6	0.635204	6.25618e-05	0.00248132
Clic1	0.846583	6.31294e-05	0.00285101
Zfhx3	-0.571846	6.34145e-05	0.00285834
Col18a1	0.555738	6.37794e-05	0.00303822
Lcn2	0.791051	6.40658e-05	0.0028857
Chmp3	-0.466122	6.51713e-05	0.00280568
Psmc6	0.520244	6.56455e-05	0.00250415
Gmfb	-0.540967	6.67593e-05	0.00283701
Tbc1d2	-0.68463	6.68159e-05	0.00360611
Map7	-0.784765	6.71019e-05	0.00360611
Ids	-0.711059	6.78727e-05	0.00316656
Vamp2	-0.647707	6.99297e-05	0.00264937
Ndnf	-0.985376	6.99342e-05	0.00307884
Mgp	1.13152	7.04848e-05	0.0032346
Gan	-0.728743	7.23146e-05	0.0027369
Hist1h2bj	1.9766	7.28408e-05	0.00552247
Gapdh	0.876662	7.34877e-05	0.00334733
Slc39a4	-0.864782	7.40891e-05	0.00321401
Anxa9	-1.19894	7.46739e-05	0.00397834
Ros1	-2.1303	7.47127e-05	0.00397525
Ush2a	-2.58324	7.55822e-05	0.00416551
Emc1	-0.348013	7.56286e-05	0.00323873
Gpr17	-2.89835	7.57884e-05	0.00303822
Cr1l	0.548485	7.6602e-05	0.00280568
Jund	-0.415848	7.69043e-05	0.00338305
Six6	-0.285557	7.80103e-05	0.00159512
Wnt10b	-1.84231	7.81342e-05	0.0032346
Dcn	0.900001	7.90631e-05	0.00450274
Scnn1b	-1.10002	7.91634e-05	0.00356165
Emp3	1.15733	7.94172e-05	0.00283701
Rasl10b	-0.959088	8.11821e-05	0.00414329
Tmc2	-4.62531	8.21886e-05	0.00307884
Tgtp2	0.753187	8.22168e-05	0.00361357
Rpl29	0.914386	8.26986e-05	0.00362175
Lama4	0.614183	8.29586e-05	0.00464179
Lum	1.30921	8.354e-05	0.00434551
Pvrl4	-0.570559	8.47188e-05	0.00450274
Sipa1l3	-0.535947	8.52877e-05	0.00362175
Sv2b	-3.72532	8.58845e-05	0.00348064
Fam65b	0.841839	8.67772e-05	0.00437817
Tpst2	0.593779	8.71966e-05	0.00303822
Mmp11	-0.925765	8.74155e-05	0.00532862
Cnbp	0.289351	8.76079e-05	0.00361357
Jak1	0.468139	8.7625e-05	0.0036339
Prom2	-2.00254	8.78614e-05	0.00391352
Gdi1	-0.524666	8.80554e-05	0.00346613
Lonrf3	-0.796219	9.07569e-05	0.003227
Tnfaip2	0.735522	9.12796e-05	0.0036929
Rpl10	0.864267	9.16481e-05	0.00382346
Cycs	0.727667	9.16935e-05	0.00455074
Hist3h2a	0.931358	9.20026e-05	0.00455865
Sav1	0.493011	9.29163e-05	0.00523612
Sell	1.29743	9.3321e-05	0.0032346
Ido1	1.09625	9.38517e-05	0.00484717
4930478L05Rik	-2.45745	9.41291e-05	0.00338385
S100a8	1.67139	9.48663e-05	0.00491345
Snord22	-2.55546	9.51957e-05	0.00193934
Clip4	-0.63403	9.53065e-05	0.0036339
Rfx8	-4.76124	9.67122e-05	0.00298638
Idh3b	0.612627	9.76124e-05	0.00327702
Slfn5	0.639003	9.771e-05	0.00391352
Tef	-1.24115	9.7905e-05	0.0054582
Mt1	0.740738	9.80268e-05	0.00397525
Tanc2	-0.49054	9.8187e-05	0.00371758
Tmem252	1.25465	9.82665e-05	0.00504162
S100a9	1.61421	9.8336e-05	0.00670968
Bicd1	-1.06636	9.88716e-05	0.00876806
Sec14l4	-1.2496	9.92889e-05	0.00484717
Dux	-2.20794	0.000100233	0.00434551
Serpina3m	1.04014	0.000100839	0.00485151
Tgm6	-3.38468	0.000102125	0.00372528
Itsn1	-0.576094	0.000102158	0.00346613
Cdc34	0.626648	0.000102245	0.00348064
Cdkl2	-1.03516	0.000102579	0.00891477
Comtd1	-1.03291	0.000102754	0.00595662
Emp2	-0.918585	0.000102859	0.00414329
Klrd1	1.47264	0.000102911	0.00504162
Eef2	0.59608	0.000103994	0.00416755
Atp6v0a1	-0.637584	0.000104201	0.00567049
Dnm3	-0.866995	0.000104794	0.00699036
Cdc42ep2	0.718831	0.000106624	0.00361357
Kndc1	-1.02563	0.000107366	0.00707685
Adss	-0.404287	0.000107383	0.00579178
Rps25	0.646201	0.000107449	0.00422162
Nfkb1	0.500053	0.00010822	0.00431511
Rabgap1l	-0.734254	0.000109032	0.00450274
Lgals1	1.2281	0.000109603	0.00588536
Rpl37	0.768046	0.000110104	0.00431511
Nup188	0.496399	0.000110452	0.00361357
Zfp143	0.722379	0.000110877	0.00726041
B2m	0.832145	0.000111133	0.0043799
Mrrf	0.697464	0.000111687	0.00730385
Fras1	-1.30551	0.000111972	0.00372528
Zfp950	-1.04425	0.00011257	0.006331
Rps23	0.577027	0.000113458	0.00460586
Cdkn2b	-0.913315	0.000113848	0.00532862
Rpl9	0.538349	0.000114184	0.0043981
Fmnl2	0.465275	0.000115957	0.0044732
Ccdc149	-1.04669	0.000117161	0.00589792
Ets2	0.486962	0.000118064	0.00450288
Edar	-2.16718	0.000118081	0.0032346
Fam212b	-0.834063	0.000119221	0.00388419
Gem	0.663374	0.000120653	0.00473182
Grhl1	-1.00427	0.000121944	0.00660491
Dock5	-0.401334	0.000122124	0.00462804
Ndrg1	0.527973	0.000122681	0.00633243
Atp2b2	-1.51954	0.000126261	0.00548907
Serpina3b	-3.4021	0.000126314	0.00222912
Rprd1a	-0.949238	0.000129259	0.00796733
Slc24a1	-2.49816	0.000129822	0.0035799
Fst	1.33818	0.000129914	0.00618872
Calm2	-0.346656	0.000130207	0.00485151
4933401H06Rik	-3.56139	0.000131282	0.00234201
Ackr2	0.72401	0.000131397	0.00414329
Clic3	-1.17369	0.000131403	0.00487691
Myo18a	-0.514692	0.000135541	0.00498981
Hnrnpf	0.598117	0.00013562	0.00512033
Ssx2ip	-0.510578	0.000136661	0.00629584
Gyg	0.629897	0.000136779	0.00674833
Chst11	0.939414	0.000138541	0.00434924
Psg21	-3.55045	0.000138844	0.00232294
Cyp4f39	-1.2013	0.000139354	0.0063965
Cntn2	-2.04757	0.000140268	0.00628231
Pacsin2	-0.40159	0.000141647	0.00513348
Cap1	0.697529	0.000142172	0.005318
Sppl2c	-0.355179	0.00014322	0.0024919
Mroh7	-2.37741	0.000143721	0.00512033
Marveld3	-0.81741	0.000145268	0.00865372
Reln	-0.953756	0.000145861	0.00629773
Trcg1	-2.6441	0.000145979	0.00517006
Ltbp1	0.40367	0.00014684	0.00555519
Galnt13	-1.93689	0.000147269	0.00632669
Calcoco1	-0.907019	0.000147895	0.00559524
Smtn	0.517756	0.000149009	0.00666375
Stom	0.459453	0.000149698	0.00563903
Mgl2	-1.67141	0.000151098	0.00644923
Ppm1l	-0.784707	0.000151228	0.00463998
Frem2	-1.87951	0.000152395	0.00646042
Abcc5	-0.513361	0.000152681	0.0057217
Slc4a5	-1.38866	0.000153023	0.00559524
Pip5k1c	0.525396	0.000154142	0.005484
Rabggta	-0.692118	0.000154279	0.00477892
Rell1	0.56723	0.000154793	0.00675244
Yme1l1	0.399286	0.00015541	0.00552247
Igfn1	-2.37974	0.00015573	0.00651409
Veph1	-1.92484	0.000156731	0.00514012
Esrp1	-0.617228	0.000157206	0.00484717
C530008M17Rik	-1.39657	0.0001573	0.00598213
Pip5k1b	-0.90062	0.000158911	0.0121227
Cspg4	1.00864	0.000158943	0.0057426
Irx2	-0.874449	0.000160026	0.00484717
Fbxw8	-0.578271	0.000160027	0.00561826
Tspan2	-1.6212	0.00016032	0.00746864
Cyp2b10	-1.46896	0.000161135	0.00563903
Gm4922	-0.296223	0.000161176	0.00359396
Zfp384	0.51708	0.000162559	0.00487607
Acoxl	-1.46055	0.00016302	0.00646042
Dnah6	-1.11599	0.000163091	0.00673234
Il13ra1	0.609316	0.000166072	0.00552223
Arhgdib	1.11293	0.000167662	0.00578824
Tbx4	0.619392	0.00016826	0.00500729
5430419D17Rik	-3.41085	0.000168318	0.0057217
Naca	0.386336	0.000168976	0.00589792
Cdk15	-3.70319	0.000170521	0.00450663
Igf2r	-0.502149	0.000171091	0.00588049
Wdr1	0.587641	0.000171949	0.00589792
Sptbn2	-1.00192	0.000172251	0.00995521
Plvap	0.719074	0.000172263	0.00598631
Bdkrb2	1.06314	0.000172569	0.00696756
Rnf125	0.780022	0.000172752	0.00975864
BC046251	-3.97409	0.000173452	0.00459333
Rpl6	0.617031	0.000175248	0.00628231
Mustn1	1.05507	0.000176303	0.00761214
Myh3	-2.79938	0.000178798	0.00731993
Ctsw	1.49931	0.000179294	0.0100378
Qk	-0.709774	0.000180645	0.00635351
Snora64	-3.30892	0.000181165	0.00298638
Prob1	-1.0798	0.000181181	0.00613821
Lrrc66	-5.52647	0.000182957	0.00296374
Cdh5	0.826348	0.000183193	0.00628231
Slc26a8	-2.69565	0.000184058	0.00450288
Pla1a	0.765988	0.000184248	0.00542758
Tnc	1.26139	0.000184617	0.00628714
Pcdh18	0.9847	0.000184768	0.0101528
Scd2	-1.5265	0.000184903	0.0062374
Rps5	0.75767	0.000184967	0.00633243
Gm9758	-3.74117	0.000186237	0.00484717
Ptgs2	0.686881	0.00018625	0.00736841
Myo5c	-0.953064	0.000187154	0.00541352
Sorl1	-0.47639	0.0001872	0.00649271
Ccdc64b	-1.64211	0.000187495	0.00741305
S100a4	1.16496	0.000189626	0.00552677
H2-Q2	-1.33568	0.00019059	0.00754802
Fer1l4	-2.18544	0.000190969	0.00741317
Cpxm1	0.892978	0.000191074	0.00745264
Mrfap1	-0.405684	0.000191673	0.00633243
Reps2	-1.2667	0.000192052	0.00541908
Tas1r1	-2.7867	0.000192898	0.00502132
Cacna1b	-1.90168	0.000192989	0.00687493
Cd96	1.53551	0.000193719	0.00761144
Hmgn2	0.450178	0.000196532	0.00558188
Daam2	-1.06176	0.000197123	0.00566799
Isl2	-3.86708	0.000197862	0.0051131
Casp1	1.09944	0.000199347	0.00646042
Retnlg	1.22301	0.00020126	0.00741317
4930563D23Rik	-0.205651	0.000201323	0.00308537
Lrit3	-3.57521	0.000202676	0.00318663
Tpt1	0.682695	0.00020323	0.00660896
Cxcl14	0.744297	0.000205097	0.00691447
Mmp8	1.31053	0.000205395	0.00659433
Sdc1	-0.588752	0.00020569	0.00690419
Xpnpep1	0.498831	0.00020592	0.00576432
Mfsd7c	-1.03036	0.000206558	0.0142354
Rmrp	0.982013	0.000213743	0.00674833
Hist1h2ab	1.24233	0.000215195	0.00857376
Myo9a	-0.475808	0.000215401	0.0090885
Art3	0.958481	0.000217015	0.00885449
Zfp36l1	0.421216	0.00021734	0.00714802
Dag1	-0.819828	0.000217424	0.00702257
Wnt3a	-1.70906	0.000218035	0.00741317
Psmc2	0.5771	0.000218296	0.00600388
Unc13d	-0.510504	0.000218591	0.00658684
Slc26a5	-2.78713	0.00021985	0.00646042
Elf5	-1.11333	0.000220053	0.00782503
Tug1	0.429466	0.000220695	0.00660491
Tnn	-1.44716	0.000220838	0.00824768
Epha7	-1.29612	0.000221819	0.00891477
Rpl14	0.525319	0.000224223	0.00731993
Ier2	0.491571	0.000225532	0.0061759
9030404E10Rik	-2.39591	0.000226266	0.00556652
Tmem117	-1.95392	0.000226897	0.00523612
Hist1h4h	0.770313	0.000228257	0.00622342
Trmt13	-1.50329	0.000229818	0.00662192
Ybx1	0.493096	0.000233855	0.00746864
Car7	-2.19799	0.000234405	0.00646042
Fzd1	0.625465	0.000234488	0.00688899
4930543N07Rik	-0.349603	0.000235344	0.00360611
Alox12b	-3.61115	0.000237623	0.00707685
Itga1	0.78012	0.000239041	0.00743781
Bcl2	0.663298	0.000239174	0.0090885
Map2	-0.8153	0.000240478	0.0121758
Spon2	0.962801	0.000243226	0.0122749
Cdkn1a	0.367599	0.000244489	0.00741305
Fbn2	-2.41282	0.000244989	0.00891829
4930451G09Rik	-2.12737	0.000245919	0.00695305
Celsr1	-0.479915	0.000246457	0.0100299
Nsmce1	0.601414	0.000246577	0.00655134
Bcl7a	-1.08232	0.000247057	0.0123203
Xdh	0.374483	0.000247171	0.00741317
Acer3	0.473639	0.000247933	0.00886731
Nme8	-5.27371	0.000250047	0.00360827
Gm20199	-1.8009	0.000250127	0.00735544
Leng8	-0.495083	0.00025034	0.00653285
Syne2	-0.584211	0.00025035	0.00781577
Ajuba	-0.554174	0.000250829	0.00936891
Zyx	0.651882	0.00025287	0.0075066
Slc6a15	-2.47778	0.000252988	0.00706778
Rpl3	0.479396	0.000254389	0.00754684
Tacc2	-0.826641	0.000256992	0.0102855
Usf2	0.58835	0.000257538	0.0090885
Tnks1bp1	-0.451579	0.000258319	0.00759102
Pfkfb3	0.435026	0.000260268	0.00761269
Csgalnact2	-0.68363	0.000260513	0.0100477
Btnl5-ps	-2.45816	0.000260705	0.00722602
Ubxn1	-0.418842	0.000261543	0.0100723
Myo15	-2.06703	0.000261614	0.0100299
Grhl2	-0.691324	0.000262321	0.00680976
Slc25a5	0.65238	0.000263244	0.00793618
Fgf1	-1.54258	0.000264003	0.00818705
Alad	-0.581241	0.000264142	0.00916327
Atp8b2	0.510881	0.000265569	0.0101617
Uba2	0.397741	0.000265814	0.0101617
Hk1	0.409099	0.000267376	0.00779816
Api5	0.41864	0.000270699	0.0107146
Angpt2	0.815546	0.000270775	0.0133988
Enc1	0.716453	0.000271365	0.00834335
Ctdspl	-0.854614	0.000273802	0.00755255
Plekhh1	-0.692324	0.000275288	0.00702314
Ryr1	-1.70807	0.000276074	0.0132422
Cct4	0.405409	0.000278038	0.00849657
Gm11744	-2.62233	0.000278288	0.00633959
Hist1h1b	1.179	0.000279693	0.00810381
Cyp4b1	-0.945211	0.000281027	0.00812339
Tubb5	0.599897	0.000281549	0.00812572
Fat1	-0.524114	0.000281714	0.00822825
Pclo	-1.3953	0.000282726	0.00885449
Il1r2	1.1764	0.000284255	0.0102312
Itga3	-0.446531	0.000284851	0.00860288
Pcdh19	0.975362	0.000295144	0.0108935
Kbtbd11	0.429277	0.00029537	0.00842237
Rac3	-1.21533	0.000297056	0.00897465
Mug1	-3.05188	0.000297104	0.00822825
Pxdc1	-0.822389	0.000297447	0.0114884
Ptprm	-0.759535	0.000297448	0.00885449
BC029214	-0.919981	0.000298692	0.0142564
Szt2	-0.539721	0.000300753	0.00736841
Ttyh3	0.409776	0.000300793	0.00862982
G630093K05Rik	-0.222462	0.00030175	0.00434551
Prdm16	-0.717913	0.000301886	0.0101443
Plxna1	-0.448333	0.000302476	0.00889875
Krt7	-0.608656	0.000303657	0.00858363
Fads3	-0.672833	0.000304803	0.00891477
Kif13b	-0.529842	0.000304886	0.00741317
Ago4	-0.964446	0.000306083	0.014237
Mllt4	-0.520378	0.000306466	0.00872636
Slc4a9	-3.1433	0.000306936	0.00642682
Cd302	0.751239	0.0003073	0.00862982
Sorcs1	-2.87296	0.00030892	0.00645027
Idh3g	0.754387	0.000309951	0.0103011
A330049N07Rik	-5.26729	0.000310444	0.00414329
Ifngr1	0.51351	0.000310922	0.011821
Atrx	-0.348964	0.000314403	0.00877072
Thbs3	-0.908311	0.000314882	0.0147337
Slc4a4	-0.628845	0.000315202	0.0104116
Ly75	-0.484484	0.000316188	0.00754802
Nfe2l1	-0.578683	0.000320937	0.00891829
Limch1	-0.988014	0.000322038	0.00886731
Slc5a3	-0.770949	0.000322366	0.0146904
Bcan	-2.29787	0.000322412	0.00660491
Lmo4	0.430785	0.000322627	0.00754188
Rassf10	-1.48325	0.000323127	0.00660491
Gbp7	0.512536	0.000324526	0.00891477
Tmem131	0.527434	0.000325305	0.0121276
Fam160b2	-0.611666	0.000328687	0.00891882
Ripk1	0.543085	0.000329729	0.0122051
Opn1sw	-3.32675	0.000330038	0.00708183
Cd3d	1.37559	0.000331307	0.0148191
Calcoco2	-3.39168	0.000331885	0.00435132
Ccdc92	-0.710848	0.000331945	0.0148776
Ms4a4b	1.3631	0.000332186	0.00761269
Chrna1	-2.22646	0.000332387	0.00886731
Lims1	0.373149	0.000335289	0.00916327
Slain2	-0.562676	0.000335728	0.0090885
Atp6v1c2	-0.954257	0.000337033	0.0150048
Tlr4	0.618007	0.000339685	0.0078116
Kremen2	-1.79107	0.000344656	0.00871774
Bahcc1	-0.656604	0.000344859	0.0116935
Aim1l	-1.01202	0.000344929	0.010704
Gnb2l1	0.549623	0.000346383	0.00975864
Pros1	0.479394	0.000346725	0.00926455
Ceacam1	0.53407	0.000348241	0.0122202
Kcnn3	-1.03751	0.000348664	0.0133001
Prrx1	0.666575	0.000349482	0.0152381
Grb14	-0.911905	0.000349547	0.00927958
Lin7c	-0.459885	0.000350302	0.00891882
Eif4ebp1	0.554802	0.000353429	0.00832141
Fam19a2	-3.98983	0.000357901	0.00746337
Nalcn	-1.992	0.000357979	0.0102441
Dnah9	-0.792324	0.000358443	0.0114846
Dcc	-2.73823	0.000361041	0.00927958
Rara	0.411337	0.000361813	0.0129079
Ahcyl2	-0.544734	0.00036235	0.0101145
Mturn	-1.36205	0.000364013	0.0157182
Gm19466	-3.94091	0.000364305	0.00497911
Otogl	-2.45237	0.000364361	0.00714802
Cxcl1	0.944734	0.000365451	0.0105227
Palm	0.47615	0.000367125	0.0117077
Gfra1	-0.992445	0.000368283	0.0125411
Clip1	-0.617443	0.000369284	0.0097436
Ace2	-1.13216	0.000369574	0.011997
Igsf5	-0.794025	0.000372228	0.015751
Avil	-1.58263	0.000372855	0.00741317
Rpl27	0.673826	0.000375654	0.00984703
Cox7a2	0.756134	0.000376043	0.00867334
Acot11	-0.63017	0.000384036	0.0165357
Kcnj8	1.00262	0.000384414	0.0122133
Hist1h2ah	1.54173	0.000389047	0.0121276
Kpna7	-0.208039	0.000389732	0.00664209
Vps37b	0.67055	0.000392627	0.0121557
Tmem140	-0.902367	0.000397731	0.0124205
Ppp1r3e	-0.768995	0.000399287	0.0132422
Rftn1	0.705538	0.000399426	0.00886731
Macc1	-0.793317	0.00039969	0.0166413
Mei1	-2.59458	0.000400199	0.00957237
Camk2a	-1.71478	0.000401151	0.0123114
Slc22a16	-3.76699	0.000401364	0.0051131
Prss34	-5.00949	0.000407793	0.00688899
8030411F24Rik	-0.213198	0.000408797	0.00505728
Pcyox1	-0.597675	0.000408856	0.00885449
Fkbp10	0.711607	0.000409202	0.00908939
Zfp609	-0.488445	0.00041001	0.010466
Cdipt	-0.399849	0.00041136	0.0100299
Hydin	-0.886034	0.000417196	0.00891477
Muc6	-1.71653	0.000418816	0.0173221
D030018L15Rik	-1.95855	0.000422093	0.00702257
Cd79a	1.23653	0.00042227	0.0127036
Sec61g	0.873843	0.000423105	0.0177535
Nsd1	-0.322349	0.000423353	0.0107146
Rassf3	-0.956877	0.000423532	0.0102014
Rpl7a	0.668835	0.000423983	0.0108757
Acads	0.681942	0.000424951	0.0174117
Hist1h2bk	1.3138	0.000425443	0.0174152
Myt1	-2.97661	0.000425721	0.00791494
Srcin1	-1.10076	0.000426305	0.0223515
Hist1h3d	1.13035	0.000428014	0.00926455
Gucy1b3	0.976428	0.0004324	0.0135489
Grid1	-2.79324	0.000432459	0.0107146
Arl15	0.635298	0.000437521	0.0109214
Sf3b2	-0.315412	0.00043841	0.0112988
Fgfr2	-0.862703	0.000439314	0.0141673
Abca12	-2.6222	0.000440349	0.011907
Otog	-1.96787	0.000442596	0.0137237
Cbx5	-0.486357	0.000442845	0.0112265
Spaca6	-1.37032	0.000442964	0.0102809
Tbrg3	-1.47898	0.000443228	0.0133379
Batf2	0.63471	0.000444657	0.00949331
Gypc	0.559937	0.0004452	0.00967668
Scn10a	-2.10092	0.000448797	0.0120354
Gorasp2	0.379638	0.000450087	0.011816
Bcl2a1a	1.02811	0.000453009	0.0121227
Cnih3	-3.04801	0.000455135	0.00886731
Rps4x	0.491085	0.000456253	0.0112988
Polr2e	0.607517	0.000456603	0.0116887
Mtx3	-0.951529	0.00046689	0.015751
Susd4	-0.863837	0.000471236	0.0146904
Fgf3	-0.267704	0.000474451	0.00633243
Spg20	-0.612989	0.000474608	0.00975864
Tmpo	0.372097	0.000474958	0.0116887
Pcsk6	-0.847402	0.000475073	0.0238047
Myh2	-2.56451	0.000475593	0.0108475
Luc7l3	-0.538588	0.00047586	0.00982553
Ebf1	0.971811	0.000476524	0.0147385
Cct3	0.495544	0.000476778	0.0116978
Myom3	-1.62274	0.000477114	0.0147385
Rcn3	0.724943	0.000479242	0.0144253
Gm13154	-2.81501	0.000481668	0.00916327
Spdya	-3.0646	0.00048219	0.00606268
Xrra1	-1.75962	0.000482703	0.0115089
Cd248	0.650903	0.000482922	0.0189172
Setdb2	0.64598	0.000490606	0.0144631
Tpm3	-0.371665	0.00049238	0.0123623
Ssr4	0.597044	0.000495405	0.0145779
Firre	-1.17786	0.000496376	0.0195709
Cntn4	-2.70757	0.000497797	0.0118329
Rasgrf1	-2.12182	0.000499144	0.0143388
Clint1	0.492366	0.000500737	0.0125185
Bank1	1.20753	0.000501112	0.0128075
Eif4h	-0.27826	0.000501247	0.0120677
Oca2	-2.98768	0.000502518	0.00583676
Htatsf1	-0.481077	0.000508167	0.0147385
G6pc2	-4.98504	0.00050819	0.00659442
Fxyd4	-2.65039	0.000509085	0.00936757
Sspo	-1.78729	0.00051031	0.0148776
Cttnbp2	-1.18633	0.000511377	0.0142604
Capn5	0.455596	0.000511759	0.0104116
Qrich1	0.423019	0.000512394	0.0122051
4930592I03Rik	-2.63042	0.00051306	0.0109214
Litaf	0.667451	0.000514655	0.0124497
43719	0.421812	0.000515495	0.0122051
Camsap3	-0.691956	0.000516172	0.0195709
Lrit2	-0.324257	0.000517991	0.00628231
Mpv17l	-1.00797	0.000523847	0.0133141
Mat1a	-0.90695	0.000524575	0.0108757
Pi4k2b	-0.541684	0.00052874	0.0107753
Rgcc	-0.831658	0.000529427	0.0126804
Gm11665	-0.298557	0.000531623	0.00633959
Slc1a2	-1.24275	0.000533076	0.01572
Eif5b	-0.385809	0.000533169	0.012423
Scx	-1.27262	0.000535593	0.00916327
Cyp4f37	-0.331717	0.000536958	0.00941182
Gm1968	-3.26831	0.000537835	0.00628231
AU019990	-2.997	0.00054131	0.00629584
Mgarp	-0.193987	0.00054216	0.00619269
Tfap2b	-3.15403	0.000548138	0.00957518
4932414N04Rik	-0.300457	0.000549097	0.00838686
Etl4	-0.612984	0.000554462	0.0109214
Hopx	-0.977101	0.00055529	0.0130691
A830082N09Rik	-1.96742	0.000555508	0.0124796
Gipc2	-0.731361	0.000556351	0.0127888
Mamld1	0.785797	0.000564463	0.0146477
St3gal2	0.482728	0.000565701	0.0112265
Vstm4	0.655161	0.000570558	0.0208472
Nrbp1	0.422038	0.000573868	0.0130663
Serinc2	-0.594617	0.000577871	0.0116887
2210011C24Rik	-1.70591	0.000579655	0.0128304
Limk1	0.418178	0.000580995	0.0160828
Lmcd1	1.03089	0.000581186	0.0141239
Megf9	-0.885628	0.000581982	0.0159075
Rpl7	0.439232	0.000582387	0.0131797
Clcn6	-0.61854	0.000583159	0.0116641
Matn4	-1.18101	0.000587436	0.0118081
Klc2	-0.562254	0.000590364	0.0118294
Osbpl3	-0.433134	0.000590716	0.0115001
Serpina1a	-3.71222	0.000594052	0.00885449
Fam174b	-0.926139	0.000597529	0.0177435
Adsl	0.515748	0.000598006	0.0161946
Gbp5	0.593691	0.00060375	0.013502
Fgf18	-1.43221	0.000608357	0.0157786
Cops4	0.609485	0.000608378	0.015751
A330076C08Rik	-3.29032	0.00061138	0.00702257
Dio2	0.885137	0.000616374	0.0136437
Ergic2	0.560563	0.000616687	0.0140931
Elfn1	-0.898335	0.000616849	0.0147385
Cacna2d3	-2.13031	0.000618146	0.0133803
Abhd16a	0.488716	0.00061832	0.0120354
Gpr141	0.923403	0.000623547	0.0121276
Dhx32	-0.433052	0.00062588	0.0159715
Sec31b	-1.54283	0.000626948	0.0160828
Gpr155	-0.810761	0.000627106	0.0160265
Rb1	0.510045	0.000628386	0.0119183
Pld6	-2.45338	0.000630357	0.0109214
Irs3	-2.03732	0.000631263	0.0135602
Atp2b3	-2.80995	0.000633409	0.011174
Gm9733	1.12013	0.000635369	0.0103895
Ccr7	1.06533	0.000636581	0.0123192
Nutm2	-0.39567	0.000638397	0.00916327
Il16	0.669809	0.000642567	0.0163116
1110028F11Rik	-2.91471	0.000642601	0.012638
Agfg1	0.306346	0.000644051	0.0141162
Orm1	1.10846	0.000645059	0.0174117
Acvr2b	-1.16653	0.000645903	0.0163237
Zan	-1.8936	0.000646059	0.0195709
Mark4	0.403485	0.000647468	0.0123114
Eif3a	-0.272562	0.000647838	0.0141275
Dsg1a	-3.26413	0.000648466	0.0113789
2010107G23Rik	-1.14931	0.000650964	0.0140311
Pvr	0.454337	0.000651256	0.0180018
Fam160a1	-0.739199	0.000651675	0.0123853
Mpp4	-2.52502	0.000653945	0.0140663
Sema3f	0.684361	0.000654709	0.0142242
Slc22a23	-0.71486	0.000656307	0.0142354
Timp1	1.10453	0.000656406	0.0143615
Zcchc24	0.372039	0.000657599	0.014237
Hist1h2bc	0.788763	0.000660723	0.0166748
Lurap1	-1.21162	0.000662185	0.0141239
Pvrl3	-0.880492	0.000662895	0.0123062
Pick1	-0.731845	0.000666706	0.0177435
Sytl5	-1.09758	0.000669039	0.0141162
Foxa2	-0.622278	0.000670149	0.0143615
Gm21119	-3.41592	0.000670244	0.00702314
Npsr1	-2.93467	0.000672393	0.0130302
Cpeb4	-0.298622	0.000672605	0.0145819
Ptpn13	-0.448725	0.000672637	0.0150048
Gsx1	-2.21543	0.000673949	0.00704547
Mgat2	0.45177	0.000675739	0.0125166
B3gat1	-3.08838	0.000676385	0.0115523
Stk10	0.582337	0.000677568	0.0126573
Emilin1	0.555341	0.000677919	0.0150616
Uba52	0.785037	0.000679217	0.0191658
Ehd1	0.413449	0.000679274	0.0147666
Matn1	-3.3658	0.000680638	0.00741317
Cabp1	-2.97547	0.000683509	0.0131429
Tbc1d21	-0.271965	0.000688528	0.00865372
Ptk7	0.416153	0.000690024	0.0146674
Lemd3	-0.447074	0.000690064	0.018059
Rras2	0.392975	0.000691037	0.0128075
Ush1c	-2.00714	0.000694067	0.0110704
Tubal3	-0.380042	0.000696619	0.0075066
Gcm2	-3.49595	0.000696968	0.00979619
Rsrp1	-0.441555	0.000697481	0.0126804
Slc22a6	-2.75321	0.000698491	0.0118081
Gm10248	-0.193095	0.000698585	0.00751552
Pkhd1	-2.09769	0.000700354	0.0157087
Tgfb1	0.529522	0.000703223	0.0153988
Akap12	0.550685	0.000705476	0.0147575
Slc25a12	0.582534	0.000705593	0.0181057
Atf5	-0.631076	0.000706858	0.0128007
Rspo1	-0.977169	0.000707648	0.0183099
Cyp17a1	-2.96658	0.000707933	0.0119602
Atp13a3	-0.582561	0.00071008	0.0150048
Gm38426	-2.36738	0.000711429	0.00770073
Xbp1	0.406981	0.000711808	0.0154648
Amer1	-0.474263	0.000718562	0.013124
B4galnt3	-2.03816	0.000721786	0.0147743
Tbc1d1	0.60331	0.000722389	0.0144257
Hist1h1a	0.859502	0.000729173	0.0178535
Utrn	-0.684005	0.000729542	0.0153988
H2-T23	0.464293	0.000729975	0.0150505
A730085K08Rik	-4.63166	0.000733092	0.00842365
Syt15	0.896074	0.000734231	0.0212195
Slc7a2	-0.547628	0.000734848	0.015751
Dock3	-1.84074	0.000735344	0.0193714
D430041D05Rik	-1.44762	0.00073963	0.0161813
Gm4981	-2.90089	0.000743158	0.0144131
Fam205a1	-3.28242	0.000747361	0.00800938
Fam221b	-0.293711	0.000756312	0.00754802
Dgkz	0.553073	0.000758123	0.019862
Cacna1f	-2.87313	0.00076019	0.0151272
Ccdc27	-3.42708	0.000760821	0.00812339
Celf1	-0.29292	0.00076148	0.015751
Gramd1c	-0.861007	0.000761999	0.0192156
Gdnf	-0.834757	0.000762764	0.0248452
Pard3b	-0.693933	0.000767679	0.0135886
Dgkd	-0.468854	0.000772521	0.0150017
Rab5c	0.564611	0.000775447	0.0156815
Trim9	-1.96049	0.000776757	0.018917
Lama5	-0.389974	0.000776817	0.015751
Ereg	1.29821	0.000779309	0.0257001
Gdf2	-1.66017	0.000781779	0.0120354
Pon3	-0.666815	0.000785243	0.0139891
Capza1	0.598034	0.000785247	0.0203266
Tmed5	0.415687	0.000788321	0.0165357
Lsr	-0.41209	0.00078964	0.0140311
Cald1	0.373382	0.000793172	0.0159651
Snx25	-0.753543	0.000795737	0.0140971
Slc44a1	0.425791	0.000797595	0.0138084
Gfap	-2.10855	0.000800438	0.0123853
Got2	0.465681	0.000801462	0.0212831
Marveld2	-0.669024	0.000804087	0.031529
Catsperg1	-1.83128	0.000805044	0.0150505
Rpl35a	0.606903	0.000805646	0.0213631
Tnr	-1.93301	0.000805681	0.0189651
Slc39a1	0.45494	0.000807972	0.0167674
Tubg1	0.559593	0.000809463	0.0258754
Anp32b	-0.467847	0.000809787	0.0161946
Sycp1	-3.29466	0.000817528	0.0109377
Nceh1	-0.47536	0.000822988	0.0155801
Snora23	-1.12209	0.000824205	0.0192156
Arhgef5	-0.525239	0.000826478	0.0161984
Krt33b	-4.73194	0.000828253	0.00849422
Cyb5r3	-0.758439	0.000828273	0.0161946
Cfap221	-1.56802	0.0008324	0.0159075
Smim22	-1.42392	0.000832955	0.012423
Cdk11b	-0.372093	0.000836595	0.0142142
Serpina3c	0.59236	0.000837102	0.0260578
Mfap5	0.617289	0.000838152	0.0266237
Nkx6-3	-3.12402	0.000845482	0.00821822
Adam1a	-2.02265	0.000848123	0.0133001
Cdh23	-1.38857	0.000850496	0.0263096
Nos1	-2.10345	0.000852425	0.0179088
Rhd	-2.90102	0.000852432	0.00822825
Ifrd2	-0.569276	0.000854326	0.0264896
Pmfbp1	-2.80945	0.0008563	0.0129259
Bpi	-2.18498	0.000861087	0.0157052
Ryr3	-1.93961	0.000863426	0.021451
Glb1l3	-2.6044	0.000864852	0.0134916
Leap2	-4.64774	0.000865857	0.0100723
Dync2h1	-0.611398	0.000867286	0.0207075
4930590J08Rik	-2.32307	0.000877234	0.0128396
Kcp	-1.86394	0.000878618	0.0204708
Adam7	-2.51103	0.000880425	0.0158121
Arhgap22	-0.677147	0.000881911	0.026851
Arpc1b	0.72043	0.000887137	0.0175678
Myo7b	-1.60094	0.000887849	0.0201456
Krt25	-0.231357	0.000889259	0.00851787
Cfap44	-0.913003	0.000890218	0.0274566
Kank2	-0.850019	0.000890366	0.0174441
Ndufs8	0.577904	0.000894693	0.0151634
Tcf4	0.375166	0.00089473	0.0179139
Gm13889	0.550338	0.000896834	0.0147385
Arglu1	-0.532853	0.00089707	0.0151903
Gbp10	0.800683	0.000899075	0.0173881
Chsy3	0.984535	0.000899086	0.0186687
Anks1b	-1.64254	0.000899186	0.020773
Tekt3	-0.365227	0.000901509	0.00858221
Dcaf6	-0.474885	0.000902203	0.0150505
Asnsd1	0.54788	0.000903552	0.0152463
Add2	-2.12522	0.000903616	0.0171159
Cep170	0.423699	0.000910492	0.0174931
Fbxw18	-0.221834	0.00091244	0.00863401
Rab43	0.63822	0.000918066	0.0223924
Rilpl1	-0.699426	0.000918363	0.021451
Slc14a2	-2.12651	0.000921819	0.0132839
Cyp4a14	-2.34407	0.000923202	0.0140663
Tpm2	0.63292	0.000923344	0.0206792
A330033J07Rik	-0.418443	0.000926108	0.00916327
Neu2	-2.62789	0.000926434	0.011997
Phactr1	-0.711508	0.000928575	0.0232689
4930407I10Rik	-2.61759	0.000930788	0.015751
Epgn	-0.393332	0.000931923	0.00921026
9530036O11Rik	-1.91533	0.000932295	0.0141507
Tbc1d22a	0.442421	0.000937253	0.0153988
Nap1l3	-2.74367	0.000938589	0.00879676
Fam83h	-0.452663	0.000942405	0.020952
Elavl1	0.359661	0.00094401	0.0152463
4930402F06Rik	-0.243348	0.000946942	0.00916327
Accsl	-2.79749	0.000947138	0.0142564
Orc4	0.547702	0.00095405	0.0179088
Pde11a	-2.00324	0.000960298	0.0122051
Vsx1	-3.01956	0.000961042	0.0122051
Ces1e	-1.73251	0.000967166	0.017875
Kifc3	-0.43114	0.000968176	0.0157182
Gucy2e	-2.09754	0.000969941	0.0179088
Slc22a7	-3.12941	0.000975474	0.00891921
Ngef	-0.916298	0.000976368	0.0224165
Anp32a	-0.346635	0.000977107	0.0175114
Nipa1	-1.0145	0.000982727	0.0252004
Ubn2	-0.395772	0.000985342	0.0191658
Thbs1	0.787515	0.000987572	0.0191441
Rcn1	0.488244	0.000997083	0.0157456
Tfcp2l1	-1.00506	0.000997661	0.0157087
Syt2	-2.49154	0.0010002	0.0174152
Uroc1	-2.6889	0.00100164	0.014269
Hfm1	-0.410552	0.0010022	0.0180261
Pde2a	0.609659	0.00100318	0.021824
Lamtor5	0.744842	0.00100385	0.0355185
Tmem97	0.87775	0.00100487	0.020001
Ctcflos	-0.339559	0.00100973	0.0147385
Nrtn	-1.40286	0.00101011	0.0141162
Umodl1	-2.18734	0.00101269	0.0175317
Cyp2b19	-0.260669	0.00101351	0.0149313
Cdkn2a	-2.41078	0.00101473	0.0167383
Fam46b	-0.611687	0.00102254	0.021927
Glud1	0.379405	0.0010245	0.0187102
Chadl	-1.89632	0.00103279	0.0183769
Kcnt1	-1.8656	0.00103316	0.022098
Per3	-1.04677	0.00103351	0.0163853
Slc43a2	-0.454646	0.00103585	0.0191441
Ddx43	-2.20491	0.00103749	0.0177988
Tjp1	-0.672262	0.00103772	0.0197038
A4galt	0.62512	0.00104583	0.0232348
Yif1a	0.600403	0.00104807	0.0298356
Itgb2l	-2.01	0.00105425	0.0147385
Myh8	-1.8671	0.00105485	0.0144253
Dnah1	-0.972233	0.00105528	0.0195876
Zbtb8b	-2.16377	0.00106059	0.0151272
Slc16a11	-1.03493	0.00106108	0.029518
Farsb	0.430232	0.00106175	0.0236689
Pik3c2g	-2.50992	0.00106624	0.0188178
Phc2	0.321909	0.00107236	0.0192861
Acbd5	-0.627744	0.00107577	0.0202968
5730488B01Rik	-2.11614	0.00107937	0.0154875
Slc2a7	-0.28735	0.00108296	0.0155256
Stk36	-0.834667	0.0010927	0.0266237
Adgrl2	0.508419	0.00109568	0.0256411
1700019B03Rik	-2.55349	0.00109911	0.0157026
Arhgef26	-0.711644	0.00110117	0.02059
Tacstd2	-0.481599	0.00110279	0.0200978
Flna	0.529684	0.00110431	0.0196292
Sod2	0.422542	0.00110705	0.02059
Lrrc26	-1.27264	0.00110711	0.0212983
Eif3d	0.43219	0.00110826	0.0189153
Ier5l	0.732449	0.00110891	0.0375673
Stxbp3	-0.370012	0.0011164	0.0250775
Fbxo24	-1.75053	0.00111653	0.0195444
Hist1h2ad	1.1969	0.00112083	0.0152226
Greb1	-1.67987	0.00112291	0.023718
Rps3	0.491178	0.00112305	0.0207346
Selenbp1	-0.769682	0.00112468	0.0198638
Gm20300	-0.981789	0.0011251	0.0224853
Med15	0.495375	0.00112617	0.0191313
Sall3	-2.30587	0.00112771	0.0149919
Lxn	0.580802	0.0011278	0.0311599
Pcsk2	-2.37062	0.00112905	0.0157182
Arl4a	0.525291	0.00113058	0.0175477
Cacfd1	-0.514667	0.00113316	0.0199339
Tlx2	-2.32275	0.00113611	0.0135489
Eif3m	0.424021	0.00113653	0.0175477
9630028B13Rik	-0.390802	0.00115107	0.0159005
Ankrd42	-0.807501	0.00115169	0.0218068
Mki67	0.841038	0.00115911	0.0207346
Emcn	0.681542	0.00116285	0.0312066
Znhit6	-0.693787	0.00116378	0.0312066
Izumo2	-0.231168	0.00116496	0.0101617
Fbxl19	-0.68818	0.00116606	0.017923
Krt82	-2.4537	0.00117633	0.0139347
Soat1	-0.342172	0.00117749	0.020477
Dnm1l	0.398272	0.00118115	0.0175967
Usp33	-0.48635	0.00118155	0.0214866
Braf	-0.473191	0.00118949	0.0260561
Tdrd9	-2.26418	0.00119052	0.0203266
Psmd11	0.343985	0.00119635	0.0216326
Wwc2	-0.555499	0.00119679	0.0215773
Rps6ka4	0.469922	0.00119785	0.0179139
Endog	-1.1182	0.00120499	0.0242729
Crip2	-0.681093	0.00120705	0.0207941
Hecw1	-2.21582	0.0012075	0.0247961
Mroh6	-2.28147	0.00120989	0.0158602
Nov	1.00068	0.00121288	0.0243875
Tmem240	-2.5244	0.00121298	0.0107147
Gpatch2	-0.464384	0.00121375	0.0182654
Aplp2	-0.679244	0.00122303	0.021451
Zfp36l2	0.482802	0.00122393	0.021824
Gm26705	-1.9676	0.00122637	0.0105162
Magi2	-1.16947	0.00122849	0.0250221
Pml	0.469127	0.00123394	0.0211481
Golgb1	-0.406293	0.00123994	0.0214194
Setd3	-0.371299	0.00124309	0.0272214
Cebpa	-0.395572	0.00124734	0.0212674
Adam34	-4.53601	0.00125358	0.0128544
Hist1h4d	0.452098	0.00125638	0.0215773
Golga4	-0.534918	0.00125668	0.0215773
1810055G02Rik	0.524052	0.00125676	0.0187048
Gstm3	-2.27577	0.00125724	0.0144253
Mta2	0.337726	0.00125995	0.0223515
Gm4951	0.517066	0.00126166	0.0205386
Kctd11	0.458457	0.00126202	0.0218255
Scn11a	-2.06272	0.00126402	0.0250301
Zmym6	-0.63262	0.00126618	0.0266818
Ceacam3	-3.21455	0.00126886	0.0108268
Pramef12	-1.97319	0.00127085	0.014505
Ror1	0.650362	0.00127378	0.0405959
Tmem151a	-0.804415	0.00128029	0.0326322
Sort1	-0.991739	0.00128031	0.0218161
D630003M21Rik	-1.9316	0.00128056	0.0211545
Smtnl1	-2.65573	0.0012822	0.0108935
Sparcl1	0.58312	0.00128673	0.021603
Kmt2d	-0.310749	0.00129117	0.0216683
Arpc3	0.57158	0.00129227	0.0271259
Tkt	0.432577	0.00129653	0.022641
Tcp10c	-1.87753	0.00130514	0.0254135
Krt2	-2.90282	0.00130824	0.0118081
Arhgef18	-0.485375	0.00131059	0.0272315
Coro1a	0.9178	0.00131199	0.0228155
Serpina3g	0.76666	0.0013163	0.0218255
Nr2e1	-2.38952	0.00131776	0.0174991
Nmur1	-2.93531	0.00131991	0.0133001
Tyro3	-0.67431	0.00132232	0.0331928
Nbea	-0.578997	0.00132421	0.0189734
Calb2	-2.54821	0.00132681	0.0148325
Ces4a	-2.36773	0.00132853	0.0175678
Hipk2	-0.698696	0.00133492	0.0226239
Epb4.1l2	0.47904	0.00133739	0.0220876
Atp13a4	-1.50937	0.00134203	0.0236689
Myh1	-0.410445	0.00134241	0.0218255
Slc12a1	-2.04451	0.0013436	0.0166879
Trpv5	-0.279244	0.00134898	0.0150017
Npy6r	-0.240982	0.00135026	0.013502
Itgad	-1.99882	0.00135236	0.0173019
Tbk1	0.49587	0.00135534	0.0191658
Ulk4	-0.872607	0.00135854	0.0297341
Irgm1	0.45875	0.00136093	0.0223515
4933411E08Rik	-0.406158	0.00136541	0.0135886
Acot1	-1.17875	0.00136659	0.0338011
Dagla	-0.671294	0.00136792	0.0337014
Arhgef10l	0.587984	0.00137158	0.0271586
Fbxo2	-1.10841	0.00137181	0.0262108
Thsd4	-0.618666	0.00137398	0.0260578
Heca	-0.400921	0.00137444	0.0196816
Fus	0.406606	0.00137526	0.023507
E030024N20Rik	-1.35031	0.00137527	0.0264896
Cmip	0.40902	0.0013756	0.0230587
Calcr	-1.57033	0.00137561	0.0174692
Clstn3	-1.73235	0.00137611	0.0262437
5330417C22Rik	-0.965888	0.00137629	0.019307
Cmtm3	0.545551	0.00137706	0.0269734
Ppp1r2	0.40817	0.00137794	0.0228155
Srpr	0.409065	0.00137799	0.0224872
Tbx10	-2.7264	0.00137872	0.0120354
Dbh	-2.07915	0.00138338	0.0179139
1810019D21Rik	-1.34362	0.00139099	0.0262616
Dnah7a	-1.13408	0.00139714	0.0281578
Tnfaip8	0.763058	0.00140018	0.0274601
H2afx	0.765767	0.00140312	0.0197877
Mif	0.762124	0.00140486	0.0263987
Tyms-ps	-4.36458	0.00140773	0.0153988
Nsun4	-0.503017	0.0014093	0.0203067
4930512J16Rik	-2.06921	0.00141164	0.0153988
Tgm7	-2.46747	0.00141589	0.0154016
Sf3b6	0.567367	0.00142044	0.0235597
Rps7	0.387628	0.00142718	0.0239685
Acer2	0.720791	0.00142847	0.0230778
C1ra	0.49944	0.00143112	0.0233496
Lin28b	-0.275796	0.00143523	0.0186508
Fam63b	-0.497356	0.00143657	0.0293434
Tmco1	0.419156	0.00143725	0.0276326
Slc7a4	-0.9178	0.00143935	0.0285021
B230319C09Rik	-2.05427	0.00143952	0.0183769
Tns1	-0.858057	0.00144018	0.0234491
L1td1	-2.36183	0.00144206	0.0156183
Wars	0.505647	0.00144796	0.0235298
Gbp9	0.375405	0.00144963	0.0237574
Mapk6	0.551624	0.00145004	0.0294731
Fam124a	0.605214	0.00145446	0.035616
P4ha2	-0.617873	0.00145594	0.0203067
Gnai2	0.383208	0.00145936	0.023341
A230056P14Rik	-1.34304	0.00145973	0.0219028
Lrp1b	-1.87496	0.00146047	0.0248792
Acvr1b	0.341975	0.00146061	0.0203266
Dock7	-0.403615	0.0014611	0.0224165
Sp8	-2.46693	0.00146135	0.0212129
Sec24b	0.363231	0.00146136	0.0233496
Romo1	-0.679623	0.00146761	0.0353326
Psmd14	0.543977	0.00147202	0.02059
Rad51b	-1.36465	0.00147392	0.0178463
Apol6	0.699178	0.00147814	0.0271586
Pla2g4f	-1.0666	0.00147839	0.0271586
Fgf9	-2.36735	0.0014822	0.0187734
Mppe1	-0.583789	0.00148387	0.0443406
Myh7	-1.07223	0.00148434	0.0263264
Zdhhc14	-0.902036	0.00148514	0.0282737
Col11a1	-1.87977	0.00148659	0.0179088
Tyrobp	0.7751	0.00148839	0.024741
Pnpla1	-2.05598	0.00149108	0.0179088
Shh	-1.10917	0.00149254	0.0272695
Wnt7a	-0.751334	0.00149256	0.0355274
Fbxw14	-0.210552	0.00149494	0.0125411
Tsks	-2.19774	0.00149717	0.0234251
Slc6a3	-2.27378	0.00149742	0.0179139
Arhgap42	0.70436	0.00149779	0.0236689
Trank1	-1.75986	0.00149903	0.0272214
Gm10354	-0.327838	0.00150261	0.0121276
Onecut3	-2.02428	0.00150306	0.017923
Aurkc	-0.280794	0.00150726	0.0121276
Efna3	-2.03785	0.00151165	0.0192653
Klf5	-0.417239	0.00151269	0.0285817
Grik4	-1.62922	0.00151611	0.0274014
1700022I11Rik	-0.372623	0.00151756	0.0216338
Snx4	-0.366982	0.00152283	0.0230391
Psme4	0.345982	0.00152294	0.0248904
Sptbn4	-1.40545	0.00152301	0.0266818
Herc2	-0.35524	0.00152376	0.023939
Gch1	0.482232	0.00153173	0.0277216
Slco6d1	-0.348169	0.0015379	0.01224
Gm5415	-0.360248	0.00154078	0.0122505
Arfgef2	-0.332995	0.00154629	0.0247557
Kctd10	-0.463205	0.00155023	0.0247961
Hip1r	-0.331864	0.00155096	0.0242573
Hcfc1r1	-0.464401	0.00155251	0.0213938
1500012F01Rik	0.700254	0.00155597	0.0269498
Alcam	-0.698705	0.00156251	0.0242729
Gzma	1.06925	0.00156745	0.0212674
Usp13	-1.21919	0.00156949	0.0281578
Tox2	0.605969	0.0015759	0.0217461
Nusap1	0.804673	0.00157666	0.0367931
Slc2a4rg-ps	-1.49808	0.00158242	0.0230811
4933413J09Rik	-2.37239	0.00158537	0.0198376
Fhl3	0.777869	0.00158603	0.036908
Hist2h3b	0.955325	0.00158732	0.021824
Uchl1os	-0.202758	0.00158906	0.0130663
Tlx3	-1.6856	0.00158964	0.0231544
Spaca7	-0.207592	0.00158973	0.0124633
Wdr82	0.370746	0.00158979	0.0310855
Tfpi2	1.07651	0.00159059	0.0285817
4931429P17Rik	-0.204013	0.00159334	0.0130663
Ear1	-0.906954	0.00159479	0.0324643
Ces1b	-3.06356	0.00159516	0.0128007
Gm4961	-0.281463	0.00159713	0.0141162
Akap13	-0.44961	0.00159742	0.0246979
Ccdc141	-0.703668	0.00159832	0.0282737
Il3ra	0.579067	0.0016047	0.0283014
Arhgef38	-1.56594	0.00160592	0.0243945
Ndufs4	0.556771	0.00161279	0.0377762
Orai2	0.491166	0.00161302	0.021824
Ptpn21	-0.373745	0.0016142	0.0238047
Wac	0.369871	0.00161907	0.0313434
Rpl5	0.411914	0.0016195	0.0247961
Lrit1	-0.255542	0.0016354	0.013502
Rala	-0.395537	0.00163562	0.0216326
Slc39a6	0.463489	0.00163609	0.028549
Ina	-2.93666	0.0016392	0.0130387
Fam160a2	-0.551657	0.00164824	0.0286614
Nlrp9a	-0.150764	0.00165103	0.0130691
Sez6l	-1.89643	0.0016632	0.0237574
Il1r1	0.428576	0.00166432	0.021824
Ttpal	0.387201	0.00166615	0.0300193
AI463170	-2.62185	0.00167254	0.0144257
Ap4s1	-0.586577	0.00167841	0.0310116
Ndc1	0.646862	0.00168177	0.0378898
Slc25a10	-0.539432	0.00168315	0.0289266
4930562C15Rik	-0.788909	0.00168745	0.0377946
Zmat2	-0.386194	0.00168766	0.0289266
Rgs3	0.468716	0.0016898	0.0289266
Atp7b	-1.00829	0.00168994	0.0302217
Hoxd3	-0.259249	0.0017002	0.02059
Ndst1	-0.698963	0.00170583	0.0260561
Mettl7a1	-1.27659	0.00170838	0.0260561
Igf2bp1	-1.2361	0.00170861	0.0283014
Dbn1	0.659424	0.00170881	0.0255814
Ampd3	0.405303	0.00170958	0.0222588
Zdhhc19	-2.55782	0.00171269	0.0206792
Itga5	0.818646	0.00171553	0.0259402
Arf1	0.342184	0.00171728	0.0256929
Dcx	-0.248766	0.00172185	0.0140311
Scrn2	-0.944293	0.00172576	0.029745
Apbb1	-0.893657	0.00172799	0.0292957
Muc4	0.794196	0.00172907	0.0260561
Cetn2	-0.491773	0.00173588	0.0487506
Cd47	0.337632	0.00173594	0.0260561
Senp2	-0.360692	0.00173989	0.0267913
Psmc3	0.441191	0.00174267	0.0248904
Pnma1	-1.37466	0.00174457	0.0244473
Bcl2l2	-0.624582	0.00175164	0.0229057
Eif3c	0.362249	0.00175244	0.0268029
Robo4	0.570282	0.00175279	0.0224662
Xpo1	0.375489	0.00177249	0.0260561
Trim3	-0.543158	0.00177512	0.0227736
Gad1	-0.341729	0.00177551	0.0179088
Mphosph8	-0.555385	0.00177649	0.0260561
Atxn7	-0.401545	0.00177755	0.0328952
Grrp1	0.639361	0.00177889	0.0388497
Sim1	-2.4285	0.00178411	0.0212195
Vwa5b1	-2.27602	0.0017864	0.0247961
Habp4	-0.631307	0.00178692	0.0298573
Anp32e	-0.3313	0.00178778	0.0320963
Msx3	-0.205913	0.00179006	0.0179139
Dbp	-1.13268	0.00179793	0.0305603
Usp46	-0.726696	0.0018024	0.0300193
Filip1l	0.438814	0.00180428	0.0263096
Plekhh2	-0.72917	0.00180594	0.0234382
Pgp	-0.547621	0.00180695	0.0236614
Rnf150	-0.793085	0.00180756	0.0230391
Pcdh10	-1.89721	0.00180817	0.0206792
BC030870	-1.6513	0.00180936	0.0214
Rtn4rl2	0.488534	0.00180961	0.0268466
Krt19	-0.410573	0.00181143	0.0272214
Dscam	-1.66719	0.00181321	0.030643
Vwce	-2.19854	0.00181355	0.0259529
Eda2r	1.01984	0.00181997	0.0300518
Arrdc1	-0.48526	0.00182204	0.0300596
Ccdc79	-1.92171	0.00182793	0.0214398
Msl3l2	-0.628294	0.00182898	0.0405765
Ptx4	-0.243196	0.00183994	0.0183099
Csmd2	-1.71383	0.00184063	0.029369
Itga2	0.47952	0.00184101	0.0264896
2610307P16Rik	-1.53428	0.00184989	0.0210047
Rpl38	0.47559	0.00185271	0.0326891
Fam151a	-0.199609	0.00185687	0.0183912
Rmst	-1.93522	0.00186039	0.0216326
Nkx2-2os	-0.244279	0.00186814	0.0218068
Fam76a	-0.442886	0.00187219	0.0236689
Atp8a1	-0.58009	0.00187264	0.0267913
Ahcy	0.54172	0.00188345	0.0307768
1700003E16Rik	-0.993678	0.0018918	0.0310116
Txndc2	-2.81447	0.00189896	0.0140931
Paip2b	-0.46429	0.00189975	0.0309595
Serinc5	-0.603758	0.00190177	0.0236614
Psma3	0.395825	0.00190468	0.0340086
Abcc6	-1.76223	0.00192473	0.0312256
Thy1	0.965599	0.001925	0.034254
Cela3a	-0.28294	0.00192786	0.0167639
Phactr2	-0.773474	0.00193272	0.0271586
Scn9a	-2.30212	0.00193513	0.0269111
Klhl34	-2.471	0.00193625	0.0147385
Serpinh1	0.477944	0.00193658	0.0272214
Lrrc7	-2.14806	0.00193675	0.0215773
Gimap5	0.555568	0.00194294	0.0412416
Ugt1a5	-0.240364	0.00194309	0.0147385
Gm15708	-1.74265	0.00194745	0.0223515
Dapk3	0.482836	0.00194762	0.0313937
Zfp367	-0.51267	0.00195347	0.0280774
Hist1h2ac	0.980298	0.00195511	0.0415328
Mapk1	0.383195	0.0019574	0.0285021
D030068K23Rik	-0.273479	0.00195939	0.0223515
Megf8	-0.565721	0.00196285	0.0274494
Pak7	-2.42389	0.00196607	0.0252194
Adamts20	-1.60111	0.00196699	0.0289403
Gm12992	-1.79803	0.00197125	0.0271586
Ctse	1.05323	0.00197178	0.031491
Galr2	-2.16883	0.00197265	0.0252874
Baiap2	-0.55104	0.00197853	0.0244473
Ptprcap	0.98211	0.00197906	0.0248904
Wbscr25	-2.21026	0.00197924	0.0227987
Snrpd2	0.570274	0.00197954	0.0525703
Gpr26	-0.352934	0.00198009	0.0143388
Ccdc88c	-0.352962	0.00198081	0.0244473
Ing1	0.414813	0.00198105	0.0317095
Kif5a	-1.62126	0.00199188	0.0322473
Rgma	-0.635859	0.00199263	0.042602
Taok3	-0.337906	0.00199664	0.0277365
4921539E11Rik	-2.82126	0.00200204	0.0159651
Slc31a2	0.530555	0.00200864	0.0319609
Arsb	0.409691	0.00201079	0.0248452
Irx5	-0.683911	0.00201213	0.0422032
Sbno2	0.520366	0.00201779	0.0279558
Ppt1	0.524021	0.00201987	0.0279558
Pag1	0.400839	0.00202279	0.0342087
Kif2a	0.440634	0.00203427	0.0320963
Asap1	0.32153	0.00204324	0.0281578
Spata31d1d	-0.454582	0.00204676	0.0229735
Fam78a	0.792678	0.00204976	0.0285817
Hmmr	0.783363	0.00204994	0.0425561
Gm960	-2.20626	0.00204994	0.0258771
Ccdc112	-0.835686	0.00205025	0.0322738
Fblim1	0.464157	0.0020547	0.0271586
Plac8	0.793346	0.00206176	0.0290933
Scn1a	-0.309264	0.00206356	0.0279558
Astn1	-1.87439	0.00206569	0.0219028
Tmem255b	-2.02727	0.00206858	0.0196816
4930444M15Rik	-0.305482	0.00207104	0.015316
Rplp0	0.478944	0.00207459	0.0282472
Ntng2	0.667723	0.00207633	0.0300234
Slc7a5	0.597992	0.00207686	0.0249241
Psg28	-0.27069	0.00207773	0.0147385
Zc3h11a	-0.265558	0.00207998	0.0285212
Mfi2	-1.77642	0.00208761	0.0225594
Cngb1	-1.33367	0.00208966	0.0325745
Whrn	-0.991583	0.00209294	0.0324813
Slc39a13	-0.485781	0.00209377	0.0257188
Klhl6	0.760003	0.00209649	0.0325485
Kcnh5	-2.10532	0.00209873	0.0233142
2810459M11Rik	-2.06088	0.0021024	0.0198638
Igtp	0.398748	0.00210457	0.0293895
1700007B14Rik	-0.19756	0.00210808	0.0148271
Prkaa2	-0.671068	0.00210884	0.0258381
Stmn1-rs1	-0.174859	0.00211859	0.020036
Atp6v0a4	-0.948882	0.00211859	0.0377946
Abca17	-1.89507	0.00212242	0.0332064
Igdcc3	-2.12053	0.0021262	0.0281578
Dcbld2	-0.587075	0.002129	0.0327271
Bcl3	0.486196	0.00212963	0.0353326
Rasef	-0.680235	0.0021333	0.0257974
Zfp936	-0.326122	0.00213753	0.015751
Nrxn2	-1.05859	0.00213764	0.0352936
Gm5860	-0.177045	0.00213821	0.0152654
Prmt1	0.505432	0.00214374	0.0257611
Egr1	0.646066	0.0021444	0.0289266
Wnk1	-0.412971	0.00214549	0.0286303
Gm13247	-0.278982	0.00216444	0.0283014
Pik3cb	-0.30651	0.00216542	0.0259402
Lor	-2.29792	0.00216614	0.0238047
Rnf181	-0.430049	0.00218072	0.0300193
B430010I23Rik	-1.27014	0.00218208	0.0285817
Gca	-0.504213	0.00218247	0.0331928
Pfn2	-0.620283	0.00218308	0.0310116
E530011L22Rik	-1.6675	0.00218393	0.026653
Wdr27	-1.86966	0.00218443	0.0232317
Syn3	-1.0204	0.00218485	0.034612
Otoa	-1.97781	0.0021871	0.0285021
Mir5098	-2.58408	0.00218734	0.023824
Dda1	0.409744	0.00218858	0.0344122
Phka1	-0.732156	0.00218996	0.0260578
Tacr1	-1.60484	0.00219219	0.0286485
Anxa4	-0.34289	0.00219398	0.0289403
Otub1	0.474212	0.00219866	0.0256929
Pou2af1	0.987266	0.0021991	0.0338786
Pax8	-0.35832	0.00220184	0.0267727
Trappc12	0.493296	0.00220684	0.0296794
Cxcr6	0.927551	0.00221467	0.0556487
Gabrb1	-0.280488	0.00221477	0.0152634
Rgs2	0.557786	0.002216	0.0262616
Slc6a20b	-2.13406	0.00222108	0.0243945
Nt5e	-0.381379	0.00222148	0.0292245
Ptpn3	-0.543904	0.00222176	0.0346494
4921531P14Rik	-0.199761	0.00222377	0.0153424
Gltscr2	0.304185	0.0022238	0.0292296
Capn3	-1.55221	0.00222643	0.0289266
Ms4a1	1.09839	0.00222831	0.033598
Rnu11	1.45432	0.00222949	0.0269111
Vrtn	-0.306663	0.00223072	0.0242729
Elmod1	-0.881573	0.002232	0.0311147
Myrfl	-1.84996	0.00223229	0.0230587
Fbln5	-0.956861	0.00223265	0.0259243
Ampd1	-1.98586	0.00223329	0.0244473
Stx12	0.2933	0.00223329	0.0363658
Mpped1	-2.20804	0.00223334	0.0206792
9530091C08Rik	-1.67264	0.00223488	0.0287388
Iqsec3	-1.71965	0.00223849	0.0337883
Igf2bp2	-0.478868	0.00224424	0.0263264
Bhlhe41	-0.514066	0.00224455	0.0293259
Casp3	0.703103	0.00225017	0.0353378
Dclk1	0.609306	0.00225401	0.0338786
Btg1	0.496331	0.00225561	0.0300193
Prss54	-0.167554	0.00226436	0.015751
Nt5dc2	0.620885	0.00226602	0.0300596
Pla2g1b	-1.60731	0.00226623	0.0244473
Akt3	-0.400285	0.00227077	0.0294798
Sltm	-0.398583	0.00227512	0.0263264
Slc16a8	-1.8136	0.00227577	0.0281578
Tuft1	-0.464727	0.00227648	0.0339319
Vcan	0.868717	0.00228289	0.029908
Clmp	0.697688	0.0022846	0.0295575
Dstn	-0.303072	0.00228586	0.0295575
Clip2	0.566533	0.00228952	0.0263042
Gm17019	-2.24508	0.00228952	0.0210437
Fam84b	-0.547934	0.00229556	0.0262437
D830031N03Rik	-0.75617	0.00229608	0.0310116
Dmbx1	-2.21525	0.00229966	0.0211058
Arid4b	-0.422097	0.00230291	0.0286997
Flrt2	0.515568	0.00231771	0.0342087
Gm2762	-2.55517	0.00232301	0.015983
Zic5	-1.88723	0.00232555	0.0275017
Ifi27	-0.767749	0.00232617	0.0343762
Abcg8	-2.06238	0.00232673	0.0248484
Ebpl	-0.801206	0.00232828	0.0317842
Bpifb3	-0.381763	0.0023283	0.0240818
Psmd3	0.424637	0.00233466	0.0289266
Hottip	-0.252776	0.00233732	0.0165115
Pacsin3	-0.630882	0.00234907	0.0573401
Tfg	0.43978	0.00235743	0.0265462
Col22a1	-1.54386	0.00235781	0.0345503
Zfp429	0.719172	0.00236211	0.0373298
4930556M19Rik	-1.25719	0.00236705	0.0353326
Zfyve21	-0.824068	0.00237067	0.0310116
Pah	-0.287259	0.00237315	0.0158547
Dnah17	-1.15064	0.00237383	0.057714
Mfap3l	-0.830221	0.00237658	0.0271586
Ttc9	-0.477387	0.00238983	0.0274566
Selenbp2	-1.79806	0.00241126	0.0252194
Mfng	0.547034	0.0024186	0.0471109
Noxred1	-0.241743	0.00242026	0.02565
Foxo6	-1.30252	0.00242438	0.0300193
Ube2c	0.594313	0.00242955	0.0473455
Slc38a3	-1.93957	0.00243017	0.028998
Slc22a14	-2.2815	0.0024309	0.0282427
Fam135b	-2.08787	0.00243519	0.0282472
Phlda1	0.316678	0.00243524	0.0389439
Agbl1	-0.43451	0.00244104	0.0255663
Impdh2	0.413992	0.00244569	0.0272753
Papln	-1.65745	0.00245452	0.0361028
Dll3	-1.79638	0.00245602	0.0255627
Klrk1	1.04905	0.00246096	0.036908
Olfml2b	0.544336	0.0024667	0.0476041
Dpysl4	-0.44863	0.00247392	0.02565
Slc39a2	-0.88674	0.00248244	0.0363934
Ppard	0.362058	0.0024849	0.035616
Dpf3	-1.82136	0.00248675	0.029369
Shd	-2.36248	0.00249035	0.0258381
Ypel1	-1.46968	0.00249213	0.0250221
Pcdhgc4	-1.16596	0.00249513	0.0294076
Tmem243	-0.545825	0.00249662	0.0279006
Btla	0.670723	0.00250552	0.0479624
Insm2	-1.68886	0.00251075	0.0306606
Spn	0.907924	0.00251536	0.0278056
Pde6a	-2.01738	0.0025223	0.0252103
Icosl	0.464625	0.00252718	0.0281578
Hist1h4k	0.877256	0.00253561	0.0363018
Cystm1	-0.62876	0.00254694	0.0377946
Tpsg1	-0.196891	0.00254702	1
Myh7b	-1.45869	0.00254819	0.036908
Klf15	-0.994132	0.0025504	0.0282472
1600014C23Rik	-0.196514	0.00255547	0.0188489
Dnajb5	0.492387	0.00256228	0.0485652
Rtp1	-0.17547	0.00256349	0.0263264
Gdpd4	-0.189744	0.00256422	0.0263264
Rbm22	0.457698	0.00256829	0.037696
Tmem63c	-1.92605	0.00257035	0.0310855
Gsto2	-1.81178	0.00257428	0.0262437
Fam198a	-0.907352	0.00258246	0.0335713
Mthfd1	-0.442981	0.00258256	0.0282737
Rnf207	-1.63531	0.00258437	0.0300193
Nrd1	-0.354045	0.0025848	0.0317095
C1qtnf6	0.597342	0.00258499	0.0496144
Stub1	-0.506978	0.00258709	0.0323925
Tmem139	-1.27711	0.00259143	0.0312066
Tyrp1	-0.16802	0.00259322	0.0177988
Galnt1	0.267127	0.00259335	0.0317842
4921511C10Rik	-2.29358	0.00259815	0.0174441
Cdh16	-1.32727	0.00259909	0.0336574
Itm2b	0.424865	0.00260146	0.0317842
Lrsam1	-0.635505	0.00260257	0.0490977
Jakmip2	-0.291841	0.00260309	0.0227236
Zfp219	-0.475049	0.00260451	0.0317842
Eif3i	0.576126	0.00261126	0.0281578
Trim40	-0.281855	0.00261182	0.017875
Ostm1	0.457462	0.00261295	0.0281563
Pnmal1	-0.261198	0.00261664	0.0191441
Ifi203	0.604507	0.0026204	0.0322473
Uqcrc2	0.415635	0.00262498	0.0408833
Tfr2	-1.94192	0.0026377	0.031478
Sycn	-0.152321	0.00264355	0.0179139
Krt74	-0.286469	0.00264516	0.0175967
Wbp2	-0.377268	0.00264789	0.0398045
Sned1	-0.712263	0.00265399	0.0495952
Jmjd8	-0.889471	0.00265494	0.0396398
Mmp9	0.779371	0.00266535	0.0358889
Kcnk15	-0.408347	0.00266878	0.0266818
Serinc3	0.442928	0.00267728	0.0335085
Gm7534	-2.34241	0.00268246	0.0295575
Pdzk1ip1	-0.954231	0.00268688	0.0378293
Fam26e	0.677723	0.00269019	0.0388019
Slc2a1	0.551306	0.00269177	0.0323927
Gcnt7	-2.06996	0.00269775	0.0267531
Gtpbp1	0.436315	0.00269963	0.0289266
Ksr2	-1.41818	0.00270888	0.037475
Arhgap33	-0.808781	0.00270925	0.0388857
Fxyd5	0.776091	0.00271408	0.0337014
Mybpc2	-1.04733	0.00272225	0.0375579
Cyp4f14	-2.20323	0.00272462	0.0271586
Rbmxl2	-0.397688	0.0027247	0.0182711
Grb10	0.418071	0.0027248	0.028998
Nkx1-2	-2.46975	0.00272567	0.0185384
Baiap2l1	-0.60097	0.00272682	0.0325485
Lrrc8e	-0.605404	0.00273082	0.0438728
Ret	-0.791513	0.00273316	0.0391086
4632428N05Rik	0.40374	0.00273537	0.0406259
Gpr137c	-1.35291	0.0027365	0.0320604
Nell2	-0.272535	0.00274145	0.0259529
Sgcb	0.460349	0.00274307	0.0292296
Ssr3	0.274297	0.00274381	0.0333198
Ccdc108	-0.781284	0.00274437	0.0505758
9330178D15Rik	-0.157848	0.00274865	0.0183173
Rab12	-0.458706	0.002751	0.040788
Dmrtb1	-2.21671	0.00275569	0.0183769
Gpr143	-0.155127	0.00276037	0.0197577
AI607873	0.883176	0.00276105	0.0327271
B3gat2	-1.87244	0.00276292	0.0300193
Scn8a	-1.80831	0.00276414	0.0383932
Ap1s2	0.559237	0.00277195	0.0377946
Rnf215	-0.568774	0.00277356	0.0336189
4933417O13Rik	-0.215539	0.00277438	0.017751
4930431P03Rik	-2.32413	0.00277637	0.0180368
Dlgap2	-1.98599	0.00277796	0.0323308
Npr2	-0.758115	0.00279022	0.029369
Sbp	-0.305275	0.00279435	0.0185908
Dsel	0.52025	0.00280312	0.0636675
Caskin1	-1.30887	0.00280438	0.0380687
Chsy1	0.379397	0.00280657	0.0412428
Sema4f	-0.821255	0.00280966	0.052049
1700025F24Rik	-0.127031	0.00282171	0.018707
Ptx3	0.90269	0.00282327	0.0299056
Serpine2	0.515444	0.00282375	0.0295567
Srgn	0.594623	0.0028284	0.0331928
Ranbp3l	-0.337887	0.00282912	0.0179088
Lrrc59	0.442346	0.00283316	0.0338786
1810046K07Rik	-0.190282	0.00283435	0.0179139
Mbnl1	0.34264	0.00283448	0.0336189
Meg3	-1.49889	0.00283525	0.0353326
Fam196a	-1.43215	0.0028355	0.0328952
Cfap36	-0.390882	0.00283565	0.0401579
Gcm1	-0.243516	0.00283861	0.0183099
Upf3a	-0.469257	0.0028436	0.0382723
St14	-0.381375	0.00284932	0.0333615
Katnal1	-0.648713	0.00285593	0.051702
Zic4	-0.21791	0.00286624	0.0277365
Asb15	-0.449089	0.00286794	0.0331213
Pfkp	0.526995	0.00287323	0.0323694
Ttc41	-1.46336	0.00287508	0.0264896
Tgoln1	-0.375464	0.00287518	0.0338319
Samsn1	0.943315	0.00288735	0.0300193
Cd163	-0.914388	0.00289035	0.0520811
4930431F12Rik	-0.229248	0.00289266	0.0180955
Gm21188	0.913588	0.00289577	0.0647027
Nuggc	-2.13911	0.00290092	0.0279558
Agxt2	-0.198799	0.00290248	0.0181959
Foxe3	-1.95112	0.00290263	0.0192861
Tmem30b	-0.61965	0.00290468	0.0300596
Adgrf3	-2.08665	0.00290602	0.0242729
Col26a1	-1.92203	0.00290907	0.0242729
Cep164	-0.441296	0.00291008	0.0388019
Hif1a	0.618121	0.00291796	0.0337883
Olfr1264	-0.138504	0.00292223	0.0191411
Sctr	-1.9698	0.00292775	0.0281563
Rpl18a	0.50248	0.00293229	0.0338109
Elovl7	-0.643311	0.00293373	0.0377946
Psma7	0.514671	0.00293418	0.0353326
Adgrv1	-1.47917	0.0029357	0.0364482
4930519D14Rik	-0.160948	0.00293576	0.0191774
Hist1h2ae	0.952173	0.00294148	0.0527563
Apoa1bp	-0.490212	0.00294404	0.0346326
Tln2	-0.765099	0.00294468	0.0412062
Gm20597	-0.315897	0.00294967	0.0283014
C2	0.509108	0.00295588	0.0339375
Hoxc12	-0.193418	0.00295699	0.0195573
Tmem238	-0.805363	0.00296769	0.042374
Olfr66	-0.188523	0.00297227	1
Rps6ka1	0.423931	0.00298236	0.0426758
Qsox1	0.350472	0.00298303	0.034504
Usmg5	0.773263	0.00298647	0.041362
Dhrs2	-2.59283	0.00299459	0.0194188
Vimp	-0.372883	0.00299505	0.0300193
Rac2	0.78986	0.00300436	0.0357426
Cpne1	0.385355	0.00300447	0.0441711
Cspg5	-1.80054	0.00300684	0.0325485
Mrps22	0.62988	0.00301457	0.041602
9330182O14Rik	-0.146758	0.0030188	0.0197694
Gm5114	-0.255005	0.00301924	0.0248675
Tnrc18	-0.2813	0.00302429	0.0344122
Olfml3	0.504293	0.00302628	0.0331928
Rhoc	0.406063	0.00303263	0.0430832
Wdr45	-0.773992	0.00304161	0.0353378
Abcc12	-1.9813	0.00304292	0.032723
Usp16	-0.36963	0.00304569	0.0309508
Dscr3	0.483128	0.00304652	0.0398646
Ppp1r26	-0.575805	0.00304748	0.0533384
Vmn2r29	-1.76171	0.00304779	0.0338803
Nr1h3	0.530792	0.00305307	0.041602
Ggcx	-0.681416	0.00305823	0.042084
Hgfac	-1.14959	0.00305876	0.0339319
4921518K17Rik	-0.187856	0.00305904	0.0196816
Rtkn	-0.737344	0.00305985	0.0546251
Gm13752	-0.164801	0.00306636	0.0197029
Pcdhga11	-0.97373	0.00307198	0.0369782
Neurod1	-0.349157	0.00307335	0.0192861
Cpne7	-1.65887	0.00307644	0.0280774
Hist1h2bp	1.24549	0.00307738	0.0285817
Ccdc150	-1.58049	0.00308052	0.0274566
Tagln2	0.279471	0.00308779	0.0363196
Cadps	-1.73062	0.00309571	0.0344122
Ehbp1	-0.544936	0.0030964	0.0312299
Gid4	-0.622683	0.00310362	0.0312066
Cd7	0.964428	0.00310738	0.0412299
Pdlim1	0.448969	0.00310894	0.0312256
Gm5460	-0.219743	0.00311027	0.019104
Cbs	-1.25671	0.00312984	0.0407968
Bzrap1	-1.04408	0.00313175	0.0477645
Shmt2	0.560587	0.0031325	0.0422032
CK137956	-2.60132	0.00313309	0.0199785
Slc26a9	-0.658235	0.00313416	0.0407109
Gm597	-0.277496	0.00313639	0.0199785
Grina	0.529931	0.00313894	0.036714
Zfp418	-0.868662	0.00313929	0.0415473
Micu3	-0.687568	0.00314554	0.0377588
Gria1	-0.925617	0.00314878	0.0543102
Evi2a	0.80415	0.00315388	0.0317842
Hes7	-1.68842	0.00316722	0.0290933
Grm5	-2.02898	0.00317143	0.0346233
Rpl31	0.634393	0.00317497	0.0354354
Ppia	0.499687	0.00318004	0.036908
Zfp366	0.536474	0.00318035	0.0317095
Hoxc5	-0.202625	0.00318314	0.0255814
Afm	-0.260647	0.00319089	0.0192861
Psd2	-1.52094	0.00319358	0.0285021
Eif3f	0.357653	0.00319982	0.0355865
Picalm	0.476628	0.00320185	0.0369999
Kirrel	0.328662	0.00320187	0.0317095
Cps1	-1.63537	0.00320645	0.0336589
Cntn1	-1.0958	0.00321371	0.0421053
Papd4	0.391636	0.0032145	0.0317842
Cebpg	-0.310397	0.00321557	0.0447634
1810010H24Rik	-0.782612	0.00321959	0.0552751
Lrrc8d	0.380592	0.00322843	0.0318121
Ufsp2	0.537917	0.00322911	0.0552326
Ccna2	0.71739	0.00323228	0.0321823
Ikzf3	0.923632	0.00323292	0.031478
Cnnm1	-0.380752	0.00323697	0.0282472
Mpp1	0.520463	0.00324407	0.0313937
Mrps16	0.609464	0.00324707	0.0381631
Hsd11b1	0.669183	0.00325368	0.0359026
Stat3	0.351039	0.00326489	0.0369046
Htra1	-0.684517	0.00326905	0.0437152
En1	-0.290627	0.0032717	0.0196816
Gldn	-0.379102	0.00328256	0.029529
Olfr649	-0.138366	0.00328814	0.0260561
Zp3r	-0.189566	0.00328997	0.02059
4632415L05Rik	-0.5676	0.00329119	0.069451
Rbms3	-0.646664	0.00329409	0.0347486
Ston2	-0.399513	0.00329822	0.0317095
Ptgs2os	-2.2296	0.00330804	0.0202485
Gm14169	-0.452924	0.00330809	0.0260561
Il17rc	-0.513167	0.00331312	0.0325825
Ccdc136	-1.14671	0.0033155	0.0342087
Tril	-0.955475	0.00331716	0.0406016
Chst8	-1.11147	0.00332312	0.035616
Cd34	0.487963	0.00333165	0.0377946
Unc79	-1.18341	0.00334372	0.0441539
Clcn1	-1.73832	0.00334932	0.0357426
Igf1r	-0.517916	0.00335201	0.0366685
2010107E04Rik	0.523989	0.00336971	0.0704411
Tmem63b	-0.584482	0.00337115	0.0320604
Cdk1	0.6043	0.00337353	0.0565457
Gm136	-0.162321	0.00338371	0.0224165
Ccne1	0.778186	0.00338924	0.0497743
Kcnab2	0.706095	0.00339111	0.0447827
Pafah2	-0.664537	0.00339553	0.0565686
Slc22a2	-0.211059	0.00339625	0.0263553
Rps10	0.376416	0.00339633	0.036908
Olfr1512	-0.12821	0.0033965	0.0224697
Gsap	-0.348664	0.00339701	0.032667
Airn	-0.960458	0.00339831	0.029369
Masp2	-1.79939	0.00340087	0.0305351
Ptpra	0.4264	0.00340376	0.0325175
Plxdc1	0.660468	0.00342621	0.0464468
Cyc1	0.345284	0.00342706	0.0323152
Tspear	-0.346049	0.00343258	0.0307031
Vapa	-0.324616	0.0034388	0.037475
Crocc	-0.700451	0.00344288	0.0569761
Homer2	-1.03688	0.00344507	0.0450943
Spns2	0.467413	0.00344518	0.0430798
Fam65c	-1.14096	0.00345039	0.0429534
Fmn1	-0.499943	0.00346289	0.0430832
Ank3	-0.697312	0.00346707	0.04823
Slc22a12	-1.59106	0.0034681	0.0352637
E330033B04Rik	-1.46524	0.0034745	0.036908
Vamp3	0.333736	0.00347645	0.0469972
Eefsec	0.534851	0.0034787	0.0569761
Wnt9a	-0.82574	0.00347995	0.0417168
Hephl1	-0.223837	0.0034842	0.030561
Rlf	0.392883	0.00348495	0.033143
Prmt2	-0.566552	0.0034874	0.0335586
Fjx1	-0.729271	0.00349113	0.0454928
Tmem59l	-1.08764	0.00349879	0.0292957
Mroh9	-2.0055	0.00349927	0.0307889
Mir17hg	-1.96824	0.00350123	0.0205305
Gpr152	-2.02153	0.00351806	0.0210597
Tnfrsf11b	0.870212	0.00353054	0.036908
Crhr2	-1.7003	0.0035343	0.0372398
Foxp2	-0.850896	0.00353811	0.0472129
Tmem54	-1.13602	0.00354168	0.0294731
Macf1	-0.530693	0.00354914	0.037696
Atp12a	-1.96575	0.00354956	0.0312256
Cyp2b9	-2.2719	0.00355101	0.020715
Ubxn2a	-0.470485	0.00355875	0.0335713
Tmem33	-0.334135	0.00356918	0.0333043
Gsdma2	-0.286177	0.00357162	0.0310116
Zc3h7b	-0.404479	0.00357446	0.0377762
Ikzf1	0.720636	0.00357815	0.0365965
Nod1	0.290835	0.00358016	0.0380292
9630028I04Rik	-1.59909	0.00358107	0.0312052
Acy3	-0.891051	0.00359194	0.0441711
Cd8b1	1.04768	0.00359629	0.0441129
Zp3	-0.226901	0.00359827	0.034612
Hsd17b14	-1.6005	0.00361023	0.029745
Bcar1	0.328741	0.003615	0.033598
Hes3	-1.96853	0.00361625	0.021824
Adcy9	-0.5459	0.00363065	0.0463423
Lgals9	0.491964	0.00363355	0.0379263
Svopl	-1.80876	0.00364126	0.0272753
Il6st	0.342148	0.00364682	0.0379581
Adamts16	-0.239684	0.00364812	0.036276
[truncated: 22,408 more rows]

## Sheet: S2C - Vgpg vs. Air
gene	Log2 FC	P-value	FDR
Zfp91	0.529835	7.88699e-05	0.998562
B3gnt3	-0.423494	0.00010686	0.998562
Rpph1	0.622331	0.000282634	0.998562
Nap1l1	0.389026	0.000293997	0.998562
Klb	-0.00589727	0.000339976	0.998562
B930018H19Rik	-4.02351	0.000411545	0.998562
Armcx4	-0.448187	0.000492158	0.998562
Gja4	-0.668077	0.000602135	0.998562
Cfap36	0.402244	0.000648785	0.998562
Phip	0.253632	0.000911147	0.998562
Pcm1	0.368636	0.000945259	0.998562
Macc1	0.651659	0.00105573	0.998562
Rock1	0.318495	0.00106293	0.998562
Plcd1	-0.0247116	0.00107043	0.998562
Vapa	0.302663	0.00116084	0.998562
Prkci	0.406372	0.00136239	0.998562
Ptges3	0.243544	0.00137569	0.998562
Rap1a	0.351178	0.00141072	0.998562
Sh3bgrl	0.306845	0.00147697	0.998562
Swt1	0.485651	0.00159254	0.998562
Eppk1	0.335591	0.0016262	0.998562
Kras	0.345055	0.00170256	0.998562
Tgfb2	0.307684	0.00184809	0.998562
Snora23	0.89983	0.00200693	0.998562
Lin7c	0.31119	0.00201954	0.998562
Sema6b	-0.0246008	0.00207844	0.998562
Erbb2ip	0.273112	0.00212726	0.998562
Vps13a	0.306423	0.0021303	0.998562
Ackr1	-0.00986544	0.00214373	0.998562
Gmfb	0.320135	0.00221372	0.998562
Arhgap5	0.355441	0.00225762	0.998562
Csde1	0.324174	0.00230361	0.998562
Ubxn2a	0.403899	0.00231197	0.998562
Fcho2	0.307593	0.00247264	0.998562
2610028H24Rik	0.47675	0.00254312	0.998562
Tmem33	0.269154	0.00258133	0.998562
Tbc1d22a	-0.311305	0.00259191	0.998562
Akt3	0.305067	0.0026407	0.998562
Luc7l2	0.204782	0.0026409	0.998562
Il18r1	0.361542	0.00270376	0.998562
Ccdc15	0.498571	0.00276427	0.998562
Matr3	0.205126	0.00278326	0.998562
Dcun1d1	0.283756	0.00281754	0.998562
Igfbp5	0.39752	0.00283221	0.998562
Agfg2	-0.409826	0.00283737	0.998562
Akap5	0.657906	0.0029064	0.998562
4632428N05Rik	-0.311133	0.00294791	0.998562
Celsr3	-0.00660493	0.0029487	0.998562
Top1	0.265139	0.00295324	0.998562
6030407O03Rik	-0.00445951	0.00299915	0.998562
Efemp1	0.47244	0.00302119	0.998562
Pik3c2a	0.216974	0.00308698	0.998562
Adss	0.223199	0.0031505	0.998562
Plscr3	-0.249747	0.00328686	0.998562
Tap2	-0.187109	0.00333462	0.998562
Ttyh3	-0.241045	0.0034502	0.998562
Akr1c14	0.516304	0.00348799	0.998562
Tmem65	0.288716	0.00366435	0.998562
Slc25a33	-0.0121721	0.00373332	0.998562
Slc4a1	-0.0060533	0.0037687	0.998562
Disp2	-0.0105735	0.00377043	0.998562
Msantd4	0.258587	0.00383488	0.998562
Ppl	0.362925	0.00385501	0.998562
Zc2hc1a	0.357689	0.00390434	0.998562
Scn3b	-0.573696	0.00397643	0.998562
Bbx	0.198699	0.00407671	0.998562
Zfp758	0.500266	0.00413222	0.998562
Ggps1	0.356212	0.0042442	0.998562
Mob1b	0.0342706	0.00426765	0.998562
Rnf11	0.217255	0.00433497	0.998562
Qk	0.36577	0.00433699	0.998562
Taok1	0.212593	0.00448199	0.998562
Rnf19a	0.252321	0.0045438	0.998562
Rock2	0.289113	0.00461829	0.998562
Camsap1	0.172874	0.00484544	0.998562
Kif5b	0.222332	0.00489484	0.998562
Pnn	0.213341	0.00493237	0.998562
Irf6	0.0130383	0.00496459	0.998562
Rev3l	0.191304	0.00531995	0.998562
Foxa1	0.0141953	0.00533504	0.998562
Bag1	0.0141957	0.0054094	0.998562
Ahnak	0.0155712	0.00541823	0.998562
Qser1	0.249743	0.00548737	0.998562
Eea1	0.165903	0.0055102	0.998562
Sh3rf2	0.0135196	0.00555062	0.998562
Fev	-0.00296461	0.00559436	0.998562
Nrm	-0.0168757	0.00566593	0.998562
Phf3	0.189244	0.00571297	0.998562
Pcmtd1	0.223975	0.00572725	0.998562
Pi4k2b	0.258283	0.00574482	0.998562
Scarna6	0.00543576	0.0057751	0.998562
Gm13157	0.0172372	0.00583013	0.998562
Chrdl1	0.00852342	0.00584604	0.998562
Nek7	0.222678	0.00598665	0.998562
Gtf2h4	-0.0131466	0.00606607	0.998562
Rhbdl3	-0.0109845	0.00631447	0.998562
Senp6	0.164391	0.00647825	0.998562
Strn3	0.0352677	0.00651721	0.998562
Pof1b	0.0129633	0.00661064	0.998562
Nktr	0.167997	0.00665405	0.998562
Rabgap1l	0.0173518	0.00665948	0.998562
Katnb1	-0.0198137	0.00667163	0.998562
Trim12c	0.188622	0.00667626	0.998562
Tmppe	-0.0233007	0.00677691	0.998562
D130020L05Rik	-0.00491592	0.00681237	0.998562
Cul3	0.155926	0.00684224	0.998562
Nbeal1	0.0145526	0.00695373	0.998562
Timp3	0.0177058	0.00699909	0.998562
Hcn3	-0.00510484	0.00708607	0.998562
Zfp37	0.0120206	0.00712347	0.998562
Rtn2	-0.00856545	0.0073284	0.998562
Slc2a9	-0.0142484	0.00748256	0.998562
Nlgn2	-0.0282664	0.00757918	0.998562
Grrp1	-0.0148836	0.00772209	0.998562
Pafah1b1	0.139266	0.00778316	0.998562
Ctps	0.0323085	0.00784847	0.998562
Igfbp6	0.00892169	0.00793603	0.998562
Atf5	0.0164554	0.00794429	0.998562
Serpinb1b	-0.00388591	0.00804829	0.998562
Gja1	0.0202306	0.00806013	0.998562
Brcc3	0.0212992	0.00821645	0.998562
Dnajb3	-0.00451847	0.00823684	0.998562
Ube2q2	0.0318333	0.00826108	0.998562
Chsy3	-0.00945406	0.0082629	0.998562
Arid4b	0.0246349	0.0083573	0.998562
Nexn	0.0177775	0.0084064	0.998562
Slc6a14	0.0237785	0.00843155	0.998562
Hhatl	-0.00452261	0.00844278	0.998562
Nfrkb	-0.0351221	0.00853165	0.998562
Sema7a	-0.0333046	0.00858655	0.998562
Trim44	0.0153632	0.00859801	0.998562
Ccng1	0.128511	0.00860897	0.998562
4930523C07Rik	0.0185697	0.00862709	0.998562
Mylk4	-0.00588463	0.00874317	0.998562
Mpp5	0.0129073	0.00879566	0.998562
Apc	0.0229963	0.00882099	0.998562
Syt15	-0.0108546	0.00882508	0.998562
Ddx5	0.120212	0.00887914	0.998562
Itgae	-0.010401	0.00893309	0.998562
Oxsr1	0.0266913	0.00899762	0.998562
Atrx	0.0597308	0.0091023	0.998562
Polk	0.0182312	0.00917869	0.998562
Usp34	0.0306475	0.00918388	0.998562
Def8	-0.0219679	0.00928276	0.998562
Etf1	0.124765	0.00938479	0.998562
Gipc3	-0.00906019	0.00945598	0.998562
Nufip2	0.110252	0.00949381	0.998562
Spop	0.0191822	0.00958668	0.998562
Zfp106	0.0316409	0.00958751	0.998562
Bambi-ps1	-0.00677086	0.00964471	0.998562
Igsf9	-0.00862678	0.00965246	0.998562
Pggt1b	0.0228867	0.00972836	0.998562
Plvap	-0.0160127	0.00977212	0.998562
Dbn1	-0.0138696	0.00981383	0.998562
Gba2	-0.0190309	0.00985239	0.998562
Mafk	0.0292142	0.00989464	0.998562
Fbxo22	-0.018973	0.0100706	0.998562
Siglece	-0.00857037	0.0101506	0.998562
Usp54	0.0169488	0.01028	0.998562
2810474O19Rik	0.0291475	0.0103128	0.998562
Krcc1	0.0178358	0.0103513	0.998562
Pp2d1	-0.00391186	0.0104547	0.998562
Fmo2	0.0101561	0.0104626	0.998562
Gucy2d	-0.00380031	0.0105806	0.998562
Abtb1	-0.01451	0.0106061	0.998562
Cpeb4	0.0998271	0.0106824	0.998562
Avl9	0.0320223	0.0107054	0.998562
Tead1	0.0178528	0.0107329	0.998562
Wwp1	0.0108097	0.0107678	0.998562
Fam72a	-0.00583089	0.0110031	0.998562
Myo9a	0.0272851	0.0110334	0.998562
Tubb3	-0.0101979	0.0110581	0.998562
Alad	0.0199255	0.0111622	0.998562
Nav3	-0.00873204	0.0111864	0.998562
A130077B15Rik	-0.00360106	0.0112616	0.998562
Smek2	0.0534742	0.0112863	0.998562
Whsc1l1	0.095513	0.0113595	0.998562
1810010H24Rik	0.00932234	0.0114676	0.998562
Ccdc22	-0.0149271	0.0115792	0.998562
I730030J21Rik	-0.00382605	0.0116592	0.998562
Nrgn	0.00902413	0.01169	0.998562
Csgalnact1	-0.0200348	0.0117391	0.998562
Mier3	0.0326578	0.0118193	0.998562
Ifnb1	0.00489421	0.0119045	0.998562
Pls3	0.0214094	0.0121115	0.998562
Pcf11	0.0341638	0.0121924	0.998562
Txlnb	-0.00594914	0.0121937	0.998562
Rab6a	0.0205403	0.0122727	0.998562
Socs4	0.0227378	0.0122805	0.998562
Cdkl5	0.00950709	0.0123938	0.998562
Ppp1cb	0.021955	0.0124236	0.998562
Mmp9	-0.0097017	0.0124264	0.998562
Lmo7	0.0141372	0.0124416	0.998562
A530088E08Rik	-0.00239764	0.0125961	0.998562
43715	0.0288594	0.0126874	0.998562
Ngp	-0.00384348	0.0127401	0.998562
Zc3h14	0.0317397	0.0127667	0.998562
Gm933	-0.00251428	0.0128707	0.998562
Gpm6a	0.0119309	0.0129567	0.998562
Plekho1	-0.0124096	0.0130843	0.998562
Tmc8	-0.0135045	0.013252	0.998562
Ablim3	0.0106863	0.0132934	0.998562
Atg16l1	-0.0220188	0.0133615	0.998562
Ccne1	-0.0096261	0.013373	0.998562
Zfp292	0.0378143	0.0134179	0.998562
Tead2	-0.00909012	0.0135669	0.998562
Gypa	-0.0031321	0.0135765	0.998562
Smim12	-0.0144251	0.0136128	0.998562
Rasd1	0.0106029	0.0136154	0.998562
Zfp934	-0.00458417	0.0136702	0.998562
Zfp97	0.00818977	0.0138168	0.998562
Borg	-0.00351879	0.013827	0.998562
Slc39a5	-0.00477967	0.0138653	0.998562
Gm13242	-0.00300816	0.0138661	0.998562
Zswim1	-0.0132097	0.0138743	0.998562
Gm10421	-0.00255226	0.0138908	0.998562
Bace2	-0.0105243	0.0139436	0.998562
Zkscan1	0.0223541	0.0140238	0.998562
Zdhhc7	-0.02994	0.014033	0.998562
Col15a1	-0.0135781	0.0140621	0.998562
Plscr5	-0.00228451	0.0142961	0.998562
Sod1	0.0161494	0.0143281	0.998562
Zhx2	0.020153	0.0144668	0.998562
Rmrp	0.0101129	0.0144695	0.998562
Rprd1a	0.0112011	0.014575	0.998562
Smc4	0.025373	0.0146235	0.998562
Clec2d	0.0233991	0.0146734	0.998562
Fosb	-0.00917135	0.014772	0.998562
Zfp655	0.020968	0.0149267	0.998562
Prpf18	0.0225095	0.0149502	0.998562
Pard3b	0.0131394	0.0149905	0.998562
Ostn	-0.00234822	0.0150071	0.998562
Speer4b	-0.00265596	0.0150817	0.998562
Slain2	0.0189462	0.0151394	0.998562
Nhsl2	-0.0266115	0.0151722	0.998562
Acbd5	0.0138074	0.0151747	0.998562
Mal2	0.0118505	0.0151819	0.998562
Clip1	0.0165971	0.0151955	0.998562
Rfk	0.0182432	0.015301	0.998562
Tmem252	-0.00853489	0.0153031	0.998562
Lrrc27	-0.00655686	0.0153149	0.998562
Vamp8	0.0161059	0.0153358	0.998562
Chmp4c	0.0112624	0.0153563	0.998562
Mcm10	-0.0115553	0.0153647	0.998562
Tbc1d8b	0.015135	0.0153981	0.998562
Orc3	0.0227379	0.0154388	0.998562
Bmpr1a	0.0198581	0.0154427	0.998562
B4galnt1	-0.0191758	0.0155115	0.998562
Fam134b	0.0230185	0.0155275	0.998562
Mpv17l	0.00912433	0.0155629	0.998562
Fam222a	-0.00756292	0.0155642	0.998562
Ip6k2	0.0156924	0.0157557	0.998562
Gimap5	-0.0154737	0.0158608	0.998562
Pja2	0.0189533	0.0159577	0.998562
Klf5	0.0234214	0.0160072	0.998562
Ifitm10	-0.00788112	0.0161088	0.998562
Liph	0.0145185	0.0161361	0.998562
Selenbp1	0.0108369	0.016145	0.998562
Snca	-0.00526745	0.016151	0.998562
Mark4	-0.0283115	0.0162443	0.998562
Sobp	-0.00502374	0.0162585	0.998562
Hopx	0.00895621	0.0163029	0.998562
Tcap	-0.00391	0.0164642	0.998562
Braf	0.0201163	0.0164737	0.998562
Slc20a2	-0.0198426	0.0164902	0.998562
A830082K12Rik	-0.00232244	0.0165711	0.998562
Tnc	-0.00758157	0.0166052	0.998562
Rad18	-0.0114255	0.0166881	0.998562
Frmd8	-0.0306582	0.0167077	0.998562
Snx4	0.0230107	0.0167678	0.998562
Rnf144b	0.0153558	0.0167753	0.998562
Synj2bp	0.0134501	0.0169507	0.998562
Dcaf10	0.0266572	0.0169853	0.998562
Urm1	-0.016289	0.0169854	0.998562
Epb4.1l4b	0.0087343	0.0171166	0.998562
Oxr1	0.0233726	0.0171513	0.998562
Snx22	-0.00535589	0.0172525	0.998562
Lrrc75b	-0.00567332	0.0172673	0.998562
Rin1	-0.0164386	0.0174265	0.998562
Trp53inp1	0.0163656	0.0174997	0.998562
Acer2	-0.0111967	0.01758	0.998562
Nebl	0.0112361	0.0176282	0.998562
Ogt	0.0184156	0.0176797	0.998562
Dnaaf3	-0.0146991	0.0177192	0.998562
Gpm6b	0.0234886	0.0177355	0.998562
Eif5	0.034809	0.0178203	0.998562
Agt	-0.00348552	0.0178846	0.998562
Bcar3	0.0147279	0.0180668	0.998562
Ehd3	-0.0147545	0.0181027	0.998562
Rbms3	0.0110025	0.0182669	0.998562
Tiam2	-0.00722786	0.018345	0.998562
Tmem97	-0.00968987	0.0183499	0.998562
Zfp644	0.0204472	0.0183743	0.998562
Eno4	-0.00897205	0.0183885	0.998562
Slit1	-0.00393815	0.0187925	0.998562
Wrap53	-0.0145712	0.0188659	0.998562
Chst11	-0.0104945	0.0188977	0.998562
Mb	-0.00316681	0.019	0.998562
Scfd2	-0.0156475	0.0191071	0.998562
Thoc7	0.0101832	0.019259	0.998562
Cxadr	0.0143318	0.0192963	0.998562
Wapal	0.0339024	0.0193492	0.998562
Pvrl2	0.0293711	0.0193665	0.998562
Trip11	0.0369402	0.0193958	0.998562
Hhipl1	-0.00680983	0.0195248	0.998562
Cacna1h	-0.00810301	0.0196204	0.998562
Tbc1d4	-0.0182603	0.019657	0.998562
Arhgef10l	-0.0142629	0.0196575	0.998562
Nipbl	0.0298231	0.0196629	0.998562
Sln	-0.00303608	0.0197108	0.998562
Nxn	-0.0178196	0.0197114	0.998562
Nr2c1	0.0137729	0.0197192	0.998562
Pkia	0.0138007	0.0197307	0.998562
Dkkl1	-0.00372145	0.0197696	0.998562
Tiparp	0.0199533	0.0198116	0.998562
Map3k2	0.0319215	0.0199041	0.998562
Mapk8ip2	-0.00395757	0.0200741	0.998562
Il3ra	-0.0138153	0.0200835	0.998562
Exosc6	-0.010657	0.020126	0.998562
Fcgbp	-0.00593826	0.0201737	0.998562
Rbp4	0.00835257	0.0201849	0.998562
Armc5	-0.017225	0.0202563	0.998562
Pls1	0.0139222	0.020292	0.998562
Fkrp	-0.0219581	0.0202965	0.998562
Tceal8	0.0162846	0.0203119	0.998562
Zfp182	0.0105867	0.0203336	0.998562
Plxdc1	-0.0105502	0.0207741	0.998562
Pde7a	0.0161137	0.0209741	0.998562
Gh	-0.00229289	0.0209744	0.998562
Cbx5	0.0209189	0.0209807	0.998562
Apln	-0.00952681	0.0210677	0.998562
Gdpd2	0.00877826	0.0212096	0.998562
Lpcat2	-0.0101292	0.0212159	0.998562
Tob1	0.0158231	0.0212849	0.998562
Fam45a	0.0160895	0.0213515	0.998562
Cep72	-0.00518326	0.0214353	0.998562
Spata20	-0.00445563	0.0215142	0.998562
Gjc2	-0.00365054	0.0215482	0.998562
Wwtr1	0.0135866	0.0215857	0.998562
Ikbkg	0.0227714	0.0218869	0.998562
Slc2a1	-0.0137871	0.0219453	0.998562
Rai14	0.0266946	0.0220454	0.998562
Gas6	0.00981441	0.0220801	0.998562
Tmem2	-0.017794	0.0221062	0.998562
5031439G07Rik	-0.0180507	0.0221477	0.998562
Adam19	-0.00855063	0.0221846	0.998562
2610002M06Rik	0.0165563	0.0222576	0.998562
Tlk1	0.0220946	0.0222756	0.998562
Wdpcp	0.00674381	0.0222971	0.998562
Rgs17	-0.00373974	0.0223469	0.998562
Top2b	0.0342779	0.0224119	0.998562
Dtna	0.0126074	0.0224797	0.998562
Usp33	0.0181287	0.0225418	0.998562
Itsn1	0.0190128	0.0225436	0.998562
Ttc27	-0.0113675	0.0225648	0.998562
Atp13a3	0.0153795	0.0225828	0.998562
Mat2a	0.0253306	0.0226287	0.998562
Cd163	0.00695937	0.0226343	0.998562
Mfng	-0.0139763	0.0227009	0.998562
Cilp	-0.00619677	0.022711	0.998562
Gm6484	-0.0054884	0.0227405	0.998562
2310068J16Rik	-0.0030165	0.0228592	0.998562
Slc4a1ap	0.0202352	0.0228974	0.998562
Mafg	-0.0187887	0.0229884	0.998562
Eif3e	0.0220759	0.023002	0.998562
Gm10510	-0.00196238	0.0230338	0.998562
Wdr81	-0.0217268	0.023045	0.998562
Clip2	-0.0133421	0.0230481	0.998562
Rala	0.023002	0.0232193	0.998562
Crebl2	0.00813703	0.023355	0.998562
Crlf2	-0.0106825	0.0233736	0.998562
Acadsb	0.0166284	0.0234735	0.998562
Dmrtc2	-0.00343053	0.0234994	0.998562
Cemip	-0.00655953	0.023539	0.998562
Hmgn1	0.0275768	0.0237354	0.998562
Cd96	-0.00600669	0.0237976	0.998562
Pdlim2	0.0137125	0.0238262	0.998562
Spag11b	-0.00179719	0.0239546	0.998562
Disc1	-0.00750833	0.0239753	0.998562
Trim10	-0.00516288	0.0239789	0.998562
Mc3r	-0.00296232	0.0240268	0.998562
Cry2	0.0137617	0.0241546	0.998562
Tmem235	-0.0023548	0.0241783	0.998562
Bmp8a	-0.00348826	0.0242915	0.998562
Rbakdn	-0.00192357	0.0243793	0.998562
Nsdhl	0.0121993	0.024459	0.998562
Tmem261	-0.0113309	0.0245161	0.998562
Kcnh2	-0.00800501	0.02452	0.998562
Htatsf1	0.0200111	0.0246212	0.998562
Htr2b	-0.00562838	0.0247906	0.998562
Rnf146	0.0166443	0.0248295	0.998562
Gramd2	0.0110398	0.0248521	0.998562
Zfp51	0.00902788	0.0249556	0.998562
Zxdb	0.0113267	0.0249592	0.998562
Jph2	-0.0106019	0.0249884	0.998562
Art3	-0.00968232	0.0250014	0.998562
Rab21	0.0332704	0.0250123	0.998562
Ahcyl1	0.0252992	0.025109	0.998562
Pacsin1	-0.0090264	0.0251447	0.998562
Appbp2	0.0197618	0.0252123	0.998562
Atp5a1	-0.0456283	0.0252388	0.998562
Auh	0.0109412	0.0252477	0.998562
Rsbn1l	0.0177189	0.0253496	0.998562
Apoa5	-0.00239859	0.0253739	0.998562
Tbc1d17	-0.0172354	0.0254121	0.998562
Pigx	-0.0113655	0.0254248	0.998562
Gm19424	-0.00267301	0.0254457	0.998562
Lce1i	-0.00177894	0.0254842	0.998562
Gsdmc4	-0.00289556	0.0255382	0.998562
Myl4	-0.00377891	0.0256347	0.998562
Cd177	-0.0103672	0.0256425	0.998562
Gm3336	-0.00235429	0.0257492	0.998562
Ramp3	-0.0065898	0.0258695	0.998562
Sptb	-0.00717588	0.0259398	0.998562
Rbm39	0.030835	0.0260437	0.998562
Igsf5	0.0111638	0.0260569	0.998562
Cldn3	0.0123358	0.0262042	0.998562
Cd2ap	0.0240591	0.0262177	0.998562
Fam214b	-0.0157689	0.0262397	0.998562
Gm9866	-0.00236297	0.0263949	0.998562
Trp53bp2	0.0116265	0.0264917	0.998562
Tfdp2	0.0077115	0.0265169	0.998562
Thbs2	-0.00646743	0.0265471	0.998562
Sri	0.0163686	0.026617	0.998562
Cdh9	-0.00268791	0.0267207	0.998562
Tspan14	-0.0229966	0.0267695	0.998562
Wdfy4	-0.0143712	0.0268356	0.998562
Nrsn1	-0.00241148	0.0268977	0.998562
Ppp1r9b	-0.0298756	0.0269715	0.998562
Rasip1	-0.0190266	0.0270232	0.998562
Gm15915	-0.00177781	0.0270378	0.998562
Pde6b	-0.0035558	0.0270593	0.998562
Fuk	-0.0106202	0.0271026	0.998562
Adat2	-0.00666025	0.0271106	0.998562
Ercc1	-0.0122139	0.0271211	0.998562
Mrpl40	-0.0109315	0.0271895	0.998562
Itm2a	-0.0101058	0.0272227	0.998562
Lipi	-0.00179871	0.0272295	0.998562
Hspb7	-0.00784136	0.0273055	0.998562
Smim10l1	0.0133124	0.0273083	0.998562
Vps37b	-0.0133873	0.0273223	0.998562
Cgnl1	0.0109023	0.0275706	0.998562
Wnk1	0.0201996	0.0275816	0.998562
Cmtm6	-0.029133	0.0275849	0.998562
Rgcc	0.00985388	0.0276336	0.998562
Adamts7	-0.00489777	0.0276528	0.998562
Abca5	0.00713077	0.0276625	0.998562
Ntrk2	-0.00753527	0.0277007	0.998562
Zbtb41	0.0153566	0.0277386	0.998562
Golgb1	0.0220338	0.0277784	0.998562
Tmod1	0.00837095	0.0278086	0.998562
Exph5	0.00999583	0.0280539	0.998562
Slc25a37	-0.0114158	0.0280554	0.998562
Pcnt	0.016299	0.0280616	0.998562
A430105I19Rik	0.0125128	0.0280742	0.998562
Senp2	0.0246004	0.0280789	0.998562
Samd14	-0.0112243	0.0280882	0.998562
Tmem51	-0.0168418	0.0282712	0.998562
Eif5b	0.02787	0.0283001	0.998562
Extl3	-0.016815	0.0283064	0.998562
Igfbp3	0.0155557	0.0283603	0.998562
Slk	0.0237118	0.028366	0.998562
Ppp2r2a	0.0328042	0.0284752	0.998562
Gga3	-0.0194921	0.0285062	0.998562
Orm3	-0.00335375	0.0286119	0.998562
Ppfia4	-0.00945803	0.0287095	0.998562
Suv39h1	-0.0159765	0.0287409	0.998562
Slc13a5	-0.00305207	0.0287582	0.998562
Mrgprf	-0.00419366	0.0288521	0.998562
Rs1	-0.00274262	0.0288728	0.998562
Myo5b	0.0124441	0.0288728	0.998562
Apitd1	-0.00473257	0.0288745	0.998562
Sox10	-0.00412986	0.0288752	0.998562
Ide	0.0240685	0.0289246	0.998562
Kcnip2	-0.0040361	0.0290275	0.998562
Ptpn13	0.0207176	0.0290593	0.998562
Pdia5	-0.0122864	0.0290743	0.998562
Wisp1	-0.00845377	0.0291094	0.998562
Per2	0.011005	0.0292557	0.998562
Apobr	-0.00955813	0.0292584	0.998562
2010300C02Rik	0.0111736	0.0292816	0.998562
Papl	-0.00281008	0.0294042	0.998562
Col27a1	-0.00734687	0.029411	0.998562
Tnfrsf9	-0.00728463	0.0294599	0.998562
Rbm6	0.021004	0.0295148	0.998562
Syt3	-0.00491963	0.0295834	0.998562
Fbxl3	0.0160012	0.0296156	0.998562
Nmt2	0.0176946	0.0296548	0.998562
Trappc13	0.0194149	0.0297146	0.998562
Adipoq	-0.00207401	0.029775	0.998562
Unc5b	-0.0131682	0.0298395	0.998562
Grk1	-0.00336756	0.0299905	0.998562
Dsg2	0.0191941	0.0300425	0.998562
Zfr	0.0242272	0.0301113	0.998562
Hrc	-0.00334408	0.030147	0.998562
1700029H14Rik	-0.00256325	0.0301693	0.998562
Golga4	0.0152419	0.0302464	0.998562
Csrp3	-0.00299668	0.0303405	0.998562
Lmntd2	-0.00382938	0.0303437	0.998562
Cobl	0.0141995	0.0303605	0.998562
Mir6989	-0.00188621	0.0304305	0.998562
Wdr38	-0.00396428	0.0304512	0.998562
Fmo3	0.00598403	0.0305039	0.998562
Ltn1	0.0326631	0.0305313	0.998562
Bsn	-0.00540717	0.0305944	0.998562
B930092H01Rik	-0.00250933	0.030738	0.998562
Nudt8	-0.00561199	0.0307496	0.998562
Pitpnm1	-0.0183058	0.0308679	0.998562
Cd300e	-0.00478248	0.0309233	0.998562
Ube2w	0.0159186	0.0309624	0.998562
Limk1	-0.0221944	0.0310226	0.998562
Ccser2	0.0158206	0.031059	0.998562
Pdxdc1	0.0160018	0.0311599	0.998562
Rsl1d1	0.0141236	0.0312016	0.998562
Pex7	0.0136682	0.0312436	0.998562
Ddx50	0.0208353	0.0312999	0.998562
Gm8221	-0.00293337	0.031323	0.998562
Zfp235	-0.00678748	0.0315421	0.998562
1700073E17Rik	-0.00351751	0.0316185	0.998562
Kansl1l	0.0145746	0.0316188	0.998562
Ubxn7	0.020039	0.0317343	0.998562
Phactr2	0.00878721	0.0317921	0.998562
Figf	0.00865045	0.0318254	0.998562
Neurod6	-0.0027792	0.0318494	0.998562
Sp3	0.0191222	0.0319328	0.998562
Dynlt3	0.0150403	0.0319404	0.998562
Satb2	-0.00541052	0.0319482	0.998562
Olfr477	0.00136688	0.0319635	0.998562
Pde10a	-0.00688308	0.0321635	0.998562
Rab26	-0.00309356	0.0322229	0.998562
Ctse	-0.00625644	0.0323157	0.998562
Cped1	0.00685864	0.0323422	0.998562
Dgkk	-0.00342696	0.0323516	0.998562
Nphs2	-0.00321721	0.0323721	0.998562
Nfe2l2	0.0219796	0.0324029	0.998562
Uckl1	0.0142272	0.0324927	0.998562
Smg9	-0.0148303	0.0326172	0.998562
Ebag9	0.013837	0.0326624	0.998562
Purb	0.0345369	0.0326697	0.998562
Fmr1	0.0227281	0.0326862	0.998562
Canx	0.0457839	0.0326887	0.998562
Itga6	-0.0176188	0.0326963	0.998562
Smpx	-0.00221217	0.0327064	0.998562
Ccdc141	0.0100783	0.0327918	0.998562
Tmem106b	0.0130292	0.0328765	0.998562
Net1	0.0159059	0.0330508	0.998562
Pcbp3	-0.0109452	0.0331127	0.998562
Cmpk1	0.0228552	0.0332808	0.998562
Plekha1	0.0177781	0.0333444	0.998562
Gfra4	-0.00322182	0.0333446	0.998562
Car10	-0.00296757	0.0333945	0.998562
Stag2	0.0209586	0.0334793	0.998562
Sacm1l	0.0237145	0.0335649	0.998562
4732456N10Rik	-0.00295167	0.0335744	0.998562
Mcpt4	-0.00229906	0.0335898	0.998562
Chpt1	0.0124659	0.0335943	0.998562
Fanca	-0.011129	0.0336473	0.998562
Zfr2	-0.00480882	0.033695	0.998562
Tmem167b	0.016075	0.0337694	0.998562
Cobll1	0.016958	0.033915	0.998562
Sardh	-0.0111826	0.0340108	0.998562
Dsp	0.00951052	0.0340889	0.998562
Pfas	-0.0163821	0.0341594	0.998562
Plce1	0.00966736	0.0341893	0.998562
Svil	0.0126889	0.0343016	0.998562
Dstn	0.0324209	0.0343078	0.998562
Pop4	0.0114764	0.0344719	0.998562
Atp1a3	-0.00884881	0.0345312	0.998562
Sertad2	0.0304472	0.0346728	0.998562
Obscn	-0.00591111	0.0347948	0.998562
AW549877	0.0174535	0.034842	0.998562
Cmbl	-0.00717021	0.0349219	0.998562
Dlg1	0.0200469	0.0349374	0.998562
Cdk6	-0.0186853	0.0349771	0.998562
Barx1	-0.00224295	0.0349792	0.998562
Trim54	-0.00328014	0.0350892	0.998562
Tvp23a	-0.00649316	0.0351038	0.998562
Gm1976	-0.00496852	0.0351206	0.998562
Abtb2	-0.0107693	0.0351232	0.998562
Ccdc47	0.015984	0.0351656	0.998562
Arhgap9	-0.00887161	0.0352336	0.998562
Hipk3	0.0147038	0.0352453	0.998562
Cthrc1	-0.00346462	0.0352943	0.998562
Ism2	-0.00345895	0.035301	0.998562
1700023F06Rik	-0.00294064	0.0353173	0.998562
Smarcd2	-0.0211597	0.0353332	0.998562
Syncrip	0.0375102	0.0353456	0.998562
4930564D02Rik	-0.00197919	0.0354079	0.998562
Pigf	-0.00579631	0.0354403	0.998562
Bok	-0.00915262	0.035514	0.998562
Coq6	-0.0105767	0.0355415	0.998562
Dnajb9	0.0161398	0.0355702	0.998562
Pkn2	0.0307239	0.0355706	0.998562
Trim30e-ps1	-0.00195272	0.0356455	0.998562
Plscr2	0.0160525	0.0356641	0.998562
Baz2b	0.0202307	0.0356718	0.998562
Epb4.1l4a	0.0116287	0.0357327	0.998562
Tspan2	0.0050776	0.0359556	0.998562
Pbx1	0.0198052	0.0359924	0.998562
Flcn	-0.0174554	0.0360256	0.998562
Rps6ka3	0.0185185	0.0360943	0.998562
Lrrc26	0.00528638	0.0362438	0.998562
Spert	-0.00242003	0.0363587	0.998562
Fads3	0.012875	0.0363702	0.998562
Zfp652	0.0119212	0.0364095	0.998562
Gm9899	-0.00306884	0.0364307	0.998562
Gfpt2	0.015259	0.0364837	0.998562
Gpr55	-0.00678346	0.0364935	0.998562
Cd59b	0.00312034	0.0365305	0.998562
Ubn2	0.0217448	0.0367066	0.998562
Nsun3	-0.00995343	0.0367396	0.998562
Arhgef28	0.00873473	0.0369453	0.998562
Ap1s3	0.0163942	0.0370508	0.998562
Rnf13	0.0139786	0.0370805	0.998562
Tbxa2r	-0.00548131	0.0372477	0.998562
Tmem29	0.00588279	0.0372635	0.998562
C030039L03Rik	-0.00364061	0.0372987	0.998562
Cpne3	0.0218529	0.0373608	0.998562
Gm13152	-0.00378527	0.0374239	0.998562
Myb	0.00951042	0.037441	0.998562
Slc6a1	-0.00299106	0.0374464	0.998562
St8sia5	-0.00274893	0.037465	0.998562
Cab39	0.0209181	0.0374741	0.998562
Arhgap32	0.0169677	0.0375449	0.998562
Mir5626	0.00148942	0.0376059	0.998562
Fem1b	0.0355389	0.0376234	0.998562
Mchr1	-0.00246789	0.0378054	0.998562
Med13	0.03136	0.0378218	0.998562
Gm17252	-0.00157301	0.0378488	0.998562
Pitpnm2os1	-0.00331446	0.0379048	0.998562
Adgra3	-0.0176312	0.0379442	0.998562
Adh4	-0.00245727	0.0380332	0.998562
Unc5cl	-0.00401221	0.0380762	0.998562
Hotair	-0.00143381	0.0383048	0.998562
Rbm44	-0.00317875	0.0383486	0.998562
Mettl23	0.00900226	0.0383812	0.998562
Sec14l5	-0.00323759	0.0384995	0.998562
Gpatch2	0.0167352	0.0385067	0.998562
Fam63b	0.0153202	0.0385777	0.998562
Pnma2	-0.00206147	0.0386024	0.998562
Stab1	-0.02063	0.0386732	0.998562
Ly6h	-0.00304653	0.0386788	0.998562
Gm19583	-0.00210641	0.0389104	0.998562
Klhdc8a	-0.0127947	0.038963	0.998562
Abcb5	-0.00270144	0.0389825	0.998562
Napg	0.0181557	0.039031	0.998562
Cpne5	-0.00453903	0.0390631	0.998562
Ttc9b	-0.00275821	0.0391104	0.998562
Accs	-0.00749089	0.0391932	0.998562
Trim33	0.0176874	0.0392354	0.998562
8430437L04Rik	-0.00168267	0.0392803	0.998562
Mob4	0.0142168	0.0393111	0.998562
Serpinb6b	0.0144907	0.0393576	0.998562
Mrrf	-0.0133415	0.0393783	0.998562
Tapbp	-0.0206753	0.0394893	0.998562
Rundc3a	-0.00538847	0.0396163	0.998562
5730508B09Rik	-0.0131983	0.0396452	0.998562
Ftcd	-0.00239799	0.0396985	0.998562
Dnal1	0.0108734	0.0397439	0.998562
Fibcd1	-0.0039878	0.0400018	0.998562
Slc25a36	0.0110341	0.0400231	0.998562
Pnmal2	-0.0053581	0.0401065	0.998562
Ivns1abp	0.0143835	0.0402938	0.998562
Tdrp	-0.00754764	0.0404175	0.998562
H2-Bl	-0.00271149	0.0404278	0.998562
Vaultrc5	0.0035888	0.0404457	0.998562
Gpr176	-0.00725296	0.0404489	0.998562
Tex29	-0.00217444	0.0405036	0.998562
6030408B16Rik	-0.00852641	0.0405452	0.998562
Rspo1	0.00732313	0.0405719	0.998562
Wscd2	-0.00508046	0.0406017	0.998562
Vbp1	0.0104704	0.0406308	0.998562
Casq2	-0.00340555	0.0406388	0.998562
Maneal	-0.00270802	0.0406933	0.998562
Samd4	0.00854609	0.040824	0.998562
Akr1b7	-0.00239509	0.0408613	0.998562
Sbds	0.0184463	0.0408639	0.998562
Osbpl6	0.0079764	0.0408676	0.998562
Slc27a4	-0.0152602	0.0410111	0.998562
9430014N10Rik	-0.00197466	0.0410186	0.998562
Gsta3	0.00670929	0.0410434	0.998562
Cpn1	-0.00365101	0.0411973	0.998562
Tmem9	-0.0159868	0.0412262	0.998562
1700109I08Rik	-0.00163783	0.0412385	0.998562
Kcnj10	-0.0065333	0.0412545	0.998562
Cd74	-0.0131623	0.0412575	0.998562
Nr1d2	0.00899035	0.0412743	0.998562
Rps6ka1	-0.0167832	0.0412936	0.998562
Gm9926	-0.00313224	0.0413005	0.998562
Esrp1	0.0149977	0.0413166	0.998562
Pip4k2b	-0.0195112	0.0414138	0.998562
Kcp	-0.00408293	0.0414157	0.998562
Smim13	0.0118223	0.0414464	0.998562
Cyp1a1	-0.00298492	0.0414974	0.998562
Pabpn1l	-0.00196909	0.0415923	0.998562
1700034G24Rik	-0.00197935	0.0416043	0.998562
Col4a3bp	0.0184191	0.0416749	0.998562
C730027H18Rik	-0.00219768	0.0417436	0.998562
Cytip	0.0127759	0.0419021	0.998562
Zfp112	-0.00530255	0.0419417	0.998562
Zfp664	0.0109131	0.042104	0.998562
2410012E07Rik	-0.00218568	0.0421791	0.998562
Med16	-0.0219274	0.0422932	0.998562
Mrps34	0.0142417	0.0423342	0.998562
Ofd1	0.0123997	0.0423604	0.998562
Mttp	-0.0055154	0.0424381	0.998562
4921517D22Rik	-0.0016533	0.0425679	0.998562
1500011K16Rik	0.00628601	0.0425829	0.998562
Xpnpep1	-0.0183843	0.0426349	0.998562
Arhgap29	0.0136938	0.042667	0.998562
Rasef	0.00952146	0.0427136	0.998562
Phyhd1	-0.00910358	0.0427615	0.998562
Olfr121	-0.00164143	0.0428291	0.998562
8030455M16Rik	-0.00185019	0.0429177	0.998562
Prkrir	0.0186017	0.0429894	0.998562
Pate4	-0.00136575	0.0430608	0.998562
Ik	0.0234532	0.0430755	0.998562
4930430J02Rik	-0.00161662	0.0431138	0.998562
Mtl5	-0.00445538	0.0431276	0.998562
Cml5	0.00242941	0.0431294	0.998562
Fermt2	0.0167575	0.0434344	0.998562
4933406J08Rik	-0.00168645	0.0434496	0.998562
Gstk1	0.00687106	0.0434809	0.998562
Dynll2	0.0108016	0.0435664	0.998562
Gpbp1	0.0288563	0.0435706	0.998562
Cflar	0.0257008	0.0435941	0.998562
Ptpn11	0.0158871	0.0436409	0.998562
Lmcd1	-0.00718215	0.0436859	0.998562
A230056J06Rik	-0.00275352	0.0437014	0.998562
Gm608	0.0281618	0.0437569	0.998562
Gm10538	-0.00142546	0.0438217	0.998562
Hist1h2an	-0.00554676	0.0438998	0.998562
Fam78a	-0.00816235	0.0439471	0.998562
Krt19	0.0189006	0.0439756	0.998562
Smarcad1	0.0212605	0.0440052	0.998562
Zfp935	0.00913304	0.0440278	0.998562
Dusp16	0.0221291	0.0440938	0.998562
D830046C22Rik	-0.00392359	0.044257	0.998562
Fdx1	0.0120858	0.0443021	0.998562
P3h1	-0.0143256	0.0443062	0.998562
Arfgef3	0.00890747	0.0443449	0.998562
Snhg14	0.00294986	0.0443614	0.998562
Cops2	0.0216348	0.044398	0.998562
Fbxl6	-0.0131977	0.0444324	0.998562
Tdrd3	0.01397	0.0444489	0.998562
Bin1	-0.0196242	0.0444866	0.998562
Abcb7	0.0177219	0.0445733	0.998562
Scel	0.0159902	0.0445816	0.998562
Ankrd12	0.0117114	0.0445978	0.998562
Zfand5	0.0257015	0.0446491	0.998562
Myo18b	-0.00487096	0.0447131	0.998562
Jak3	-0.0189606	0.0447178	0.998562
Scamp4	-0.0161382	0.0447188	0.998562
Atl3	0.0248549	0.044749	0.998562
Ethe1	-0.0108057	0.0447601	0.998562
Tns1	0.00762385	0.0448107	0.998562
Col5a1	-0.0116893	0.0449372	0.998562
Bdp1	0.0265231	0.0450453	0.998562
Tspan33	-0.00587517	0.0450613	0.998562
Gm7102	-0.00227366	0.045294	0.998562
Abcc4	-0.0149293	0.0453508	0.998562
Cmip	-0.0189701	0.0454097	0.998562
Scnn1b	0.0079931	0.0454216	0.998562
Adcyap1	-0.00150294	0.0454531	0.998562
Amn1	0.00819658	0.0455327	0.998562
Gabra3	0.00597926	0.0455483	0.998562
Ccnt2	0.0139496	0.0455659	0.998562
Prdx6	0.00980508	0.0456321	0.998562
Skor1	-0.00382265	0.0456863	0.998562
Rb1cc1	0.0138043	0.0458006	0.998562
Emx2	-0.00254174	0.0458691	0.998562
Akap13	0.016281	0.0460173	0.998562
Usp32	0.0231516	0.046021	0.998562
Nav2	0.0178276	0.0460617	0.998562
Sipa1	-0.0192904	0.0461002	0.998562
Srrd	-0.0067193	0.046241	0.998562
Arl5c	-0.00588819	0.0462613	0.998562
Gm13830	-0.00282101	0.0464062	0.998562
Trim61	-0.00187604	0.0464183	0.998562
Tmem179	-0.00271085	0.0466011	0.998562
Tmem248	0.0294582	0.046632	0.998562
Cdc25c	-0.00464906	0.0468693	0.998562
Clic3	0.00705499	0.0468806	0.998562
D830026I12Rik	-0.00280242	0.0469149	0.998562
Mmrn1	0.00712466	0.0469415	0.998562
Kctd7	-0.00685508	0.0469489	0.998562
Abca8a	0.00694873	0.0469794	0.998562
Gm5535	-0.00330708	0.047004	0.998562
Arsa	-0.0138824	0.0470054	0.998562
Bdkrb2	-0.00754129	0.0470391	0.998562
Kbtbd13	-0.00322406	0.0470552	0.998562
Col6a3	-0.00934396	0.0470991	0.998562
Cnot11	0.0169214	0.0471422	0.998562
Gm11529	-0.00156364	0.0471537	0.998562
Bend7	0.0122652	0.0471668	0.998562
Pex2	0.0134946	0.0471775	0.998562
Mbnl3	0.0187253	0.0472637	0.998562
Limch1	0.00780448	0.0472949	0.998562
Zfp788	0.0076444	0.047305	0.998562
Anxa3	0.0176382	0.0473075	0.998562
Poli	-0.00707027	0.0473185	0.998562
Tnfaip8l1	-0.00653389	0.0473808	0.998562
Nobox	-0.00297128	0.0474168	0.998562
Atp8b2	-0.0171565	0.0475935	0.998562
Inadl	0.00936659	0.0476436	0.998562
Gtpbp1	-0.0157951	0.0476798	0.998562
Mroh8	-0.00281578	0.0477336	0.998562
Rapsn	-0.0040549	0.0477441	0.998562
Orm1	-0.00649588	0.0477579	0.998562
Eps8l3	-0.00259806	0.0477607	0.998562
Cyp2d12	-0.00276835	0.0478939	0.998562
D830030K20Rik	-0.00190543	0.0479205	0.998562
1810022K09Rik	0.00938279	0.0479647	0.998562
Xrcc6	-0.0116511	0.0479863	0.998562
Ddx17	0.0218077	0.0480195	0.998562
Cyp4b1	0.00825055	0.048055	0.998562
Pip5k1b	0.00935549	0.0480727	0.998562
Tmem206	-0.00807529	0.0481113	0.998562
Cacna1c	-0.0130529	0.0481583	0.998562
Tagln2	-0.0270893	0.0481818	0.998562
Gpc3	0.0104863	0.0481944	0.998562
Procr	-0.00875917	0.0481956	0.998562
Btrc	-0.014655	0.0482007	0.998562
G630055G22Rik	-0.0018216	0.0482097	0.998562
Pink1	0.006892	0.0482129	0.998562
Scaf11	0.0221348	0.0482137	0.998562
Specc1l	0.0136171	0.0482375	0.998562
H2-DMa	-0.0163608	0.0482511	0.998562
Uba3	0.0164789	0.0482748	0.998562
Gm17751	-0.00180995	0.0486294	0.998562
Serpinb9g	-0.00168554	0.0487203	0.998562
Lrrn2	-0.00397681	0.0487686	0.998562
Unc119b	-0.0233836	0.048769	0.998562
Ckb	-0.00996085	0.0487697	0.998562
Adcyap1r1	-0.00644646	0.0488376	0.998562
Ankk1	-0.00277705	0.0489019	0.998562
3010001F23Rik	-0.00217096	0.0489894	0.998562
Sult2a7	-0.00167545	0.0490037	0.998562
Zfp609	0.0170648	0.0491502	0.998562
Sema3a	0.0100485	0.0493473	0.998562
Fbxo30	0.0165107	0.0493757	0.998562
Fscn1	-0.00788611	0.0493979	0.998562
Sds	-0.00252991	0.0494116	0.998562
Mepce	-0.0161195	0.0494218	0.998562
Tcf12	0.0221062	0.0494351	0.998562
Cebpg	0.02341	0.0494979	0.998562
Chrnb2	-0.00493308	0.0496145	0.998562
Zfp715	0.0123102	0.049652	0.998562
Sarm1	-0.00404711	0.0496803	0.998562
Ngdn	-0.0139785	0.0497063	0.998562
Pkdcc	-0.00873012	0.0497387	0.998562
Tram2	-0.0133549	0.0497416	0.998562
Krtap17-1	-0.00173125	0.0497428	0.998562
Ttn	-0.00310554	0.0497775	0.998562
Scaper	0.014328	0.0497796	0.998562
Cpped1	0.014985	0.0498535	0.998562
Prpf40a	0.0224914	0.0500118	0.998562
Rab12	0.0144043	0.0500518	0.998562
4930545L23Rik	-0.00239645	0.0501102	0.998562
Gm6548	0.0203021	0.0501316	0.998562
Mthfd1	0.0145675	0.0501319	0.998562
Ophn1	0.0109403	0.0501554	0.998562
Card14	-0.00272802	0.0501843	0.998562
Arhgef5	0.0130887	0.0502491	0.998562
Umod	-0.00287689	0.0502545	0.998562
Nat3	0.00160318	0.0503301	0.998562
Rn4.5s	-0.00194418	0.0504026	0.998562
Ccdc93	-0.0164624	0.0504372	0.998562
Hspbp1	-0.0146553	0.0504697	0.998562
Zfp266	0.0116552	0.050508	0.998562
Dleu2	0.00698798	0.0506069	0.998562
Pglyrp4	-0.00273434	0.0506174	0.998562
Snrpn	-0.00138149	0.0506545	0.998562
Pgrmc1	0.0103461	0.0506834	0.998562
Prrt3	-0.00363325	0.0508094	0.998562
B630005N14Rik	0.0165773	0.0508666	0.998562
Cadm2	-0.00447821	0.0509236	0.998562
Hmgcs2	0.0058485	0.0510389	0.998562
Slc28a1	-0.00261879	0.0511684	0.998562
Ttll12	-0.0166269	0.0512562	0.998562
Syne2	0.0144178	0.0512617	0.998562
Fam134a	-0.0214327	0.051339	0.998562
Chdh	-0.0041549	0.0513494	0.998562
Rab10os	-0.00734151	0.0513571	0.998562
Six5	-0.00717428	0.0513668	0.998562
Ppp4r2	0.0250383	0.0513742	0.998562
Sema4a	-0.0105317	0.051418	0.998562
Vps37c	-0.0176566	0.0514606	0.998562
Ywhag	-0.0209228	0.0514702	0.998562
Fam227a	-0.0045943	0.0516477	0.998562
Wwc1	0.00962468	0.0516505	0.998562
Myo7a	-0.0158737	0.0516789	0.998562
Oprl1	-0.00278658	0.0517228	0.998562
Trove2	0.0104792	0.0517297	0.998562
Gm19589	-0.00271834	0.0517983	0.998562
Ank1	-0.00458422	0.0518614	0.998562
Cd83	-0.00918326	0.0518869	0.998562
Xiap	0.0197376	0.0519156	0.998562
Hnrnph3	0.00511831	0.0519184	0.998562
Sdsl	-0.00361413	0.0519349	0.998562
Zfp783	-0.00360562	0.0519634	0.998562
Zfp85	0.0049979	0.0519752	0.998562
Ralgapb	0.0219861	0.051987	0.998562
Abi3	-0.0131621	0.0521433	0.998562
Phpt1	0.00823931	0.0521578	0.998562
Gm4787	-0.00201227	0.0521661	0.998562
Lgr6	-0.00661384	0.0521772	0.998562
Cldn10	0.00706963	0.0521796	0.998562
Oas1b	0.00832425	0.0521847	0.998562
D5Ertd605e	-0.00166225	0.0522218	0.998562
Cyp2a12	-0.00171337	0.052243	0.998562
Zcwpw1	-0.00446194	0.0522754	0.998562
Fkbp10	-0.0108477	0.0523066	0.998562
Phldb2	0.0172686	0.0523233	0.998562
Ankrd40	0.010482	0.0523292	0.998562
Trak2	0.0121436	0.0523973	0.998562
St3gal1	-0.0209923	0.0524716	0.998562
Acsl3	0.0110836	0.0525636	0.998562
Zak	0.0108448	0.0526118	0.998562
Hpca	-0.00291478	0.0526632	0.998562
Cnot6	0.0202864	0.052666	0.998562
Efnb3	-0.00350936	0.0527233	0.998562
Rgma	0.00990062	0.0528462	0.998562
E2f2	-0.0187981	0.0529283	0.998562
Kctd10	0.0148071	0.0529387	0.998562
Svip	0.0061451	0.0530388	0.998562
Chst1	-0.00893362	0.0530496	0.998562
Mx2	0.0111938	0.0530536	0.998562
AI314180	0.0233202	0.0530833	0.998562
Adrb3	-0.00448281	0.0531291	0.998562
Cspg4	-0.00791039	0.0531909	0.998562
Amotl2	0.0204176	0.0531962	0.998562
Dpp6	-0.00376402	0.0532524	0.998562
Serpine1	-0.00978298	0.0533353	0.998562
Ccpg1	0.00870525	0.0533402	0.998562
D6Ertd527e	-0.00296775	0.0536392	0.998562
Art1	-0.00364175	0.0536395	0.998562
Rab43	-0.0109895	0.053647	0.998562
Vim	-0.0119064	0.0536975	0.998562
Qsox1	-0.0192139	0.0538647	0.998562
Cntnap1	-0.00322626	0.0538768	0.998562
Oprm1	-0.00261474	0.0539429	0.998562
Fchsd1	-0.00866325	0.0540466	0.998562
Hfe2	-0.00347342	0.0541156	0.998562
Sfta2	0.00595907	0.0541644	0.998562
Tnik	0.0107951	0.0542366	0.998562
4930432K21Rik	-0.00314805	0.0544045	0.998562
Tmem229b	-0.00975268	0.0544252	0.998562
Hsp90aa1	0.0200706	0.0545644	0.998562
Cldn18	0.00870568	0.0545671	0.998562
Mutyh	-0.00413384	0.0545781	0.998562
Lmbr1l	-0.00964924	0.054601	0.998562
Ppp3ca	0.0139057	0.0546129	0.998562
Pigt	-0.0308447	0.0546774	0.998562
Akap9	0.0164485	0.0546805	0.998562
Lrrc15	-0.00306385	0.0547635	0.998562
Larp4b	0.0233188	0.0547899	0.998562
Col5a2	-0.0102603	0.0548309	0.998562
Rab3c	0.00516084	0.0548457	0.998562
Isl2	-0.00320534	0.054857	0.998562
Map7d1	-0.0331969	0.0550169	0.998562
Ccnh	0.0125936	0.0550198	0.998562
Myl12b	0.0125287	0.055046	0.998562
Stmn1	-0.019622	0.0550472	0.998562
Sox2	0.00779833	0.0550632	0.998562
Nppa	-0.00214575	0.0550642	0.998562
Hic2	-0.00593841	0.0551292	0.998562
Nacc2	0.0125764	0.0551427	0.998562
Tirap	0.0174599	0.0551605	0.998562
Nfatc2ip	-0.0112652	0.0552031	0.998562
Cryba2	-0.00215223	0.055242	0.998562
Zfp580	-0.00585202	0.055259	0.998562
2810403D21Rik	-0.00267996	0.0553631	0.998562
Ubl3	0.0220387	0.0553828	0.998562
Thsd1	-0.00848724	0.055388	0.998562
1700056E22Rik	-0.00420083	0.0554052	0.998562
Tef	0.00657034	0.0555071	0.998562
Myh6	-0.00218767	0.0555194	0.998562
Hoxb8	-0.00303375	0.0555879	0.998562
Slc11a2	-0.0226364	0.0555941	0.998562
Mms19	-0.0181149	0.0556177	0.998562
Zranb2	0.0165442	0.0557337	0.998562
Igsf8	-0.0133818	0.055736	0.998562
Rnase2b	-0.00196735	0.0557723	0.998562
Fgf14	-0.00244055	0.055788	0.998562
Zbtb11	0.0139602	0.0559346	0.998562
Atp8a1	0.0111255	0.0559577	0.998562
Hax1	-0.0121484	0.055965	0.998562
Chodl	-0.00243122	0.0559735	0.998562
Ankrd13c	0.0177564	0.0559914	0.998562
Cdh1	0.0294164	0.0560149	0.998562
Prmt6	-0.0105303	0.0561181	0.998562
Gm20752	-0.0021032	0.056126	0.998562
Ctbs	0.0106745	0.0561385	0.998562
Stom	-0.0199966	0.056203	0.998562
Sike1	0.013694	0.0562181	0.998562
Sema4g	-0.00366226	0.0562689	0.998562
Marcksl1-ps4	-0.00193172	0.0563327	0.998562
Ino80e	-0.0115865	0.0563581	0.998562
Tamm41	-0.00810463	0.0563616	0.998562
Sec11a	-0.0128849	0.0563747	0.998562
Ccdc112	0.0071191	0.0563916	0.998562
Stmn4	-0.00252364	0.0564213	0.998562
Tmprss15	-0.00255721	0.0565182	0.998562
Gpa33	-0.00305713	0.0565376	0.998562
Lonp1	-0.0206415	0.0565883	0.998562
Ccdc82	0.00728813	0.0566942	0.998562
Capn5	-0.017453	0.0567205	0.998562
Clk1	0.0138302	0.056857	0.998562
Irx2	0.00931462	0.0568946	0.998562
Arfgap2	-0.0281621	0.0569178	0.998562
Fam103a1	0.0112886	0.0569341	0.998562
Cd55	0.00973102	0.0569818	0.998562
AA986860	0.0131527	0.0571367	0.998562
Rbbp8nl	-0.00310332	0.0572948	0.998562
Rab11fip2	0.0102183	0.0573359	0.998562
Cgn	0.0129481	0.0573573	0.998562
S1pr5	-0.00418903	0.0573795	0.998562
Thoc2	0.0208135	0.0573797	0.998562
Ccdc88b	-0.00845033	0.0574194	0.998562
Nfyb	0.0147829	0.0574247	0.998562
Zfp282	-0.0126872	0.0575396	0.998562
Cfl2	0.0171619	0.0576755	0.998562
Kdelc2	0.00960304	0.0577099	0.998562
Mecom	0.0107301	0.0579278	0.998562
Fam208b	0.0189503	0.0579916	0.998562
Golga5	0.0152984	0.0580858	0.998562
Slc7a3	-0.00249093	0.0580995	0.998562
A330070K13Rik	-0.00173614	0.05811	0.998562
4930579G18Rik	-0.00404772	0.0582026	0.998562
Scarb1	-0.0112047	0.0583212	0.998562
Olfr215	-0.00146917	0.0585766	0.998562
Itga11	-0.00493477	0.0585873	0.998562
Cldn14	-0.00222727	0.0587424	0.998562
Obsl1	-0.0104245	0.0587699	0.998562
Atxn7	0.0176291	0.0588073	0.998562
Evpl	0.00965515	0.0588391	0.998562
Zfp874b	0.00563453	0.0588899	0.998562
2010310C07Rik	-0.0026116	0.0589487	0.998562
Paqr5	-0.00366871	0.0590334	0.998562
Pawr	0.0141536	0.0590343	0.998562
Rad9b	-0.00382961	0.0590681	0.998562
Cramp1l	-0.0186562	0.0591864	0.998562
Polm	-0.00912306	0.0592161	0.998562
C920021L13Rik	-0.00332555	0.05924	0.998562
Larp1b	0.0153234	0.0592655	0.998562
E330017L17Rik	-0.00165515	0.0592706	0.998562
Hlcs	-0.0119521	0.0592994	0.998562
A830080D01Rik	0.00983624	0.0593833	0.998562
2810408A11Rik	-0.00334516	0.0593942	0.998562
Syngr2	-0.0135719	0.0594141	0.998562
Olfr262	-0.00126653	0.059452	0.998562
Atp5g1	-0.0165499	0.059544	0.998562
Rexo4	-0.0139963	0.0595625	0.998562
Myh10	0.00993946	0.05957	0.998562
Serpinb9	0.0176519	0.0596212	0.998562
Coq4	-0.00749312	0.0596997	0.998562
Fhl3	-0.00799604	0.0597903	0.998562
Gm28979	-0.00187649	0.0598253	0.998562
Smc6	0.0174801	0.0598509	0.998562
Gm13807	-0.00366701	0.0599436	0.998562
Sec14l3	0.00519949	0.0600047	0.998562
Slc35a5	0.0131297	0.0600264	0.998562
Phf8	-0.0224368	0.060064	0.998562
4921531C22Rik	-0.0032276	0.0600684	0.998562
Tspo	-0.0160043	0.0601355	0.998562
Rhoc	-0.0159713	0.0601698	0.998562
Myoz2	-0.0028074	0.0601992	0.998562
Lrrc47	-0.0172755	0.0602073	0.998562
Wasl	0.01541	0.0602116	0.998562
Setd2	0.0245189	0.0602929	0.998562
Klf12	0.00858108	0.0603107	0.998562
Mavs	-0.0141747	0.0603221	0.998562
Prpsap2	0.0112486	0.0603947	0.998562
Loxl3	-0.0105265	0.0604141	0.998562
Cul1	0.0141461	0.0606197	0.998562
Fst	-0.0059395	0.0606869	0.998562
D17Wsu92e	-0.0401764	0.0607105	0.998562
Plod2	0.0081055	0.0607136	0.998562
Dcun1d4	0.0120749	0.0607335	0.998562
Ddr2	0.0108992	0.0608142	0.998562
9130019P16Rik	-0.00274417	0.0608356	0.998562
Tnni3	-0.0024255	0.0609251	0.998562
Slc5a8	-0.00260374	0.0609454	0.998562
Casp12	0.0124632	0.0609596	0.998562
Impad1	0.0213007	0.0609962	0.998562
Ttc5	-0.0145497	0.061047	0.998562
1110059E24Rik	0.011284	0.0610517	0.998562
Fsd1l	0.00833437	0.0610567	0.998562
Zfp729b	0.00947306	0.0611699	0.998562
Pik3r5	-0.00846033	0.0611926	0.998562
Xrn1	0.021364	0.0612308	0.998562
Dnajb4	0.0126861	0.0612817	0.998562
Epb4.1l5	0.00852401	0.0614505	0.998562
Tor4a	-0.0128999	0.0614638	0.998562
Gin1	0.00498947	0.0615237	0.998562
Synpo	0.010056	0.0617418	0.998562
Prdm2	0.017264	0.061792	0.998562
Myl12a	0.0138065	0.0618006	0.998562
Arf3	-0.0375204	0.0618692	0.998562
Gm19461	-0.0033852	0.0619092	0.998562
Taf6l	-0.00508659	0.0620087	0.998562
Nfat5	0.017965	0.062022	0.998562
Vmn2r85	-0.00127634	0.0621741	0.998562
Mff	0.0144229	0.0621812	0.998562
Trim80	-0.00224746	0.062251	0.998562
Fbxw10	-0.00403411	0.0622593	0.998562
St8sia1	-0.00486471	0.0622892	0.998562
Plekha2	-0.0189155	0.0624066	0.998562
Tex13	-0.00152486	0.0624349	0.998562
Gabre	0.0036521	0.0624362	0.998562
Fam109b	-0.00420208	0.0624714	0.998562
Heca	0.0176722	0.0626798	0.998562
D5Ertd579e	0.0185084	0.0627683	0.998562
Mrpl30	0.0107881	0.0628572	0.998562
Il19	-0.00177646	0.0629265	0.998562
Mcrs1	-0.0157511	0.0629362	0.998562
Dolpp1	-0.0111566	0.0629594	0.998562
Rab25	0.0088328	0.0629681	0.998562
Myh14	0.00673932	0.0630231	0.998562
Fgd2	-0.00809255	0.0631604	0.998562
Dock7	0.0174556	0.0632288	0.998562
Kat2a	-0.0150226	0.063303	0.998562
Mettl3	-0.0100932	0.0634179	0.998562
Blvrb	-0.0102355	0.0634604	0.998562
Cd164	0.0191459	0.0634935	0.998562
Alkbh1	0.00848521	0.0635405	0.998562
1700039E15Rik	-0.00186395	0.0635803	0.998562
Mbnl2	0.0192616	0.0635836	0.998562
H2-Ke6	0.0105588	0.0636313	0.998562
Fam83e	-0.00624937	0.0636578	0.998562
Casc4	0.0128893	0.0636726	0.998562
Fabp7	-0.0020881	0.063685	0.998562
Xylb	-0.00671935	0.0639472	0.998562
Kctd13	-0.00865834	0.0640976	0.998562
Bpifb6	-0.00319369	0.0641287	0.998562
Abra	-0.00297162	0.0641325	0.998562
Cntnap5b	-0.00325768	0.0641724	0.998562
Samd10	-0.0108808	0.0642208	0.998562
Cwf19l2	0.0124853	0.0643427	0.998562
Cck	-0.00260406	0.0643632	0.998562
Cic	-0.0172161	0.0644145	0.998562
Prdx6b	-0.00182667	0.0645512	0.998562
Pcdhb10	-0.00311719	0.0646024	0.998562
Appl1	0.0169662	0.0647079	0.998562
Inpp5d	-0.00944719	0.0647611	0.998562
Rps19	0.011445	0.0647617	0.998562
Bcl2l2	0.00989397	0.0647697	0.998562
Tmsb4x	0.0196904	0.0648062	0.998562
Mc5r	-0.00306947	0.0648986	0.998562
A930017M01Rik	-0.00187629	0.0650571	0.998562
AI593442	-0.00263257	0.065119	0.998562
Rrp12	-0.0135282	0.0651433	0.998562
Coq10a	-0.0090722	0.0653075	0.998562
Them6	0.0100402	0.0653929	0.998562
Aqp9	-0.00418303	0.0654079	0.998562
Rbm15b	-0.0194627	0.0654495	0.998562
Tfap4	-0.00725625	0.0654764	0.998562
Cyb5r3	0.00863843	0.065566	0.998562
Cd300c	-0.00217361	0.065571	0.998562
Fam161a	0.00538595	0.0656433	0.998562
Xylt2	-0.0121018	0.0656884	0.998562
Epn2	0.0107742	0.0657717	0.998562
Zfp36l1	0.0198827	0.0657742	0.998562
Efna2	-0.00401425	0.0658776	0.998562
Zc3h15	0.0177257	0.0658991	0.998562
Pck1	-0.00244939	0.0659727	0.998562
Irf5	-0.00670164	0.0659749	0.998562
Pbrm1	0.0194865	0.0659875	0.998562
Bik	-0.00530995	0.0660138	0.998562
Mapre1	0.0323954	0.0660247	0.998562
Il4ra	-0.0105095	0.0660422	0.998562
Trp53rkb	-0.00607104	0.0661792	0.998562
2900009J06Rik	0.0010747	0.066226	0.998562
Cndp1	-0.00167221	0.0662664	0.998562
Zhx1	0.0109849	0.0662683	0.998562
Zfp960	0.00510367	0.0662729	0.998562
Eme2	-0.00749277	0.0664051	0.998562
Gm20139	-0.0021176	0.0664507	0.998562
Reps2	0.00577748	0.0665311	0.998562
1700029P11Rik	-0.00140014	0.0665405	0.998562
Cygb	0.00698211	0.0665703	0.998562
Ano2	-0.00345506	0.0666586	0.998562
Ehbp1l1	-0.0143314	0.0666922	0.998562
Erbb3	0.00963064	0.0666937	0.998562
Kctd9	0.0147361	0.0667703	0.998562
P4ha3	-0.00670242	0.066926	0.998562
Klhl3	-0.00522869	0.0669351	0.998562
AI506816	-0.00604068	0.0669536	0.998562
Spag4	-0.00270178	0.066955	0.998562
Dusp7	0.00934324	0.066987	0.998562
Tmem30a	0.0173308	0.067039	0.998562
Foxl2os	-0.00247781	0.0672627	0.998562
Slc35c2	-0.0126325	0.0673684	0.998562
Prkag3	0.00473861	0.0673863	0.998562
Rlim	0.0254945	0.0674156	0.998562
Marco	-0.00711768	0.0674457	0.998562
Capn2	0.0165473	0.067494	0.998562
Isoc1	0.0130348	0.067567	0.998562
Kpna4	0.016683	0.0676112	0.998562
Ap1s1	-0.0139252	0.067681	0.998562
Tnfrsf13b	-0.0055494	0.0676854	0.998562
Hira	0.0171513	0.0677061	0.998562
Prss44	-0.00231907	0.0677397	0.998562
Lcn11	-0.00197675	0.0677735	0.998562
Dynlt1f	-0.00190333	0.0677741	0.998562
Spry1	0.00941641	0.067902	0.998562
Cpd	-0.0163043	0.0679319	0.998562
Psg22	-0.00226862	0.0679815	0.998562
AI847159	-0.00213735	0.0680932	0.998562
Serhl	-0.00825394	0.0681978	0.998562
Tmem88b	-0.00275858	0.0683064	0.998562
Slc25a39	-0.0166036	0.0684582	0.998562
Map3k15	-0.00640752	0.0684851	0.998562
Ccnd2	0.0308652	0.0684933	0.998562
Creg2	-0.00452089	0.0685157	0.998562
Ube2d3	0.0161791	0.0686428	0.998562
Chrne	-0.00263862	0.0688194	0.998562
Camk1d	-0.0084874	0.0688705	0.998562
Mars	0.0208302	0.0688735	0.998562
Sart1	-0.0205238	0.0688834	0.998562
Gstt3	0.0101422	0.0688834	0.998562
Rftn1	-0.0101655	0.068951	0.998562
Zeb1	0.0111519	0.0690521	0.998562
Ppp3cb	0.0160742	0.069078	0.998562
Cenpb	0.00996759	0.0691314	0.998562
Cnot2	0.0140458	0.0691685	0.998562
Hnrnpa3	0.0127061	0.0692311	0.998562
Cpsf4l	-0.00238698	0.06935	0.998562
Sik1	0.0107276	0.0694527	0.998562
Nfib	0.0122051	0.0694542	0.998562
Epc2	0.014934	0.0695153	0.998562
Msi2	0.0111128	0.0696206	0.998562
Wipf2	0.0220221	0.0696587	0.998562
1700037H04Rik	-0.0110562	0.0697056	0.998562
Fgf1	0.00447202	0.069787	0.998562
Csf2	-0.0044286	0.0699153	0.998562
Ccl19	0.00561725	0.0699426	0.998562
Il20rb	-0.00487945	0.0699671	0.998562
Dpysl5	-0.00599538	0.0700249	0.998562
Fam227b	-0.00213904	0.07007	0.998562
Uso1	0.0214743	0.0700712	0.998562
Rhog	-0.00942686	0.0701907	0.998562
Vopp1	-0.0103802	0.070224	0.998562
Faxc	-0.00425945	0.0702737	0.998562
Fbxo41	-0.00336075	0.0702801	0.998562
Slc8a3	-0.003851	0.0703306	0.998562
Manea	0.0119174	0.070369	0.998562
Cldn34c1	0.00165041	0.0704503	0.998562
Ssb	0.0173021	0.0705172	0.998562
H2afy2	-0.00662379	0.070557	0.998562
Dusp28	-0.00811744	0.0705585	0.998562
Olfr1033	0.00934044	0.0705629	0.998562
Fancg	-0.00774172	0.0706339	0.998562
Sun2	-0.0279413	0.0706465	0.998562
Slurp1	0.00496856	0.0707668	0.998562
Gna15	-0.00760408	0.0707794	0.998562
Pdgfb	-0.015092	0.0708629	0.998562
Ddx3y	0.0206869	0.0709606	0.998562
Lipg	-0.00594084	0.0709887	0.998562
Cryab	0.00893864	0.0710985	0.998562
Kifc5b	-0.00494755	0.071178	0.998562
Cts8-ps	-0.00207356	0.07125	0.998562
Tmem69	-0.00748663	0.0712737	0.998562
Cldn7	0.0149591	0.0713342	0.998562
Rab39	-0.00412703	0.0713431	0.998562
Arl5a	0.0216185	0.0714309	0.998562
Ids	0.0117341	0.0714332	0.998562
Prkcz	0.00774916	0.0714352	0.998562
Gabrb2	-0.00229153	0.0714368	0.998562
Actn2	-0.00372379	0.0716292	0.998562
Hip1	-0.0158802	0.0717445	0.998562
Nkx2-6	-0.00157082	0.0718904	0.998562
Ntng2	-0.00863778	0.0719128	0.998562
Cd163l1	-0.0034651	0.0719342	0.998562
Draxin	-0.00427223	0.0719537	0.998562
Fgf12	-0.00271195	0.0719613	0.998562
Smad2	0.0191365	0.0721342	0.998562
Tcf24	-0.00476753	0.0721928	0.998562
Clec3b	0.00511912	0.0722413	0.998562
Lingo2	-0.0027325	0.072287	0.998562
Lmo2	-0.0143245	0.0725151	0.998562
Pygo2	-0.017066	0.0725521	0.998562
Ubr3	0.0261295	0.0726207	0.998562
Bahd1	-0.0179463	0.0726559	0.998562
Ackr2	-0.0108285	0.072683	0.998562
Nefl	-0.00186383	0.0727801	0.998562
C87436	-0.00919174	0.0729497	0.998562
Sulf1	0.0106513	0.0730429	0.998562
Atp1a4	-0.00251766	0.0730801	0.998562
Fam222b	0.0150469	0.0730851	0.998562
Slc34a3	-0.00251792	0.0730928	0.998562
Ldha	-0.0135411	0.0731514	0.998562
Hs2st1	0.00874573	0.0731675	0.998562
E2f4	-0.0130893	0.0731844	0.998562
Exoc6b	0.0118446	0.0733741	0.998562
Rnpep	-0.0146011	0.0734372	0.998562
Tsc22d4	-0.0133543	0.0735994	0.998562
Apoa4	-0.00182526	0.0736182	0.998562
Dnajb5	-0.0112742	0.0736198	0.998562
Emc10	-0.0150266	0.0736912	0.998562
Snx13	0.00963772	0.0736929	0.998562
Pttg1ip	-0.0317535	0.0737061	0.998562
Btnl9	-0.00391969	0.0737242	0.998562
Kctd12b	0.00759189	0.0737574	0.998562
Prkca	0.00903776	0.0737637	0.998562
Tmem218	-0.00539005	0.0738181	0.998562
Dmgdh	-0.00202061	0.0738926	0.998562
Zfhx2	-0.00840949	0.0739439	0.998562
Ube2e3	0.0127835	0.0740718	0.998562
Ripk4	0.00866601	0.0740741	0.998562
Arglu1	0.0126403	0.0741881	0.998562
Hoxd10	-0.00245242	0.0743459	0.998562
Alox15	-0.00487938	0.0743651	0.998562
Nmd3	0.0146221	0.0743916	0.998562
Lingo4	-0.00218854	0.0744667	0.998562
Foxm1	-0.00864411	0.0745049	0.998562
Fhl1	0.00765003	0.0746144	0.998562
Dnajc5b	-0.00168776	0.0747249	0.998562
Gm11733	-0.00180425	0.0747603	0.998562
Sgk2	-0.00262364	0.0747683	0.998562
Pptc7	0.0139651	0.0748002	0.998562
Lsm12	0.0175298	0.0748003	0.998562
Lima1	0.0105066	0.0748306	0.998562
Samd9l	0.0127946	0.0749848	0.998562
Pram1	-0.00534663	0.0750204	0.998562
Panx2	-0.00261576	0.0750542	0.998562
Drap1	0.0118564	0.075144	0.998562
Csgalnact2	0.0107776	0.0751544	0.998562
Cxcr1	-0.00387161	0.0752554	0.998562
Ap5z1	-0.00894816	0.0752724	0.998562
Nxpe3	-0.00897713	0.0752861	0.998562
Atp13a2	-0.0126711	0.0753609	0.998562
Cast	0.0245922	0.0753636	0.998562
Crebrf	0.00990908	0.0754485	0.998562
Srsf10	0.0181553	0.0754486	0.998562
Tmem161a	-0.0137483	0.0754931	0.998562
Scpep1	-0.0102779	0.0756039	0.998562
4933425B07Rik	-0.00178631	0.0756888	0.998562
Sbk2	-0.00338675	0.0756926	0.998562
Glod4	0.0126213	0.0757893	0.998562
Zfp366	-0.0105385	0.0758582	0.998562
Gzme	-0.00155004	0.0758655	0.998562
Myom2	-0.00353052	0.0758717	0.998562
Tmigd3	-0.0019161	0.0758849	0.998562
Gm9958	-0.00272949	0.0759744	0.998562
Mypn	-0.00377387	0.0759769	0.998562
Trim50	-0.00259034	0.0760235	0.998562
Sec62	0.0148357	0.0760625	0.998562
Tmem17	-0.00395497	0.0760811	0.998562
Mnd1-ps	-0.00164896	0.0761912	0.998562
Gsk3b	0.027145	0.0762029	0.998562
Gskip	-0.0100495	0.0762205	0.998562
Tomm7	-0.0108202	0.0762947	0.998562
Mfap3l	0.00635172	0.076331	0.998562
Smc3	0.018237	0.0764711	0.998562
Slc24a2	-0.00288829	0.0764858	0.998562
Vmn1r42	-0.00107787	0.0765051	0.998562
Olfr577	-0.00123529	0.0766398	0.998562
Ino80d	0.024077	0.0766443	0.998562
Pik3cg	-0.00690669	0.0767175	0.998562
Cav2	0.00769459	0.0768098	0.998562
Arap1	-0.0121369	0.0771002	0.998562
Cdc42bpg	0.00460387	0.0771059	0.998562
Leng8	0.0150244	0.0771379	0.998562
Tspan18	-0.006204	0.0771558	0.998562
Grin3b	-0.00480168	0.0772102	0.998562
Cisd2	0.0181704	0.0772149	0.998562
Vmn2r107	-0.00161272	0.0772404	0.998562
Lsm14a	0.0225597	0.0772688	0.998562
Spsb4	-0.00477281	0.0772954	0.998562
Secisbp2l	0.0154848	0.0773091	0.998562
Atf2	0.0155181	0.0773101	0.998562
Cuzd1	-0.00206834	0.0773663	0.998562
Padi2	-0.00664959	0.0774116	0.998562
Coro7	-0.00992256	0.077589	0.998562
Ppp1r3d	-0.00864984	0.0776705	0.998562
Cdh2	-0.0042448	0.0776938	0.998562
Zfp1	0.00879993	0.0777215	0.998562
Zfp839	-0.00891	0.0777653	0.998562
Hhat	-0.00428729	0.0777703	0.998562
Atpaf2	-0.00838685	0.0778229	0.998562
Dppa2	-0.00206176	0.077869	0.998562
Sec1	-0.00309342	0.0778779	0.998562
Lonrf3	0.00995044	0.0779488	0.998562
Pcnp	0.014064	0.0781331	0.998562
Rgs3	-0.0131723	0.0782137	0.998562
Cyp26b1	-0.00630872	0.0782479	0.998562
Ndrg4	-0.00466251	0.0783354	0.998562
Lamtor4	-0.0106545	0.0783697	0.998562
Hrk	-0.00275902	0.0783837	0.998562
Kank2	0.0073495	0.0783924	0.998562
Cckar	0.00649059	0.0784032	0.998562
Hes1	0.0107587	0.0784496	0.998562
Iffo1	-0.00760907	0.0786852	0.998562
Tmem150b	-0.00253943	0.0787824	0.998562
Amz1	-0.00808101	0.0787998	0.998562
Ube2h	0.013266	0.078804	0.998562
Fmnl3	-0.0168956	0.0788999	0.998562
Hspb1	0.0139442	0.0789006	0.998562
Olfr1350	-0.00136977	0.0789022	0.998562
Lrrc25	-0.00534319	0.0789495	0.998562
Pias1	0.0132434	0.0789607	0.998562
2010107G23Rik	0.00558729	0.0790722	0.998562
Cadm3	-0.00447679	0.0791195	0.998562
N4bp2l2	0.0150655	0.0791463	0.998562
Tmem180	-0.00867891	0.0792612	0.998562
Rad54l	-0.00665187	0.0793033	0.998562
C920009B18Rik	-0.00641463	0.0793198	0.998562
Hipk2	0.00860103	0.0793512	0.998562
Hivep1	0.0130236	0.0793696	0.998562
Spn	-0.00567549	0.0793762	0.998562
Flrt3	0.0136095	0.0794496	0.998562
Ppm1n	-0.00235608	0.079539	0.998562
P2rx3	-0.00245684	0.0795784	0.998562
Ccdc97	-0.0202815	0.0796323	0.998562
Nedd1	0.0141994	0.0799088	0.998562
Dscc1	-0.00402809	0.0799304	0.998562
Slc16a5	-0.00249473	0.0799561	0.998562
Zmym4	0.0194846	0.0799895	0.998562
Mex3b	-0.0058158	0.080018	0.998562
Dapk2	0.00767991	0.0800356	0.998562
Pih1h3b	0.00208146	0.0800389	0.998562
Slc44a3	0.00675287	0.0802056	0.998562
Mir99b	-0.00110134	0.0803419	0.998562
Kank1	0.0114493	0.080391	0.998562
Rbm4	-0.00274381	0.0804341	0.998562
Smpdl3a	0.0107553	0.0804564	0.998562
Bend3	-0.0109272	0.0805388	0.998562
Fbxo15	-0.00317658	0.0806003	0.998562
Dhx37	-0.0134997	0.0806299	0.998562
Tmeff2	-0.00420941	0.0806535	0.998562
Pias4	-0.0120957	0.080663	0.998562
Acot9	0.0150007	0.0806773	0.998562
Mturn	0.00470304	0.0806986	0.998562
Zswim2	-0.00173686	0.0807199	0.998562
Tmem30b	0.008672	0.0808227	0.998562
Gm10220	-0.00181001	0.0808512	0.998562
Ncf1	-0.00815904	0.0808633	0.998562
Sbk1	-0.00837552	0.0808907	0.998562
Mcm8	-0.0046063	0.0809265	0.998562
Azin1	0.0226803	0.0809654	0.998562
Zfp819	-0.0019274	0.0810172	0.998562
Sbk3	-0.00618981	0.0810565	0.998562
H2-Eb1	-0.00950316	0.08107	0.998562
Otos	-0.00248749	0.0811686	0.998562
Rab3b	-0.00266355	0.081171	0.998562
Abcc6	-0.00322218	0.0811909	0.998562
Mbip	0.0086817	0.0812378	0.998562
1810010D01Rik	-0.00279799	0.081245	0.998562
Fermt1	-0.00567726	0.0812483	0.998562
Afg3l1	-0.0147377	0.0812573	0.998562
Fnip1	0.0134888	0.0812924	0.998562
Otor	-0.00163225	0.0813287	0.998562
Zfp260	0.0116238	0.0813518	0.998562
Snrnp35	-0.00576352	0.0814149	0.998562
Tmod3	0.0190764	0.0814234	0.998562
Orai1	-0.0118109	0.0814604	0.998562
Psg18	-0.00166499	0.0814847	0.998562
Mllt4	0.0138581	0.0814946	0.998562
Macf1	0.0101354	0.0815112	0.998562
Tmem132c	0.00595399	0.0815226	0.998562
Zdhhc24	-0.00812606	0.0815477	0.998562
Nkrf	0.00846265	0.0815727	0.998562
Speer4e	-0.00223683	0.0816042	0.998562
Mphosph8	0.0105911	0.0816438	0.998562
Sptbn1	0.00763724	0.0818214	0.998562
Msln	0.00757	0.0818749	0.998562
Kdm4a	-0.016448	0.0819535	0.998562
2410004I01Rik	0.00638272	0.0819686	0.998562
Eef1a2	-0.00352292	0.0820322	0.998562
Dpagt1	-0.0114216	0.0821099	0.998562
Btbd1	0.014743	0.0821449	0.998562
Abcb4	-0.00312582	0.0822463	0.998562
Kifc3	0.0155972	0.0822739	0.998562
Ccnjl	-0.00415434	0.0824224	0.998562
Il10	-0.00446853	0.0824863	0.998562
Ptchd2	-0.00286819	0.0825096	0.998562
Clock	0.0154667	0.0827217	0.998562
Cep295	0.0125178	0.0827564	0.998562
Zfp809	0.0120415	0.0828952	0.998562
Epb4.1l4aos	-0.00390279	0.0829275	0.998562
Rasgrp4	-0.00742878	0.0829847	0.998562
Adgrf1	-0.00211174	0.0829858	0.998562
Dusp6	-0.0137853	0.0830611	0.998562
Map3k10	-0.0113262	0.0830943	0.998562
Olfr70	-0.0020353	0.0831413	0.998562
Nhlh2	-0.00196953	0.0831536	0.998562
Nrd1	0.0174005	0.0831982	0.998562
Srgap1	-0.00894973	0.0832231	0.998562
Gm8369	-0.00424876	0.0833464	0.998562
Luc7l3	0.0127319	0.0834287	0.998562
Hic1	-0.00962251	0.0834381	0.998562
Slc41a1	-0.0136333	0.0834834	0.998562
Sdpr	0.00549595	0.0835079	0.998562
Pnliprp1	-0.00277867	0.0835618	0.998562
2410127L17Rik	0.0106229	0.0836015	0.998562
Capn6	0.00689091	0.0836087	0.998562
Hnrnpr	0.0192227	0.0836265	0.998562
Grpel1	0.0155015	0.0837815	0.998562
Nsd1	0.0236805	0.0839212	0.998562
Lrrc16b	-0.00247747	0.0840411	0.998562
Slc6a11	-0.00274442	0.0840653	0.998562
Rita1	-0.0044702	0.0841823	0.998562
Usp17le	-0.00169092	0.0841892	0.998562
Oc90	-0.00248929	0.0842242	0.998562
Cltb	0.0175321	0.0842262	0.998562
Cox6c	0.0140656	0.0843178	0.998562
Pou2f2	-0.00527056	0.0843391	0.998562
Slc39a6	-0.0132249	0.0844656	0.998562
Oxct2a	-0.00211327	0.0844891	0.998562
Emp3	-0.00652369	0.0845215	0.998562
Hexim2	-0.00401335	0.0846003	0.998562
Kifap3	0.0107655	0.0846771	0.998562
Foxh1	-0.001739	0.0846834	0.998562
Tpr	0.0178469	0.0846983	0.998562
Zim1	-0.0023601	0.0847072	0.998562
Pitx2	-0.00332644	0.0847208	0.998562
Unc13c	-0.00252673	0.0847231	0.998562
Mefv	-0.00480333	0.084745	0.998562
Ppm1a	0.0143208	0.0847457	0.998562
Caprin2	-0.00344285	0.0847749	0.998562
Fat3	0.0109531	0.0847906	0.998562
Fyttd1	0.0159262	0.0848047	0.998562
4930571K23Rik	-0.00163452	0.0849229	0.998562
Cxcl14	-0.00966596	0.0849699	0.998562
Abhd5	0.0128724	0.0849774	0.998562
Ccdc146	0.00569509	0.0850391	0.998562
Mnx1	-0.00187805	0.0850588	0.998562
Pafah1b2	0.0230718	0.085093	0.998562
Kir3dl1	-0.00138364	0.0851958	0.998562
Lep	-0.00168148	0.0852223	0.998562
1700012D01Rik	-0.00332291	0.0854274	0.998562
Aaas	-0.00951476	0.0854989	0.998562
Sh3glb1	0.0209106	0.0855626	0.998562
Ccdc92	0.00972095	0.0855965	0.998562
Dgkd	0.0142743	0.0856074	0.998562
Aldh16a1	-0.0130269	0.0856612	0.998562
Car3	-0.00226298	0.0856694	0.998562
2700060E02Rik	0.0171138	0.0857381	0.998562
Fcrls	-0.00404615	0.0857716	0.998562
Tbc1d10b	-0.0155101	0.0858626	0.998562
Vasp	-0.0100598	0.0858938	0.998562
Bbip1	0.00784644	0.0859741	0.998562
Spaca3	-0.00148396	0.0860033	0.998562
F2rl1	0.00903953	0.0860133	0.998562
Dync1li2	0.0089792	0.0860845	0.998562
4930474G06Rik	-0.00131963	0.0861555	0.998562
Slc7a7	-0.00933692	0.0863721	0.998562
Ppp2r5a	0.0172658	0.086402	0.998562
Yap1	0.0107534	0.0864048	0.998562
Shd	-0.00299015	0.0864455	0.998562
Bfsp2	-0.00210673	0.0864744	0.998562
Efr3b	-0.0135664	0.0865306	0.998562
Eif1	0.0188219	0.0865395	0.998562
Foxd1	-0.00239392	0.086579	0.998562
Rif1	0.0186577	0.0866886	0.998562
Slc2a4	-0.00368707	0.0867212	0.998562
Sh3d19	0.0109737	0.0867433	0.998562
Cdc37	-0.0211796	0.086786	0.998562
Josd2	-0.00719057	0.0868307	0.998562
Cmc2	-0.00619978	0.0868344	0.998562
Steap1	-0.00440584	0.0869802	0.998562
Rpusd3	-0.00477473	0.0870413	0.998562
1700001D01Rik	-0.002315	0.0870547	0.998562
Zfp871	0.0193751	0.0870776	0.998562
Otp	-0.00200553	0.0870889	0.998562
Atpaf1	-0.00833582	0.087099	0.998562
Arhgap25	-0.00724761	0.0871318	0.998562
Syt13	-0.00277029	0.0871712	0.998562
Fam19a5	-0.0035911	0.087282	0.998562
Ube2z	-0.0294182	0.0872862	0.998562
Srl	-0.00447066	0.0873085	0.998562
Dnajc30	0.00807352	0.0874045	0.998562
Exd1	-0.0029489	0.087449	0.998562
Pknox1	-0.0142089	0.0875868	0.998562
D3Ertd254e	0.00993378	0.0876742	0.998562
Tia1	0.0110917	0.0876784	0.998562
Senp7	0.0123369	0.0877049	0.998562
Aqp5	0.00892212	0.0878243	0.998562
Mtbp	-0.0069161	0.0878334	0.998562
Ear1	0.00613464	0.0878403	0.998562
3110001I22Rik	0.00389319	0.0879572	0.998562
Zfp558	-0.00389972	0.0879651	0.998562
Tjp1	0.00895993	0.0879918	0.998562
Fam186b	-0.00250075	0.0879939	0.998562
Alkbh7	-0.00550378	0.0880334	0.998562
Itgb8	-0.0049376	0.0880809	0.998562
Slc6a20a	-0.00492686	0.0880979	0.998562
Pfdn1	0.0108847	0.0881241	0.998562
Rspo3	-0.00412139	0.0881931	0.998562
Ankrd34a	-0.00212479	0.0882545	0.998562
Taf1	0.0185468	0.0882765	0.998562
Ccbe1	0.0146027	0.0883258	0.998562
Fezf2	-0.00217867	0.0883518	0.998562
Cyp3a59	-0.00186721	0.0884604	0.998562
Clec4f	-0.00201419	0.0884972	0.998562
Mybpc3	-0.0037291	0.0885009	0.998562
Smim3	-0.0131728	0.0885111	0.998562
Mrps21	-0.0106294	0.0885274	0.998562
Prss55	-0.00183585	0.0885587	0.998562
1500011B03Rik	-0.00590791	0.0886327	0.998562
Rdh16	-0.00194932	0.0887059	0.998562
Podxl	-0.0101132	0.0887477	0.998562
Gas5	0.0129233	0.0887519	0.998562
Ddx19b	0.0135831	0.0887633	0.998562
Mtrr	-0.00897876	0.0887706	0.998562
Gm5434	-0.00209016	0.0887979	0.998562
Retn	-0.00253278	0.0888277	0.998562
Ccdc181	0.0082639	0.0888359	0.998562
Maob	0.00717055	0.0888863	0.998562
Apbb1	0.00592655	0.0889961	0.998562
Fzd5	0.0137454	0.0890739	0.998562
Obox5	-0.00167409	0.0891074	0.998562
Tmem126a	0.0075745	0.0891337	0.998562
2310034O05Rik	-0.00163962	0.0891376	0.998562
Uhrf1bp1	-0.0137181	0.0891625	0.998562
Neurog1	-0.00135295	0.089222	0.998562
Efemp2	-0.0118676	0.0893014	0.998562
Olfr1393	-0.00176244	0.0893127	0.998562
Stk32a	-0.00477954	0.0893805	0.998562
Eps15	0.0199538	0.0894831	0.998562
Lce1d	-0.0011953	0.089491	0.998562
Memo1	0.0116325	0.0895027	0.998562
Stx5a	0.011253	0.0896251	0.998562
Foxj1	0.00797494	0.0896259	0.998562
Lysmd1	-0.00404845	0.0896472	0.998562
Srsf11	0.0184726	0.0896629	0.998562
Lpin2	0.013029	0.0897069	0.998562
Myl6b	-0.00307229	0.0897898	0.998562
Atg12	0.0131559	0.0898236	0.998562
Mtus1	0.0108306	0.0898474	0.998562
Fbxl16	-0.00382286	0.0898512	0.998562
Abcc10	-0.00771336	0.0898726	0.998562
4930578E11Rik	-0.00119626	0.089883	0.998562
Htra4	-0.00541506	0.0899331	0.998562
Nrcam	-0.00693248	0.0899364	0.998562
Mtr	-0.0146013	0.0900462	0.998562
Zfp607	-0.0065874	0.0901036	0.998562
Ctnna1	0.0130607	0.0901134	0.998562
Gm20300	0.00582214	0.0902164	0.998562
Ugt2b34	-0.00191625	0.0902647	0.998562
Cep19	0.0071704	0.0902789	0.998562
Akt1s1	-0.0111008	0.0902871	0.998562
Mir1945	0.00209993	0.0903446	0.998562
Proz	-0.0047005	0.0903826	0.998562
Slamf9	-0.0047912	0.0904359	0.998562
Slamf8	-0.00553392	0.0904741	0.998562
Cbx6	0.00853958	0.0905257	0.998562
Pcsk2os1	-0.00179918	0.0905704	0.998562
Cst7	-0.00478761	0.090583	0.998562
Csk	-0.0110136	0.0906201	0.998562
Baiap2	0.0102942	0.0906264	0.998562
Ccdc173	-0.004154	0.0906682	0.998562
Tmem86a	-0.00584578	0.0907046	0.998562
4933416C03Rik	-0.00163724	0.0907169	0.998562
Dguok	0.0100968	0.0907924	0.998562
Tpsb2	-0.00194079	0.0908034	0.998562
Cyp2d26	-0.00234882	0.090891	0.998562
4930556J02Rik	-0.00175128	0.0909259	0.998562
Tsr3	-0.00689553	0.0909777	0.998562
Gspt1	0.0237155	0.0910177	0.998562
Krt84	-0.00220053	0.0910269	0.998562
Itga1	-0.0089565	0.0910433	0.998562
Ybey	-0.00729126	0.091128	0.998562
Pten	0.0139788	0.0911344	0.998562
Slc25a31	-0.00153825	0.0911497	0.998562
Smarca5	0.0206814	0.0911701	0.998562
E030019B13Rik	0.00558033	0.0911897	0.998562
8430422H06Rik	-0.00100155	0.0912085	0.998562
Elavl4	-0.00246179	0.091281	0.998562
Dpy30	0.0100598	0.0912894	0.998562
Elavl1	0.0179716	0.0913003	0.998562
Vmn2r82	-0.00173301	0.0913451	0.998562
Lmnb1	-0.00790203	0.0914325	0.998562
Vgll4	-0.0122721	0.0915235	0.998562
Troap	-0.00450002	0.0915467	0.998562
Ggnbp2	0.016701	0.0915693	0.998562
Vma21	0.0130622	0.0917249	0.998562
Ncmap	-0.00476287	0.0917357	0.998562
Clic5	0.00820804	0.0917799	0.998562
Magi1	0.00664512	0.091794	0.998562
9530052E02Rik	-0.00144618	0.0918617	0.998562
Chst12	-0.0142525	0.0918906	0.998562
Pvrl3	0.00690705	0.0919075	0.998562
Ercc6l2	0.0112902	0.0919368	0.998562
Tmem45a2	-0.00257295	0.0919955	0.998562
1700097N02Rik	-0.00180775	0.0920226	0.998562
Fsd1	-0.0024748	0.0920342	0.998562
Lama1	-0.00341261	0.0921084	0.998562
Olfr382	-0.00146835	0.0921581	0.998562
Srsf5	0.0143633	0.0922843	0.998562
Vmn2r-ps11	-0.00153935	0.0923346	0.998562
Plekhg2	-0.0145466	0.0923584	0.998562
Ppfibp1	0.0173332	0.0925356	0.998562
Ces3b	-0.00164927	0.0925525	0.998562
1600002D24Rik	-0.00205952	0.0926053	0.998562
Med15	-0.0126568	0.092607	0.998562
Ak3	0.00891344	0.0927006	0.998562
Slc41a3	-0.0090312	0.0927564	0.998562
Traf3ip2	0.0101189	0.0927682	0.998562
Dnmt3b	-0.00411498	0.0928106	0.998562
Slc17a1	-0.00178905	0.0928532	0.998562
4931403E22Rik	-0.00121092	0.0929026	0.998562
Mrgpra6	-0.00171328	0.0929029	0.998562
Mtcl1	0.00547284	0.0929224	0.998562
Mfsd5	-0.0165489	0.0929829	0.998562
Tph1	-0.00337128	0.0930456	0.998562
Jmjd4	-0.00850162	0.0930645	0.998562
Nudt4	0.01285	0.0931435	0.998562
Zfp280d	0.0121397	0.0932459	0.998562
Spdye4b	-0.00260722	0.0932509	0.998562
Ptprn	-0.00485337	0.0932691	0.998562
Bdkrb1	-0.00576715	0.0932909	0.998562
Rslcan18	-0.00333469	0.0933098	0.998562
Clec11a	0.00824172	0.0933244	0.998562
Mief2	-0.0113969	0.0933555	0.998562
Platr8	-0.00164898	0.093378	0.998562
Grik3	-0.00315409	0.0934825	0.998562
A530065N20Rik	-0.00152052	0.0935193	0.998562
Iffo2	-0.0117359	0.0935835	0.998562
Map4k1	-0.00893369	0.0937189	0.998562
Tmprss2	0.00832195	0.0937628	0.998562
Myl7	-0.00277144	0.0937671	0.998562
A530013C23Rik	-0.00448573	0.0938298	0.998562
Serpina3b	0.00284321	0.0938306	0.998562
Scn5a	-0.00490687	0.0938458	0.998562
Suv420h2	-0.00940626	0.0938983	0.998562
Kcnn1	-0.00314782	0.0939217	0.998562
Gm35612	-0.00133327	0.0939308	0.998562
Inpp5j	-0.005139	0.0939599	0.998562
Ptprcap	-0.00522936	0.0940308	0.998562
Akap11	0.0125655	0.0941302	0.998562
Sag	-0.00188254	0.0941372	0.998562
B230219D22Rik	0.0118394	0.0941517	0.998562
Maff	0.014466	0.0942026	0.998562
Ap5m1	0.0106767	0.0942587	0.998562
2310022B05Rik	0.00922005	0.0945433	0.998562
Pcgf6	-0.005543	0.0946497	0.998562
Prss21	-0.00216672	0.0946697	0.998562
Rapgefl1	-0.0036428	0.0947159	0.998562
Nfia	0.0100181	0.0947388	0.998562
Rab14	0.0254494	0.0947406	0.998562
Ltb4r1	-0.0043735	0.0948033	0.998562
Wnt9a	0.00554027	0.0948464	0.998562
Sstr3	-0.00277035	0.0950151	0.998562
Cd3d	-0.00456577	0.0950839	0.998562
Atp8b5	-0.00267387	0.0950924	0.998562
Gng12	0.0179946	0.0950942	0.998562
Slc2a6	-0.0063978	0.0951142	0.998562
A530050N04Rik	-0.00233191	0.0951994	0.998562
BC029214	0.007126	0.0952094	0.998562
Ryr2	-0.00327762	0.0952381	0.998562
Selt	0.0147133	0.0952412	0.998562
Fam135a	0.00894976	0.0953098	0.998562
2310045N01Rik	0.00941251	0.0953946	0.998562
Nrbf2	0.00905106	0.0954125	0.998562
Ube2o	-0.00943775	0.0954622	0.998562
Ppp1r3c	0.00754741	0.0954999	0.998562
Tmc7	-0.00431925	0.0955186	0.998562
Slc45a3	-0.00867955	0.0955649	0.998562
Clk4	0.00970579	0.095576	0.998562
4931431F19Rik	-0.00144402	0.0956007	0.998562
Golga2	0.0141455	0.0956127	0.998562
Gm2560	-0.00122704	0.0956449	0.998562
Mettl21b	-0.00138153	0.0957509	0.998562
Polr1b	-0.0126467	0.0958167	0.998562
Ascc3	0.0159786	0.0959689	0.998562
Ranbp2	0.023772	0.0959705	0.998562
Cnga2	0.00480567	0.0959983	0.998562
Evi5	0.00972409	0.0960268	0.998562
Ptges	-0.00840006	0.0960335	0.998562
Dip2c	0.00948802	0.0960774	0.998562
Kiz	0.0114311	0.0961466	0.998562
Sptssb	-0.00190804	0.0961499	0.998562
C1qb	-0.00561686	0.0961779	0.998562
Nup153	0.0167488	0.0962431	0.998562
9330158H04Rik	-0.00214449	0.0962763	0.998562
Ace2	0.00571138	0.0962867	0.998562
Cbln2	-0.00153376	0.0963296	0.998562
Mir1839	0.00121425	0.0963394	0.998562
5830432E09Rik	-0.00374434	0.0964239	0.998562
Klhl9	0.0120465	0.0964867	0.998562
Tmem247	-0.00166035	0.0965647	0.998562
Sptan1	0.00928685	0.0966744	0.998562
Filip1l	0.0132259	0.0968022	0.998562
3110057O12Rik	-0.00471044	0.0968232	0.998562
Laptm4b	0.0132651	0.0968983	0.998562
Lats1	0.0225785	0.0969539	0.998562
Setd8	0.0102314	0.0969946	0.998562
Bclaf1	0.0175325	0.0970542	0.998562
Ubqln4	0.0124459	0.0970787	0.998562
Ptpn14	0.00955576	0.097091	0.998562
Arhgap35	0.0117683	0.0971273	0.998562
Gnai2	-0.0168616	0.0971373	0.998562
Tshz2	0.0118223	0.097324	0.998562
Pxdc1	0.00805014	0.0973643	0.998562
Wnt1	-0.00256786	0.0974181	0.998562
Syvn1	-0.0180211	0.0974411	0.998562
1700108J01Rik	-0.00105736	0.0974582	0.998562
Ttl	0.00689444	0.0975768	0.998562
Ttc24	-0.00226942	0.0976917	0.998562
Ctu1	-0.00853984	0.097756	0.998562
Scarna10	0.00257542	0.097789	0.998562
Fgfbp1	0.00685861	0.0979176	0.998562
Scgn	-0.00240096	0.09793	0.998562
Gm5833	-0.00203199	0.0980295	0.998562
Tgfbr3l	-0.00283416	0.0980728	0.998562
Brms1l	0.0102521	0.0981445	0.998562
2610035F20Rik	-0.00175329	0.0981682	0.998562
Apoc2	-0.00150035	0.0982226	0.998562
Rpp40	-0.00366255	0.098231	0.998562
Cyp2b10	0.00441451	0.0982526	0.998562
Col1a2	-0.01138	0.0982679	0.998562
Adamts13	-0.0025916	0.0982812	0.998562
Elavl2	-0.00171161	0.0983091	0.998562
Pigh	0.00501361	0.0983341	0.998562
Utrn	0.00900828	0.0983582	0.998562
Lrriq1	0.00614687	0.0983585	0.998562
Prss50	-0.00220047	0.0983658	0.998562
Gstz1	0.00610918	0.0985523	0.998562
Zfhx3	0.0136042	0.0985688	0.998562
Emp2	0.00781437	0.0985855	0.998562
S1pr4	-0.00696117	0.0986569	0.998562
Ccdc7b	-0.00178764	0.0987458	0.998562
Dpep2	-0.00760171	0.0988563	0.998562
Neo1	0.0169556	0.0988681	0.998562
5031434C07Rik	-0.00194657	0.0988775	0.998562
Gnpnat1	0.00822912	0.0989271	0.998562
Smyd1	-0.00381716	0.0991134	0.998562
B230354K17Rik	-0.00699503	0.0991281	0.998562
Tagap1	0.00689696	0.0991802	0.998562
Prkcdbp	0.0132243	0.099204	0.998562
Lefty1	-0.00348129	0.0992335	0.998562
Stxbp3-ps	-0.00357833	0.0992748	0.998562
Slc37a4	-0.00689867	0.0992839	0.998562
Baiap2l1	0.00860743	0.0993294	0.998562
Scn4b	-0.00253684	0.0993738	0.998562
Zfp68	0.0108205	0.0994729	0.998562
Ephb2	-0.00649352	0.0994809	0.998562
Tns4	-0.00467119	0.0994966	0.998562
Ddah1	-0.00914003	0.0995191	0.998562
Grhl1	0.00710276	0.0995919	0.998562
Gm10318	-0.0013444	0.0996151	0.998562
Cd2bp2	-0.0141025	0.0996253	0.998562
Fbxo27	-0.00225296	0.0997147	0.998562
Brinp3	-0.00156359	0.0998448	0.998562
Zkscan2	-0.00276086	0.0999036	0.998562
Hsd17b3	-0.00207143	0.0999481	0.998562
Olfr1441	-0.00141876	0.0999788	0.998562
Cr2	-0.00336177	0.100034	0.998562
Cux1	0.0146384	0.100045	0.998562
Srpx	0.00673851	0.100095	0.998562
AU041133	0.00482754	0.100137	0.998562
Gm732	-0.00115074	0.100289	0.998562
Ptpdc1	-0.00604536	0.100317	0.998562
Foxd3	-0.00203759	0.100416	0.998562
Nlrp1a	-0.005999	0.100487	0.998562
Pdcd10	0.0139816	0.100493	0.998562
Clca3a2	-0.00254247	0.10052	0.998562
Crhbp	-0.0018251	0.100523	0.998562
Calcoco1	0.00760665	0.100527	0.998562
Cfh	0.0122189	0.100606	0.998562
Gm20611	-0.00140834	0.100618	0.998562
Fxyd2	-0.00186141	0.100654	0.998562
Aqp11	-0.00306153	0.100879	0.998562
Rbms2	0.013439	0.100893	0.998562
Olfr452	-0.000993741	0.10093	0.998562
Brk1	-0.0195172	0.100937	0.998562
Dcbld2	0.00901579	0.10094	0.998562
Platr22	-0.00301656	0.100975	0.998562
Cyp4b1-ps2	-0.00113972	0.101051	0.998562
Gm7173	0.0035177	0.101204	0.998562
Catsper4	-0.00286064	0.101298	0.998562
Thrb	0.00720877	0.101314	0.998562
Scnn1a	0.00846816	0.101367	0.998562
Olfr328	-0.00108397	0.101401	0.998562
Col18a1	-0.0139101	0.101483	0.998562
Tslp	-0.00279066	0.101514	0.998562
Gabrp	0.00572836	0.101626	0.998562
Tanc2	0.0157786	0.101646	0.998562
Ptpn4	0.0103808	0.101728	0.998562
Zfp85os	-0.0019198	0.101749	0.998562
Tfrc	0.0120939	0.101753	0.998562
Ddit3	-0.00933026	0.101818	0.998562
Pnpla8	0.0111465	0.101831	0.998562
Dclk3	-0.00276327	0.101889	0.998562
2810029C07Rik	-0.00309764	0.101932	0.998562
Aldh9a1	0.0124821	0.10196	0.998562
Cideb	0.00170485	0.102006	0.998562
Baiap3	-0.0071095	0.102025	0.998562
Ttc3	0.0158677	0.102031	0.998562
Olfr691	-0.00108971	0.102032	0.998562
Sphk2	-0.0134673	0.102103	0.998562
Med7	0.00879997	0.102209	0.998562
Lrrc73	-0.00407509	0.102264	0.998562
Fcrl5	-0.00343918	0.102309	0.998562
Pld3	-0.0132154	0.102401	0.998562
Izumo1	-0.00235497	0.102474	0.998562
Cplx4	-0.000785379	0.102552	0.998562
Atp11a	0.0105984	0.10258	0.998562
2900076A07Rik	0.00299957	0.102671	0.998562
Bloc1s6	-0.00997097	0.102686	0.998562
Ckmt2	-0.00213511	0.102686	0.998562
1110032A03Rik	0.00836656	0.102753	0.998562
Evi5l	0.00719965	0.102773	0.998562
Mup8	-0.00112113	0.102787	0.998562
Dld	0.0174697	0.102832	0.998562
Gm17746	-0.00136742	0.102847	0.998562
4930471C04Rik	-0.00158248	0.102852	0.998562
Hras	0.0131701	0.102916	0.998562
Rassf8	0.00767175	0.102936	0.998562
Rnf26	-0.0111271	0.102956	0.998562
Rfc5	-0.00831771	0.103054	0.998562
Gabra2	-0.00148229	0.10312	0.998562
Stk11ip	-0.0136715	0.103133	0.998562
Fam208a	0.0149228	0.103151	0.998562
Tmc5	-0.00478419	0.103187	0.998562
Map3k11	-0.0156686	0.103198	0.998562
Yes1	0.00884297	0.103236	0.998562
Alcam	0.00760823	0.103237	0.998562
Lpar4	-0.00247553	0.103347	0.998562
Tufm	-0.0124394	0.103409	0.998562
Smg8	0.0131314	0.103421	0.998562
S1pr3	-0.00908137	0.103466	0.998562
Grwd1	-0.00848854	0.103472	0.998562
Mark3	0.0167339	0.103719	0.998562
Kmt2c	0.0160529	0.103724	0.998562
Adprhl1	-0.00229346	0.103761	0.998562
Fat1	0.0130482	0.103842	0.998562
Kif5c	-0.00392426	0.10387	0.998562
Tada2a	0.00600604	0.103892	0.998562
Gm4944	0.00780099	0.103986	0.998562
Aaed1	0.00601149	0.104008	0.998562
Gm10466	-0.0014433	0.104029	0.998562
Gdap1	-0.00189362	0.104143	0.998562
Tgfb3	0.0096535	0.104183	0.998562
Xirp2	-0.00267685	0.104227	0.998562
Spock1	-0.00230541	0.104295	0.998562
Sprn	-0.00295653	0.104304	0.998562
Gpr158	-0.00241198	0.104435	0.998562
Ddx1	0.0179341	0.104496	0.998562
Kctd1	0.00867533	0.104514	0.998562
Sult1a1	0.00626419	0.104568	0.998562
Tnfrsf1a	-0.0153085	0.104623	0.998562
Podn	0.00762658	0.104657	0.998562
H2-M10.4	-0.00131867	0.104743	0.998562
Phlda1	0.0181477	0.104745	0.998562
Gulo	-0.00197765	0.104871	0.998562
Dnali1	0.00659148	0.104876	0.998562
Cpt1b	-0.00128556	0.104881	0.998562
U2surp	0.0188578	0.105083	0.998562
Vps37a	0.0111477	0.105116	0.998562
Cfd	-0.00243999	0.105186	0.998562
Sfn	-0.0112766	0.105265	0.998562
Zmpste24	0.0155503	0.105275	0.998562
Mustn1	-0.00607421	0.105275	0.998562
Ccdc66	0.00794669	0.105284	0.998562
Gins1	-0.0048532	0.105324	0.998562
Hykk	0.00504738	0.105363	0.998562
Slc39a4	0.00848494	0.105398	0.998562
Dlx3	-0.00243167	0.105404	0.998562
Mfap1b	-0.00774643	0.105417	0.998562
Lrp4	0.00744238	0.105427	0.998562
Upk3b	0.00599308	0.105453	0.998562
Otud4	0.022456	0.105482	0.998562
2010003K11Rik	-0.00121015	0.105495	0.998562
Xkr8	-0.00808505	0.105551	0.998562
Zdhhc25	-0.00191862	0.105593	0.998562
Tmem177	-0.00583497	0.105666	0.998562
Mkrn2os	-0.00222926	0.105675	0.998562
Mrgprb1	-0.00176349	0.105874	0.998562
Katna1	0.00988854	0.105918	0.998562
Stra13	-0.00759161	0.105929	0.998562
Ticam2	-0.00521845	0.105945	0.998562
Nab2	-0.0119555	0.105949	0.998562
Atxn10	0.0146479	0.105998	0.998562
D15Ertd621e	0.018422	0.106064	0.998562
Bpifc	-0.0025576	0.106086	0.998562
Spata31d1b	-0.00255824	0.106098	0.998562
Cyb5b	0.0182813	0.106121	0.998562
Trim43c	-0.00193728	0.106219	0.998562
Nudt19	-0.00932643	0.106262	0.998562
Lmf1	-0.0070365	0.106289	0.998562
Pogz	0.0150098	0.106315	0.998562
Pabpc4l	-0.00251454	0.106347	0.998562
Ntf3	-0.00209338	0.106414	0.998562
Mmp19	-0.0061768	0.106542	0.998562
Wdr61	0.00976547	0.106644	0.998562
Mug2	-0.00231809	0.10668	0.998562
Rptor	-0.0208997	0.106767	0.998562
Cops3	0.0132711	0.106855	0.998562
Gadd45a	-0.0067932	0.1069	0.998562
Narf	-0.0077406	0.106907	0.998562
Rab44	-0.00313886	0.106912	0.998562
Ppip5k2	0.015475	0.106913	0.998562
Dpp7	-0.00696026	0.106919	0.998562
Ubr1	0.013954	0.106981	0.998562
Il12b	-0.00311906	0.106993	0.998562
[truncated: 22,408 more rows]
