# Supplementary material for: Aerosolized nicotine from e-cigarettes alters gene expression, increases lung protein permeability, and impairs viral clearance in murine influenza infection
Source: Front Immunol. 2023 Mar 14;14:1076772. doi: 10.3389/fimmu.2023.1076772 (PMC10043316; doi:10.3389/fimmu.2023.1076772)
Supplement: Supplementary file 2 [file Table_2.xlsx]

## Sheet: Supp2A - Nic+VGPG vs. Air
Pathway	P-value	FDR	NES	Leading Edge Genes
B CELL RECEPTOR SIGNALING PATHWAY	3.21756e-14	1.16114e-11	3.06118	Ms4a1 Cd79b Cd79a Ifi205 Ifi204 Bank1 Lck Lime1 Cd22 Bcl2 Itk Stap1 Cmtm3 Lpxn Mapk1 Ctla4 Slc39a10 Prkch Klhl6 Rftn1 Prkcb Gps2 Mef2c Ptprc Lyn Ptpn6 Bcar1 Ptpn22 Foxp1 Plcl2 Cd300a Vav3 Cd38
POSITIVE REGULATION OF INTERLEUKIN 2 PRODUCTION	3.12603e-09	4.1022e-07	2.82524	Pde4b Prkcq Il1b Rps3 Cd86 Cd28 Clec7a Sash3 Malt1 Stat5b Ripk2 Ccr2 Ptprc Prkd2 Irf4 Cd80 Cd3e Pnp2 Card11 Il1a Anxa1 Cd83 Cd4 Abl1 Plcg2 Traf6
RESPONSE TO INTERFERON BETA	1.00767e-08	1.11891e-06	2.77992	Ifitm1 Ifitm3 Cdc34 Ifitm2 Ifi205 Ifi204 Irgm1 Tlr3 Mndal Ifnb1 Ifnar2 Pnpt1 Irf1 Xaf1 Trex1 Oas1a Ndufa13 Stat1 Irgm2
RIBOSOME ASSEMBLY	2.99908e-11	6.18453e-09	2.77376	Rpl24 Rpl10 Rps5 Rps19 Rpl23a Rpl6 Rpsa Rps14 Rpl5 Rpl38 Rpl3 Rps27l Rpl11 Rplp0 Rps28 Ddx3x Rps15 Fastkd2 Brix1 C1qbp Ppan Traf7 Nip7 Eif2a Mrps11 Mrps2 Eif6
REGULATION OF ANTIGEN RECEPTOR MEDIATED SIGNALING PATHWAY	2.37024e-10	4.56192e-08	2.77341	Cd226 Ccr7 Lck Cd22 Rps3 Elf1 Ceacam1 Stap1 Cmtm3 Lpxn Ubash3a Malt1 Thy1 Slc39a10 Prkch Dgkz Prkcb Gps2 Ptprc Prkd2 Lyn Ptpn6 Sh2d1a Ptpn22 Foxp1 Plcl2 Cblb Card11 Cd300a Rc3h1 Lgals3 Rab29 Bcl10 Ada Dusp22 Ptpn2 Ptprj Fcgr2b Laptm5 Dusp3
B CELL HOMEOSTASIS	1.79482e-07	1.36359e-05	2.61225	Hif1a Mif Casp3 Bcl2 Dock11 Caml Dock10 Mef2c Foxp3 Lyn Ppp2r3c Spns2 Rc3h1 Bak1 Tnfaip3 Bcl10 Ada Tnfsf13b Abl1 Nckap1l Sos1 Traf3ip2 Bcl2l11 Pkn1 Gapt Sos2
RIBOSOMAL LARGE SUBUNIT BIOGENESIS	1.1823e-09	2.00783e-07	2.60395	Rpl24 Rpl10 Rpl7a Rsl1d1 Rpl14 Rpl23a Rpl35a Rpl6 Rpl5 Rpl10a Rpl38 Rpl7 Nsa2 Rpl3 Rpl11 Rplp0 Gtf3a Malsu1 Fastkd2 Brix1 Ppan Traf7 Nip7 Sdad1 Eif6 Rpf1 Rrp15 Ddx28 Rrs1 Bop1 Rpl7l1 Ddx18
MONOCYTE CHEMOTAXIS	9.86714e-09	1.11891e-06	2.53567	Ccl11 Ccl19 Il6 Rps19 Cxcl12 Serpine1 Cxcl10 Ccl12 Dusp1 Ccl5 Ccl20 Ccl2 Cxcl17 Xcl1 Ccl6 Ccr2 Ccr1 Lyn Hmgb1 Ccl9 Ccl3 Pla2g7 Ccl7
LYMPHOCYTE CHEMOTAXIS	8.92481e-08	7.80786e-06	2.53149	Cxcl13 Ccl11 Ccl19 Cyp7b1 Klrk1 Gpr183 Cxcl10 Ccl12 Ccl5 Ccl20 Ccl2 Xcl1 Ccl6 Ccr2 Ch25h Cxcl11 Adam10 Ccl9 Ccl3 Ccl7 Tnfsf14 Ccl4 Padi2 Stk39 Adam8 Pik3cd
REGULATION OF T CELL RECEPTOR SIGNALING PATHWAY	8.31732e-07	5.10896e-05	2.53019	Cd226 Ccr7 Lck Rps3 Elf1 Ceacam1 Ubash3a Malt1 Thy1 Dgkz Prkd2 Ptpn6 Sh2d1a Ptpn22 Cblb Card11 Cd300a Rc3h1 Lgals3 Rab29 Bcl10 Ada Dusp22 Ptpn2 Ptprj Laptm5 Dusp3
LYMPHOCYTE APOPTOTIC PROCESS	1.24912e-08	1.33563e-06	2.50882	Prkcq Il7r Cd3g Gimap8 Pten Hif1a Mif Ido1 Ripk1 Fas Ccl5 St3gal1 Lgals9 Cd274 Cd27 Slc39a10 Irs2 Pdcd1 Trp53 Ripk3 Jak3 Lyn Il2ra Foxp1 Hsh2d Akt1 Fnip1 Bak1 Lgals3 Bcl10 Adam8 Ada Gli3 Kdelr1 Wnt5a Rps6 Aurkb
RESPONSE TO DSRNA	3.22627e-07	2.21768e-05	2.48769	Kcnj8 Colec12 Tlr3 Ifnb1 Flot1 Mapk1 Nfkb1 Ifih1 Ifit1bl1 Ddx21 Ripk2 Rftn1 Pde12 Peli1 Ralb Ddx1 Irak3 Nod2 Riok3 Dhx36 Ddx58 Pmaip1 Ticam1 Mapk3 Pqbp1 Nfkbia
POSITIVE REGULATION OF T CELL MIGRATION	1.1257e-05	0.000427619	2.4809	Cxcl13 Cxcl12 Cxcl10 Ccl5 Ccl20 Itga4 Pycard Xcl1 Ccr2 Spn Adam10
FIBROBLAST MIGRATION	5.6453e-07	3.70409e-05	2.47785	Acta2 Akap12 Zfand5 Pdlim1 Thbs1 Tgfb1 Pml Mta2 Ilk Prr5l Hyal2 Fer Arhgef7 Gna12 Arhgap4 Rac1 Wdpcp Itgb1 Appl1 Akt1 Arid5b Fgf2
LYMPHOCYTE COSTIMULATION	2.18859e-07	1.57961e-05	2.47523	Ccl19 Lgals1 Tnfrsf13c Ccr7 Cd24a Klrk1 Icos Lck Cd86 Cd28 Cd274 Cd5 Map3k8 Fyn Lyn Ptpn6 Cd80 Tnfsf14 Akt1 Cd3e Card11 Pirb Csk Cd40lg
NEGATIVE REGULATION OF B CELL ACTIVATION	3.0805e-06	0.000143462	2.43791	Samsn1 Ifi205 Ifi204 Bank1 Casp3 Sfrp1 Id2 Ctla4 Tyrobp Tbc1d10c Foxp3 Lyn Thoc1 Parp3 Inhba Cd300a Rc3h1 Tnfaip3 Inpp5d Fcgr2b Laptm5
INTERFERON ALPHA PRODUCTION	1.16508e-05	0.000432425	2.42863	Irf7 Tlr4 Tbk1 Tlr3 Ddx3x Ifih1 Ripk2 Ptprs Tlr8 Lilra6 Stat1 Nlrc3 Setd2 Tlr7 Nmi Dhx36 Chuk Ddx58 Pira2 Havcr2
INTERFERON BETA PRODUCTION	6.77229e-08	6.19698e-06	2.42825	Tirap Irf7 Tlr4 Tbk1 Tlr3 Flot1 Ddx3x Pycard Ifih1 Rel Irf1 Ripk2 Yy1 Ptprs Oas1a Oas2 Zbtb20 Tomm70a Tlr8 Dhx58 Nlrc3 Relb Hsp90aa1 Riok3 Tlr7 Nmi Pirb Ddx58 Ticam1 Polr3f
POSITIVE REGULATION OF TOLL LIKE RECEPTOR SIGNALING PATHWAY	1.95139e-05	0.000605769	2.41299	Tirap Ninj1 Tlr3 Nr1h3 Flot1 Ddx3x Ltf Tlr1 Hmgb1 Wdfy1 Peli1 Ptpn22 Lbp Rtn4
RIBOSOMAL LARGE SUBUNIT ASSEMBLY	2.72748e-05	0.000794341	2.36443	Rpl24 Rpl10 Rpl23a Rpl6 Rpl5 Rpl38 Rpl3 Rpl11 Rplp0 Fastkd2 Brix1 Ppan Traf7 Ddx28 Rrs1 Bop1
REGULATION OF UBIQUITIN PROTEIN TRANSFERASE ACTIVITY	2.27208e-06	0.000117134	2.36198	Rpl37 Pten Rpl5 Rps7 Rpl23 Dnm1l Rpl11 Cdc20 Plk1 Bag5 Rps15 Ube2c Dtx3l Topors Ube2n Dcun1d1 Bmi1 Arrdc4 Rps2 Limk1 Psen1 Bub3 Axin1 Fbxo5 Abl1
INTRINSIC APOPTOTIC SIGNALING PATHWAY IN RESPONSE TO OXIDATIVE STRESS	4.16039e-06	0.000184785	2.35597	Cyp1b1 Hif1a Ppia Pdcd10 Bcl2 Nfe2l2 Hspb1 Bag5 Sod2 Jak2 Pml
RENAL SYSTEM VASCULATURE DEVELOPMENT	2.21394e-05	0.000665795	2.35273	Acta2 Angpt2 Pdgfrb Osr1 Angpt1 Egr1 Cd34 Ednra Pecam1 Cflar Notch1 Tcf21 Notch3 Pdgfra Gpr4
RIBOSOMAL SMALL SUBUNIT BIOGENESIS	2.08958e-07	1.54683e-05	2.35201	Rps8 Rps25 Rps5 Rps19 Rpsa Rps14 Rpl38 Rps16 Rps17 Rps24 Rps7 Rps27l Rps28 Rps21 Rps15 Nob1 Emg1 Mrps11 Ddx52 Tbl3 Rcl1 Nol11 Rrs1 Riok3
RESPONSE TO PROTOZOAN	8.57253e-06	0.000353556	2.35104	Gbp4 Gbp10 Batf2 Gbp7 Clec7a Batf Gbp9 Gbp2 Bcl3 Cd40 Gbp3 Gbp8 Nkg7 Irf8 Irf4
REGULATION OF MONOCYTE CHEMOTAXIS	3.14389e-05	0.000866821	2.3482	Cxcl12 Serpine1 Cxcl10 Dusp1 Ccl5 Cxcl17 Ccr2 Ccr1 Lyn Hmgb1 Pla2g7
T CELL APOPTOTIC PROCESS	3.08094e-06	0.000143462	2.34445	Prkcq Il7r Gimap8 Hif1a Ido1 Ripk1 Fas Ccl5 St3gal1 Lgals9 Cd274 Cd27 Pdcd1 Trp53 Ripk3 Jak3 Il2ra Akt1 Bak1 Lgals3 Bcl10 Adam8 Ada Gli3 Kdelr1 Wnt5a Rps6
REGULATION OF LYMPHOCYTE APOPTOTIC PROCESS	2.72353e-06	0.000133798	2.3231	Prkcq Il7r Cd3g Gimap8 Pten Hif1a Mif Ido1 Ccl5 St3gal1 Lgals9 Cd274 Cd27 Slc39a10 Irs2 Pdcd1 Trp53 Ripk3 Jak3 Lyn Foxp1 Hsh2d Fnip1 Lgals3 Bcl10 Adam8 Ada
ATP SYNTHESIS COUPLED ELECTRON TRANSPORT	4.2548e-07	2.85665e-05	2.3194	Dnajc15 Cox7a2 Cycs Ndufc1 Cdk1 Ndufs4 Ndufa7 Cox5b Ndufa12 Bid Ccnb1 Ndufs8 Dld Ndufb4 Ndufa10 Uqcr10 Ndufb6 Dguok Ndufs3 Cyc1 Cox7c Ndufa4 Sdhaf2 Ndufv3 Sdha Cox4i2 Ndufa6 Ndufb3
POSITIVE REGULATION OF MYELOID LEUKOCYTE CYTOKINE PRODUCTION INVOLVED IN IMMUNE RESPONSE	5.39821e-05	0.00132073	2.30963	Sema7a Spon2 Mif Tlr4 Ddx21 H2-M3 Ddx1 Camk4 Cd36 Pirb Dhx36 Ddx58 Bcl10 Ticam1 Wnt5a Laptm5 Plcg2 Kit
REGULATION OF FIBROBLAST MIGRATION	9.75667e-06	0.000380642	2.30758	Acta2 Akap12 Thbs1 Tgfb1 Mta2 Prr5l Hyal2 Fer Arhgef7 Gna12 Arhgap4 Rac1 Wdpcp Itgb1 Appl1 Akt1 Fgf2
POSITIVE REGULATION OF MACROPHAGE MIGRATION	5.73298e-05	0.00136786	2.30321	Rarres2 P2ry12 Ccl5 Mapk1 Akirin1 Cxcl17 Thbs1 Csf1 P2rx4 Ccl3 Cmklr1 C3ar1
POSITIVE REGULATION OF TYPE I INTERFERON PRODUCTION	1.12884e-06	6.51794e-05	2.30256	Gapdh Irf7 Tlr4 Tbk1 Tlr3 Flot1 Ddx3x Ifih1 Irf1 Ripk2 Oas1a Oas2 Zbtb20 Tomm70a Tlr8 Irak1 Dhx58 Ptpn22 Stat1 Setd2 Hsp90aa1 Riok3 Tlr7 Dhx36 Chuk Dhx33 Ddx58 Ticam1 Polr3f G3bp1 Pqbp1 Plcg2 Hmgb2 Oas3 Polr3c
ESTABLISHMENT OF PROTEIN LOCALIZATION TO ENDOPLASMIC RETICULUM	1.82483e-05	0.000588737	2.29781	Sec61g Srp19 Sec61a1 Srpr Sec61b Sec62 Srp72 Srp68 Spcs1 Ssr3 Man1a Srprb Hspa5 Tram1 Sgta Ubl4a Zfand2a Spcs3 Bag6 Get4 Edem1 Zfand2b
T CELL MIGRATION	1.50402e-07	1.20614e-05	2.29517	Cxcl13 S1pr1 Apod Gpr183 Cxcl12 Cd200r1 Cxcl10 Ccl12 Ccl5 Ccl20 Ccl2 Itga4 Pycard Xcl1 Crk Ccr2 Zap70 Cxcl11 Ripk3 Spn Adam10 Itgb7 Ccl3 Cd200 Tnfsf14
POSITIVE REGULATION OF INTERFERON BETA PRODUCTION	1.01094e-05	0.000389145	2.29342	Irf7 Tlr4 Tbk1 Tlr3 Flot1 Ddx3x Ifih1 Irf1 Ripk2 Oas1a Oas2 Zbtb20 Tomm70a Tlr8 Dhx58 Hsp90aa1 Riok3 Tlr7 Ddx58 Ticam1 Polr3f Hmgb2 Oas3 Polr3c
NEGATIVE REGULATION OF INTRINSIC APOPTOTIC SIGNALING PATHWAY IN RESPONSE TO DNA DAMAGE	5.34494e-05	0.00131888	2.29228	Tpt1 Ackr3 Cxcl12 Mif Taf9 Snai2 Bcl2 Bid Cd44 Kdm1a Taf9b Snai1 Cdkn2d
REGULATION OF INTRINSIC APOPTOTIC SIGNALING PATHWAY IN RESPONSE TO DNA DAMAGE	1.29273e-05	0.000460754	2.27549	Tpt1 Ackr3 Cxcl12 Mif Taf9 Snai2 Rps3 Bcl2 Bid Cd44 Hnrnpk Kdm1a Taf9b Snai1 Cdkn2d Skil
INTERLEUKIN 2 PRODUCTION	8.17696e-07	5.10896e-05	2.27209	Pde4b Prkcq Il1b Rps3 Cd86 Cd28 Clec7a Sash3 Cd34 Malt1 Xcl1 Stat5b Ripk2 Ccr2 Ptprc Foxp3 Prkd2 Irf4 Cd80 Tbx21 Nod2 Cd3e Pnp2 Card11 Il1a Tnfaip3 Anxa1 Havcr2 Cd83 Zfp36 Cd4 Abl1 Laptm5 Plcg2 Traf6
CYTOPLASMIC TRANSLATIONAL INITIATION	0.000123973	0.00250287	2.27119	Eif3i Eif3m Mcts1 Eif3c Eif3d Eif4a1 Eif2s3x Ythdf2 Denr Eif2s2 Eif5
RESPONSE TO FLUID SHEAR STRESS	4.46916e-05	0.00114181	2.26067	Pdgfrb Klf2 Tfpi2 Klf4 Ptgs2 Nfe2l2 Cited2 Has2 Socs5 Ace P2rx4 Mef2c Mmp2 Smad6 Akt1
CELLULAR RESPONSE TO VIRUS	3.00309e-07	2.11462e-05	2.25711	Ccl19 Il6 Rnf125 Pou2af1 Hif1a Irf7 Cxcl10 Irgm1 Tlr3 Ccl5 Birc3 Ifnb1 Arf1 Lgals9 Nfkb1 Ddx3x Ifih1 Phb Pum2 Phb2 Oas1a Lgals8 Eif5a C1qbp Fmr1 Tomm70a Ext1 Birc2 Dhx58
REGULATION OF MACROPHAGE MIGRATION	1.85894e-05	0.000589755	2.23793	Rarres2 P2ry12 Cd200r1 Mif Ccl5 Stap1 Mapk1 Emilin1 Akirin1 Cxcl17 Thbs1 Csf1 Cd9 P2rx4 Ccl3 Cmklr1 Ddt Cd200 C3ar1
REGULATION OF T CELL MIGRATION	3.62171e-05	0.000968137	2.21849	Cxcl13 Apod Cxcl12 Cd200r1 Cxcl10 Ccl5 Ccl20 Itga4 Pycard Xcl1 Crk Ccr2 Ripk3 Spn Adam10
REGULATION OF INTRINSIC APOPTOTIC SIGNALING PATHWAY BY P53 CLASS MEDIATOR	0.000179559	0.00328094	2.21145	Mif Taf9 Rps7 Bcl2 Bdkrb2 Cd44 Ubb Trp53 Hnrnpk Eif5a Kdm1a Myc Taf9b
MACROPHAGE MIGRATION	1.49091e-05	0.000510909	2.20936	Rarres2 P2ry12 Cd200r1 Mif Ccl12 Ccl5 Stap1 Ccl2 Mapk1 Emilin1 Akirin1 Cxcl17 Thbs1 Csf1 Ccr2 Cd9 P2rx4 Ccl3 Cmklr1 Ddt Cd200 C3ar1 Lgals3
T CELL CHEMOTAXIS	0.00015896	0.00303596	2.20534	Cxcl13 Gpr183 Cxcl10 Ccl5 Xcl1 Ccr2 Cxcl11 Adam10 Ccl3 Tnfsf14 Stk39 Pik3cd Wnt5a
REGULATION OF T CELL APOPTOTIC PROCESS	6.37782e-05	0.00146133	2.20138	Prkcq Il7r Gimap8 Hif1a Ido1 Ccl5 St3gal1 Lgals9 Cd274 Cd27 Pdcd1 Trp53 Ripk3 Jak3
REGULATION OF ERYTHROCYTE DIFFERENTIATION	3.37787e-05	0.00091999	2.19301	B2m Zfp36l1 Hif1a Ets1 Prmt1 Stat5b Stat3 Gata2 Acvr1b Lyn Smap1 Spi1 Ldb1 Stat1 Arnt Klf13 Hspa9 Tal1 Inhba Med1 Inpp5d Zfp36 Zfpm1 Mapk14 Hmgb2 Nckap1l
POSITIVE REGULATION OF MONONUCLEAR CELL MIGRATION	8.0856e-07	5.10896e-05	2.18616	Cxcl13 Ccr7 Cxcl12 Serpine1 Cxcl10 Ccl5 Ccl20 Itga4 Lgals9 Cd47 Pycard Cxcl17 Xcl1 Ccr2 Jam2 Ccr1 Spn C1qbp Adam10 Calr Hmgb1 Ccl3 Spi1 Pla2g7 Ccl7 Tnfsf14 Ccl4 Lgals3 Stk39 Adam8
NEGATIVE REGULATION OF ANTIGEN RECEPTOR MEDIATED SIGNALING PATHWAY	0.000218649	0.00392329	2.18265	Cd22 Elf1 Ceacam1 Lpxn Ubash3a Thy1 Dgkz Gps2 Ptpn6 Sh2d1a Ptpn22 Plcl2 Cblb Cd300a Lgals3 Dusp22 Ptpn2 Ptprj Fcgr2b Laptm5 Dusp3
CD8 POSITIVE ALPHA BETA T CELL ACTIVATION	0.00033647	0.00561497	2.17238	Tnfsf8 Clec4a3 Bcl2 Gpr18 Tox Cd274 Xcl1 Irf1 H2-T23 Cbfb Hfe Ptpn22
REGULATION OF B CELL DIFFERENTIATION	0.000247257	0.00437932	2.17127	Zfp36l1 Sfrp1 Ikzf3 Zfp36l2 Xbp1 Id2 Cd27 Stat5b Ppp2r3c Ptpn6 Card11 Inhba Pcid2 Inpp5d Bad Slamf8 Nckap1l
REGULATION OF LEUKOCYTE APOPTOTIC PROCESS	1.79871e-06	9.44159e-05	2.16414	Ccl19 Prkcq Il7r Ccr7 Cd3g Gimap8 Cxcl12 Pten Hif1a Irf7 Mif Ido1 Ccl5 St3gal1 Lgals9 Cd274 St6gal1 Cd27 Slc39a10 Irs2 Pdcd1 Trp53 Ripk3 Mef2c Jak3 Rapgef2 Lyn Tcp1 Kitl Foxp1 Hsh2d Nod2 Mertk Fnip1 Pirb Lgals3 Hcar2 Bcl10 Adam8 Ada Anxa1 Pik3cd
POSITIVE REGULATION OF LYMPHOCYTE MIGRATION	0.000152547	0.00295572	2.1592	Cxcl13 Cxcl12 Cxcl10 Ccl5 Ccl20 Itga4 Pycard Xcl1 Ccr2 Jam2 Spn Adam10 Ccl3 Ccl7 Tnfsf14 Ccl4 Stk39 Adam8
INTERLEUKIN 12 PRODUCTION	2.64382e-06	0.000133798	2.1557	Ccl19 Ccr7 Il16 Tirap Ido1 Tlr4 Ltb Tlr3 Clec7a Lgals9 Cd47 Nfkb1 Ifng Thbs1 Acp5 Irf1 Ripk2 Plcb1 Cd40 C1qbp Jak3 Hmgb1 Irf8 Tlr8 H2-M3 Cmklr1 H2-D1 Foxp1 Irak3 Nod2 Cd36
MYELOID LEUKOCYTE CYTOKINE PRODUCTION	0.000158145	0.00303596	2.15389	Sema7a Spon2 Mif Tlr4 Tgfb1 Ddx21 H2-M3 Ddx1 Camk4 Irak3 Cd36 Pirb Dhx36 Ddx58 Bcl10 Ticam1 Wnt5a Laptm5 Plcg2 Kit Hmox1
VASCULAR ENDOTHELIAL GROWTH FACTOR PRODUCTION	2.74026e-05	0.000794341	2.15003	Il6 Cyp1b1 Il1b Hif1a Ptgs2 Sulf1 Ccbe1 Adamts3 Il6st Cxcl17 Tgfb1 C3 Ccr2 Hpse Aqp4 Ndrg2 Arnt C3ar1 Flt4 Rora Il1a
PLATELET DERIVED GROWTH FACTOR RECEPTOR SIGNALING PATHWAY	4.27451e-05	0.00110183	2.13878	Plat Apod Pdgfrb Lox Zfand5 Tiparp Cspg4 Jak2 Pik3c2a Myocd Ptgir Ptpn1 Fer Pdgfra Csrnp1 Bcar1 Ptpn12 Pdgfrl Cblb Arid5b F3 Txnip Iqgap1 Pdgfc Ift20 Pdgfd Ptpn2 Abl1 Ptprj Slc9a3r1
REGULATION OF B CELL PROLIFERATION	9.97901e-07	6.00196e-05	2.13377	Tnfrsf13c Ifi205 Gpr183 Tirap Ifi204 Mif Casp3 Tlr4 Cd22 Bcl2 Sash3 Ikzf3 Ahr Ctla4 Tyrobp Slc39a10 Bst1 Irs2 Cd40 Mef2c Ptprc Lyn Tnfrsf4 Peli1 Cdkn1a Card11 Cd300a Vav3 Rc3h1 Cd38 Ada Ticam1
ACTIVATION OF INNATE IMMUNE RESPONSE	1.39441e-05	0.000490933	2.12897	Klrc1 Klrd1 Ifi205 Klrk1 Ifi204 Tlr4 Tbk1 Mndal Clec7a Pycard Tyrobp Sin3a Zbp1 Matr3 Fyn Tomm70a Lyn Ep300 Hmgb1 Crebbp Lilra6 Hsp90aa1 Ikbkb Trim12c Nono Pira2 Pqbp1 Plcg2 Casp6 Traf6 Znfx1
REGULATION OF GRANULOCYTE CHEMOTAXIS	4.57467e-05	0.00115852	2.12589	Ccl19 Rarres2 Ccr7 Tirap Dnm1l Ccl5 Jam3 Mpp1 Rac2 Edn1 Mapk1 Akirin1 Cxcl17 Thbs1 Xcl1 Bst1 Csf1 C1qbp Rac1 Cmklr1 Lbp Nod2 C3ar1
INTEGRIN ACTIVATION	0.000603155	0.00883913	2.11868	Cxcl13 P2ry12 Cxcl12 Jam3 Fermt2 Krit1 Skap1 Rap1b Rasip1 Fblim1 Fn1 Plek Selp Fermt3
FC RECEPTOR SIGNALING PATHWAY	6.54411e-05	0.00148762	2.10318	Prkcq Cd200r1 Cd47 Clec4e Map2k4 Ptprc Fyn Fer Lyn Mapk8 Fcgr4 Lilra6 Appl1 Fcgr1 Pigr Vav3 Mapk9 Limk1 Ikbkb Map3k1 Clec4d Fgr Pira2 Abl1 Ptprj Fcgr2b Myo1g Plcg2 Traf6 Kit Sos1 Ptk2
POSITIVE REGULATION OF PATTERN RECOGNITION RECEPTOR SIGNALING PATHWAY	7.94053e-05	0.00176615	2.10296	Tirap Ninj1 Tlr4 Tlr3 Nr1h3 Flot1 Ddx3x Pum2 Ltf Tlr1 Hmgb1 Wdfy1 Dhx58 Peli1 Ptpn22 Lbp Rtn4
POSITIVE REGULATION OF INTERFERON GAMMA PRODUCTION	4.5534e-06	0.000199177	2.10282	Cd226 Pde4b Il1b Klrk1 Slamf6 Tlr4 Tlr3 Clec7a Sash3 Il1r1 Rasgrp1 Cd2 Lgals9 Pycard Jak2 Ripk2 Ccr2 Bcl3 Slc7a5 Irf8 Il18 Tlr8 Ptpn22 Arid5a Il27 Cd3e Tlr7 Pirb
REGULATION OF LYMPHOCYTE MIGRATION	9.09992e-06	0.000364881	2.09655	Cxcl13 Apod Klrk1 Cxcl12 Cd200r1 Cxcl10 Ccl12 Ccl5 Ccl20 Ccl2 Itga4 Pycard Xcl1 Stk10 Crk Ccr2 Jam2 Ripk3 Spn Adam10 Ccl3 Ccl7 Cd200 Tnfsf14 Akt1 Ccl4 Padi2 Stk39 Adam8 Mia3 Wnt5a Ecm1 Wasl Lrch1 Il27ra
INTERFERON GAMMA MEDIATED SIGNALING PATHWAY	0.000712818	0.00979245	2.09285	Irgm1 Nr1h3 Ifng Jak2 Parp9 Jak1 Irf1 Trp53 Nr1h2 Stat1 Irgm2 Nmi Med1 Ptpn2 Sp100 Hsp90ab1 Arg1 Nlrc5
AMYLOID FIBRIL FORMATION	0.000204631	0.00371553	2.0842	B2m Vbp1 Ripk1 Apoe Ripk3 Pfdn1 Cd36 Furin Clu Pfdn6 Psen1 Fkbp1a Pfdn5 Siah1a Iapp Serf1 Mdm2 Usp9x
INTERLEUKIN 1 MEDIATED SIGNALING PATHWAY	0.000577953	0.00855667	2.08418	Il6 Il1b Il1r2 Egr1 Il1r1 Il1rl2 Rps6ka4 Zbp1 Plcb1 Irak1 Irak3 Tnip2 Tollip Ikbkb Il1rn Mapk3 Irak2
POSITIVE REGULATION OF B CELL ACTIVATION	1.16831e-05	0.000432425	2.07007	Il6 Tnfrsf13c Gpr183 Tirap Mif Tlr4 Bcl2 Cd28 Sash3 Xbp1 Cd27 Slc39a10 Tgfb1 Bst1 Stat5b Irs2 Cd40 Mef2c Ptprc Sh3kbp1 Tnfrsf4 Ppp2r3c Peli1 Cdkn1a Tbx21 Nod2 Card11 Vav3 Tnip2 Hmces Cd38 Ada Pcid2 Ticam1 Inpp5d Tnfsf13b Rif1 Bad
NEGATIVE REGULATION OF RESPONSE TO DNA DAMAGE STIMULUS	1.91844e-05	0.000602014	2.06177	Tpt1 Ackr3 Cxcl12 Mif Taf9 Snai2 Rps3 Bcl2 Bid Otub1 Dyrk1a Cd44 Smchd1 Kdm1a Thoc5 Trip12 Taf9b Thoc1 Snai1 Ddx39b Cdkn2d Hsf1 Fancb Rnf169
T HELPER 1 TYPE IMMUNE RESPONSE	8.13946e-05	0.0017802	2.05781	Ccl19 Il1b Tlr4 Il1r1 Xcl1 Ripk2 Socs5 Ccr2 Bcl3 Pla2g4a Spn Jak3 Hmgb1 Il18 Cd80 Hlx Il18bp Lef1 Arid5a Il27 Tbx21 Relb Il4ra Anxa1 Havcr2 Hras Il27ra Traf6 Stat6
POSITIVE REGULATION OF BLOOD VESSEL ENDOTHELIAL CELL MIGRATION	0.000120885	0.00247513	2.05498	Hif1a Ptgs2 Angpt1 Rhoj Plk2 Nfe2l2 Ets1 Hspb1 Sp1 Thbs1 Tgfb1 Fgfr1 Pik3c2a Tmsb4x P2rx4 Cd40 Gata2 Map3k3 Prkd2 Hmgb1 Stat5a
DENDRITIC CELL CHEMOTAXIS	0.000621752	0.00896284	2.04588	Ccl19 Cxcr2 Ccr7 Gpr183 Ccl5 Cxcr4 Lgals9 Ccr2 Ccr1 C1qbp Calr Hmgb1 Spi1
POSITIVE REGULATION OF INTERLEUKIN 12 PRODUCTION	0.000136452	0.00273111	2.04426	Ccl19 Ccr7 Il16 Tirap Ido1 Tlr4 Ltb Tlr3 Clec7a Lgals9 Ifng Irf1 Ripk2 Plcb1 Cd40 Hmgb1 Irf8 H2-M3 Nod2 Cd36
REGULATION OF VIRAL GENOME REPLICATION	5.43614e-06	0.000230796	2.04162	Ifitm1 Ifitm3 Fam111a Ifitm2 Ifi205 Gbp7 Ppia Bcl2 Cd28 Ccl5 Ifnb1 Ddx3x Ifih1 Ifit1bl1 Ltf Tnip1 Top2a Notch1 Oas1a Oas2 Pde12 Pkn2 Ppie Isg20 Srpk1 Pabpc1
TOLL LIKE RECEPTOR 4 SIGNALING PATHWAY	8.06625e-05	0.00177765	2.0397	Tirap Ninj1 Tlr4 Nr1h3 Flot1 Lgals9 Tnip3 Ltf Ripk2 Oas1a Lyn Wdfy1 Irak1 Peli1 Ptpn22 Lilra6 Lbp Appl1 Nmi Ly96 Tnfaip3 Nr1d1 Pira2 Bpifb1 Rab7b Nfkbia
RESPONSE TO FUNGUS	3.76071e-05	0.000987017	2.03848	S100a8 S100a9 Rarres2 Gapdh Clec4a3 Spon2 Tlr4 Ptx3 Clec7a Malt1 Clec4e Zbp1 Ltf Crk
LIPOPOLYSACCHARIDE MEDIATED SIGNALING PATHWAY	1.23547e-05	0.000448751	2.02314	Il1b Mif Tlr4 Ccl12 Ccl5 Ccl2 Mapk1 Malt1 Scarb1 Tgfb1 Ltf Ripk2 Lyn Il18 Ly86 Irak1 Ccl3 Spi1 Cd6 Ptpn22 Ptafr Lilra6 Lbp Prdx2 Cd36 Akt1 Ly96 Cd55 Trim12c Tnfaip3 Bcl10 Mtdh Ticam1 Pira2 Bmp6 Mapk3 Trib1 Irak2 Mapk14 Plcg2 Traf6 Nfkbia Cd180 Cx3cl1
REGULATION OF CELL SUBSTRATE JUNCTION ORGANIZATION	2.79749e-05	0.000794341	2.02162	Apod Actg1 Pten Sfrp1 Lims1 Fermt2 Ptpra Gpm6b Thbs1 Thy1 Dapk3 Arhgap6 Ppm1f S100a10 Pik3r1 Acvrl1 Rock2 Rac1 Wdpcp Ldb1 Iqsec1 Map4k4 Epha3 Clasp2 Rock1 Mapre2 Slk Fam107a Dusp22 Itgb1bp1
NEGATIVE REGULATION OF CD4 POSITIVE ALPHA BETA T CELL ACTIVATION	0.00113089	0.0137328	2.01358	Lgals9 Cd274 Xcl1 Cbfb Socs5 Foxp3 Jak3 Hmgb1 Hlx Tbx21 Loxl3 Rc3h1 Il4ra Anxa1 Runx3
NEGATIVE REGULATION OF LEUKOCYTE APOPTOTIC PROCESS	0.000112546	0.00237169	2.00048	Ccl19 Prkcq Il7r Ccr7 Cxcl12 Hif1a Irf7 Mif Ido1 Ccl5 St3gal1 St6gal1 Cd27 Slc39a10 Irs2 Jak3 Kitl Foxp1 Hsh2d Nod2 Mertk
NEGATIVE REGULATION OF VIRAL GENOME REPLICATION	0.000114406	0.00239342	1.99988	Ifitm1 Ifitm3 Fam111a Ifitm2 Ifi205 Ccl5 Ifnb1 Ifih1 Ifit1bl1 Ltf Tnip1 Oas1a Oas2 Isg20 Srpk1
DENDRITIC CELL MIGRATION	0.000955428	0.0124811	1.98788	Ccl19 Cxcr2 Ccr7 Gpr183 Ccl5 Cxcr4 Lgals9 Ccr2 Ccr1 C1qbp Calr Hmgb1 Ext1 Spi1 Eps8
POSITIVE REGULATION OF VASCULAR ENDOTHELIAL GROWTH FACTOR PRODUCTION	0.00146107	0.0166724	1.98293	Il6 Cyp1b1 Il1b Hif1a Ptgs2 Sulf1 Ccbe1 Il6st Cxcl17 Tgfb1 C3 Hpse Arnt C3ar1 Flt4 Rora Il1a
CHAPERONE COFACTOR DEPENDENT PROTEIN REFOLDING	0.001114	0.0136758	1.97506	Ptges3 Hspa13 Dnajb12 Dnajc7 Tor1a Hspa8 Hspa5 Dnajb1 Hspe1 Dnajb5 Sdf2l1 Hspa9 Tor2a St13
POSITIVE REGULATION OF CD4 POSITIVE ALPHA BETA T CELL ACTIVATION	0.000715693	0.00979245	1.97151	Ccl19 Prkcq Cd86 Sash3 Tgfbr2 Lgals9 Malt1 Ifng Xcl1 Ripk2 Socs5 Rara Myb Foxp3 Il18 Cd80 Hlx
NEGATIVE REGULATION OF LYMPHOCYTE APOPTOTIC PROCESS	0.00109111	0.0135194	1.97033	Prkcq Il7r Hif1a Mif Ido1 Ccl5 St3gal1 Cd27 Slc39a10 Irs2 Jak3 Foxp1 Hsh2d
NEGATIVE REGULATION OF SMOOTH MUSCLE CELL PROLIFERATION	9.74193e-05	0.00208333	1.96923	Cnn1 Apod Igfbp3 Pten Pdcd4 Sod2 Ifng Ppard Apoe Bmpr2 Myocd Ogn Ptgir Mef2c Gna12 Il15 Cdkn1a Ndrg2 Cdkn1b Igfbp5
NEGATIVE REGULATION OF SIGNAL TRANSDUCTION BY P53 CLASS MEDIATOR	0.00118309	0.0140365	1.96835	Mif Taf9 Snai2 Bcl2 Bdkrb2 Dyrk1a Cd44 Kdm1a Taf9b Snai1
INTRINSIC APOPTOTIC SIGNALING PATHWAY IN RESPONSE TO DNA DAMAGE BY P53 CLASS MEDIATOR	0.000379721	0.00619353	1.96811	Ifi205 Mif Taf9 Bcl2 Rps27l Pycard Pml Cd44 Hipk1 Topors Trp53 Bcl3 Hnrnpk Ddit4 Kdm1a Phlda3 Ep300 Taf9b Cdkn1a Aen Bag6 Shisa5
POSITIVE REGULATION OF TELOMERE MAINTENANCE	9.74193e-05	0.00208333	1.96727	Prkcq Cct4 Gnl3 Cct5 Mapk1 Cct3 Pml Nabp2 Cct2 Tcp1 Tnks2 Cct8 Dkc1 Hmbox1 Rad50 Dhx36 Cct6a Nek2 Naf1 Atr Nek7 Mapk3 Aurkb Ctnnb1
T CELL DIFFERENTIATION INVOLVED IN IMMUNE RESPONSE	3.15262e-05	0.000866821	1.96384	Ccl19 Il6 Gpr183 Slamf6 Cd86 Lgals9 Batf Malt1 Ifng Clec4e Ripk2 Socs5 Stat3 Bcl3 Rara Fgl2 Myb Spn Foxp3 Jak3 Hmgb1 Irf4 Il18 Cd80 Hlx Lef1 Foxp1 Il27 Tbx21 Relb Loxl3 Atp7a Rc3h1 Rora Il4ra Ly9 Anxa1 Clec4d
PROTEIN K11 LINKED UBIQUITINATION	0.00195865	0.020943	1.9627	Ube2d3 Ube2e3 Ube2c Cdc27 Anapc7 Ube2b Cdc16 Anapc1 Anapc10 Ube2w Arel1 Cdc23 Ube2h Anapc5 Ube2l3 Rnf4 Fzr1 Anapc4
POSITIVE REGULATION OF RESPONSE TO CYTOKINE STIMULUS	1.75297e-05	0.000575093	1.96249	Casp4 Hif1a Irf7 Taf9 Tlr4 Tbk1 Ripk1 Irgm1 Casp1 Cxcr4 Il1r1 Edn1 Cpne1 Parp9 Ifih1 Zbp1 Ripk2 Csf1
RETROGRADE TRANSPORT ENDOSOME TO GOLGI	2.76127e-05	0.000794341	1.94994	Vps29 Stx5a Vps35 Arl1 Ehd3 Rab9 Tbc1d10c Vamp3 Vps54 Rab6a Rnf126 Stx6 Snx5 Lman1 Tmem87a Snx1 Snx2 Surf4 Cltc Tbc1d5 Usp7 Snx6 Vps53 Dennd5a Spag9 Rab29 Vps26a Tmed9 Ric1 Cln5 Rab7
POSITIVE REGULATION OF ERYTHROCYTE DIFFERENTIATION	0.00104192	0.0130783	1.94911	Hif1a Ets1 Prmt1 Stat5b Stat3 Gata2 Acvr1b Smap1 Stat1 Arnt Tal1 Inhba Med1 Inpp5d Mapk14 Hmgb2 Nckap1l Fam210b
REGULATION OF CD4 POSITIVE ALPHA BETA T CELL DIFFERENTIATION	0.000141139	0.00278301	1.94639	Ccl19 Cd86 Sash3 Lgals9 Malt1 Ifng Ripk2 Cbfb Socs5 Rara Myb Foxp3 Jak3 Hmgb1 Irf4 Il18 Cd80 Hlx Il27 Tbx21 Loxl3 Rc3h1 Il4ra Anxa1 Cd83 Runx3
POSITIVE REGULATION OF DNA BIOSYNTHETIC PROCESS	6.24898e-05	0.00144599	1.94446	Cyp1b1 Prkcq Pcna Pdgfrb Nox4 Klf4 Cct4 Ptges3 Cct5 Hgf Mapk1 Cct3 Gfer Parm1 Cct2 Prkd2 Rfc2 Myc Tcp1 Rfc3 Smoc2 Tnks2 Cct8 Dkc1 Fgf2 Hsp90aa1 Hmbox1 Cct6a Nek2 Naf1 Atr Nek7
DEFENSE RESPONSE TO FUNGUS	0.000401734	0.00647936	1.93937	S100a8 S100a9 Rarres2 Gapdh Clec4a3 Spon2 Clec7a Clec4e Zbp1 Ltf
MATURATION OF SSU RRNA	0.000459678	0.00709674	1.93589	Rps8 Rps19 Rps14 Rps16 Rps28 Rps21 Nob1 Mrps11 Ddx52 Tbl3 Rcl1 Nol11 Rrs1 Riok3
NEGATIVE REGULATION OF FIBROBLAST PROLIFERATION	0.00126719	0.0147515	1.93328	Sfrp1 Sod2 Pex2 Morc3 B4galt7 Trp53 Trp53inp1 Myc Emd Nlrc3 Cd300a Cdc73 Med31 Fth1 Ski Nupr1
NEGATIVE REGULATION OF TYPE I INTERFERON PRODUCTION	0.00227295	0.0231873	1.92838	Rnf125 Gbp7 Pycard Rel Yy1 Ptprs Dhx58 Lilra6 Nlrc3 Relb Nmi Pirb Itch Pira2 Havcr2
REGULATION OF OXIDATIVE STRESS INDUCED INTRINSIC APOPTOTIC SIGNALING PATHWAY	0.00227295	0.0231873	1.92738	Hif1a Ppia Nfe2l2 Hspb1 Bag5 Sod2
MATURATION OF LSU RRNA	0.00311815	0.0292309	1.9137	Rpl7a Rsl1d1 Rpl10a Rpl7 Nsa2 Eif6 Rpf1 Rrp15 Bop1 Rpl7l1 Ddx18 Nhp2 Gtpbp4 Las1l Rpf2
INTERLEUKIN 4 PRODUCTION	0.0009257	0.0122032	1.90386	Prkcq Cd86 Cd28 Sash3 Lgals9 Cebpb H2-T23 Slc7a5 Rara Foxp3 Irf4 Il1rap Lef1 Cd3e Cd40lg Ddit3 Havcr2 Cd83 Zfpm1
PROTEIN LOCALIZATION TO CHROMATIN	0.00207244	0.0219918	1.89642	Ruvbl2 Rb1 Plk1 Ezh2 Nipbl Rad21 Spi1 Vcpip1 Setd2 Lrwd1 Pphln1 Jarid2 Pih1d1 Esco2 Mau2
TYPE 2 IMMUNE RESPONSE	0.000702384	0.00974895	1.88734	Il6 Ido1 Cd86 Ifnb1 Batf Xcl1 Socs5 Ccr2 Bcl6b Bcl3 Rara Il18 Hlx Tbx21 Nod2 Il4ra Anxa1 Ecm1 Il27ra Arg1 Stat6
INNATE IMMUNE RESPONSE ACTIVATING SIGNAL TRANSDUCTION	0.00393664	0.0340272	1.88474	Klrc1 Klrd1 Klrk1 Clec7a Tyrobp Fyn Lyn Ep300 Crebbp Lilra6
RNA POLYADENYLATION	0.0006447	0.0092141	1.88281	Clp1 Snrpa Ncbp2 Pnpt1 Papola Mtpap Ccnt1 Zc3h14 Ssu72 Pcf11 Sympk Ahcyl1 Ncbp1 Zc3h3 Cpsf2 Pabpc1 Cpsf3 Hsf1 Cdc73 Supt5 Paf1
REGULATION OF DNA DAMAGE RESPONSE SIGNAL TRANSDUCTION BY P53 CLASS MEDIATOR	0.00131596	0.0151361	1.86839	Ifi205 Mif Snai2 Mndal Cops3 Dyrk1a Cd44 Trp53 Eef1e1 Ddx5 Kdm1a Snai1 Spred1 Pmaip1 Atr
MITOCHONDRIAL ELECTRON TRANSPORT NADH TO UBIQUINONE	0.000847405	0.011274	1.86011	Dnajc15 Ndufc1 Ndufs4 Ndufa7 Ndufs8 Dld Ndufb4 Ndufa10 Ndufb6 Ndufs3 Ndufa4 Ndufv3 Ndufa6 Ndufb3 Ndufb2 Ndufb8
REGULATION OF NEUTROPHIL CHEMOTAXIS	0.00286383	0.0276518	1.85733	Ccl19 Ccr7 Tirap Dnm1l Jam3 Mpp1 Rac2 Edn1 Xcl1 Bst1 C1qbp Rac1 Lbp Nod2 C3ar1
MACROPHAGE CHEMOTAXIS	0.00115158	0.0139105	1.85518	Rarres2 Mif Ccl12 Ccl5 Stap1 Ccl2 Mapk1 Akirin1 Cxcl17 Thbs1 Csf1 Ccl3 Cmklr1 Ddt C3ar1 Lgals3 Mtus1 Mapk3 Nup85 Slamf8
POSITIVE REGULATION OF TELOMERE MAINTENANCE VIA TELOMERE LENGTHENING	0.00207959	0.0219918	1.85445	Prkcq Cct4 Cct5 Mapk1 Cct3 Cct2 Tcp1 Tnks2 Cct8 Dkc1 Hmbox1 Dhx36 Cct6a Nek2 Naf1 Atr Nek7 Mapk3 Aurkb Ctnnb1
POSITIVE REGULATION OF NATURAL KILLER CELL MEDIATED CYTOTOXICITY	0.00341314	0.0308877	1.85258	Cd226 Klrc1 Klrd1 Klrk1 Slamf6 Rasgrp1 Stat5b Lamp1 H2-T23 Pvr H2-M3 Sh2d1a
REGULATION OF PROTEIN POLYUBIQUITINATION	0.00532231	0.041641	1.85139	Ppia Foxf2 Otub1 Ddx3x Ube2n Gps2 Birc2 Trip12 Xiap Ptpn22 Nod2 Nmi Plaa
NEGATIVE REGULATION OF VIRAL LIFE CYCLE	0.00150228	0.0169418	1.85012	Ifitm1 Ifitm3 Ifitm2 Trim59 Ppia Ptx3 Ch25h Mid2
POSITIVE REGULATION OF INTERLEUKIN 1 BETA PRODUCTION	0.000278658	0.00484484	1.84756	Ccl19 Il6 Ifi205 Ifi204 Gbp5 Tlr4 Egr1 Casp1 Mndal Clec7a Hspb1 Lgals9 Malt1 Pycard Ifng Jak2 Tyrobp Orm1 Ripk2 Stat3 Tlr6 Nod1 Hk1
REGULATION OF NITRIC OXIDE METABOLIC PROCESS	0.00032137	0.00539416	1.84721	Il1b Mmp8 Klrk1 Klf2 Klf4 Ptgs2 Tlr4 Ptx3 Clec7a Cd34 Edn1 Sod2 Cd47 Ifng Jak2 Acp5 Tlr6 Dnm2 P2rx4 Atp2b4 Rock2 Rac1 Ptgis Cd36 Akt1 Hsp90aa1
B CELL APOPTOTIC PROCESS	0.00275867	0.0269976	1.84642	Pten Mif Slc39a10 Irs2 Lyn Foxp1 Hsh2d Fnip1 Bak1 Bcl10 Ada Aurkb Traf3ip2 Noc2l Pkn1 Crkl
ESTABLISHMENT OF ENDOTHELIAL BARRIER	0.000434345	0.00682816	1.84073	S1pr3 Il1b Rap1a Cdh5 Pde2a Rap2c Ednra Pecam1 Robo4 Rap1b Tnfrsf1a Plcb1 Rapgef6 Cldn5 Hpse Rapgef1 Foxp3 Ppp1r12a Rapgef2 Rdx Add1 Rock2
PROTEIN LOCALIZATION TO ENDOPLASMIC RETICULUM	0.000148282	0.00289251	1.84072	Sec61g Kdelr3 Kdelr2 Srp19 Sec61a1 Srpr Btf3 Sec61b Sec62 Srp72 Bcap29 Srp68 Spcs1 Ubac2 Ssr3 Man1a Tapt1 Srprb Hspa5 Tram1 Sgta Rtn4 Ubl4a Zfand2a Spcs3 Rer1 Ankrd13c Bag6 Get4 Edem1 Mia3 Zfand2b Kdelr1
POSITIVE REGULATION OF ALPHA BETA T CELL ACTIVATION	0.000267283	0.00467664	1.83954	Ccl19 Prkcq Cd86 Cd28 Sash3 Tgfbr2 Lgals9 Malt1 Ifng Jak2 Xcl1 H2-T23 Ripk2 Cbfb Socs5 Ccr2 Zap70 Rara Ptprc Myb Foxp3 Il18 Cd80 Hlx Ptpn22 Cd3e Pnp2 Il4ra Cd55 Ada Anxa1 Cd83 Runx3 Gli3 Rasal3 Ap3d1
RESPONSE TO TYPE I INTERFERON	5.48785e-05	0.00133138	1.83762	Ifitm1 Ifitm3 Ifitm2 Irf7 Tbk1 Ifnb1 Shmt2 Jak1 Ifnar2 Ifit1bl1 Zbp1 Trex1 Ch25h Oas1a Oas2 Ythdf2 Ptpn1 Ptpn6 Irak1 Ythdf3 Stat1 Setd2 Cnot7
ALPHA BETA T CELL PROLIFERATION	0.000846008	0.011274	1.83375	Cd28 Tgfbr2 Lgals9 Cd274 Jak2 Xcl1 Irf1 H2-T23 Ripk2 Dock2 Ccr2 Zap70 Ptprc Il15 Il18 Ptpn22 Cblb Cd3e Itch Cd55
POSITIVE REGULATION OF PROTEIN DEPHOSPHORYLATION	0.0010578	0.0131632	1.83043	Pdgfrb Cdh5 Ppia Calm1 Jak2 Ppp1r7 Slc39a10 Tgfb1 Itga1 Cnep1r1 Ptbp1 Ptprc Ppp1r12a Gna12 Sympk Cd33 Calm3 Cd300a Pirb Ankle2 Ambra1 Sppl3 Ppp2r5d
MATURATION OF SSU RRNA FROM TRICISTRONIC RRNA TRANSCRIPT SSU RRNA 5 8S RRNA LSU RRNA	0.00225281	0.0231455	1.81621	Rps8 Rps19 Rps14 Rps16 Rps21 Mrps11 Tbl3 Rcl1 Rrs1
REGULATION OF NEUTROPHIL MIGRATION	0.00252392	0.0250397	1.81364	Ccl19 Ccr7 Tirap Dnm1l Jam3 Il1r1 Mpp1 Rac2 Edn1 Xcl1 Bst1 C1qbp Rac1 Rhoh Lbp Nod2 C3ar1 Il1a Adam8
FC RECEPTOR MEDIATED STIMULATORY SIGNALING PATHWAY	0.00367685	0.032462	1.81036	Cd226 Cd47 Ptprc Fyn Lyn Appl1 Vav3 Csk Limk1 Plscr1 Fgr Abl1 Ptprj Fcgr2b Myo1g
POSITIVE REGULATION OF CD4 POSITIVE ALPHA BETA T CELL DIFFERENTIATION	0.00371656	0.0326131	1.80184	Ccl19 Cd86 Sash3 Lgals9 Malt1 Ifng Ripk2 Socs5 Rara Myb Foxp3 Il18 Cd80 Hlx
MODULATION BY HOST OF VIRAL PROCESS	0.00643567	0.0473974	1.7999	Ccl12 Ptx3 Psmc3 Apoe Ccnk Phb Ltf Ppib Fmr1 Tmem41b Stom Hspa8 Cav2 Cfl1
REGULATION OF CD4 POSITIVE ALPHA BETA T CELL ACTIVATION	0.000169087	0.00314938	1.79655	Ccl19 Prkcq Cd86 Sash3 Tgfbr2 Lgals9 Cd274 Malt1 Ifng Xcl1 Ripk2 Cbfb Socs5 Rara Myb Foxp3 Jak3 Hmgb1 Irf4 Il18 Cd80 Hlx Il27 Tbx21 Loxl3 Rc3h1 Il4ra Cd55 Anxa1 Cd83 Runx3
HISTONE UBIQUITINATION	0.000883568	0.0117012	1.79428	Wac Otub1 Rnf2 Suz12 Dtx3l Ube2n Pcgf5 Usp22 Rybp Kdm1a Trip12 Ube2b Cul4b Bmi1 Pcgf3 Uhrf1 Ube2e1 Bcor Cdc73
POSITIVE REGULATION OF B CELL PROLIFERATION	0.00136466	0.0156341	1.79415	Tnfrsf13c Gpr183 Tirap Mif Tlr4 Bcl2 Sash3 Slc39a10 Bst1 Irs2 Cd40 Mef2c Ptprc Tnfrsf4 Peli1 Cdkn1a Card11 Vav3 Cd38 Ada Ticam1
REGULATION OF MYELOID LEUKOCYTE MEDIATED IMMUNITY	0.000300726	0.00513725	1.79068	Foxf1 Cxcl5 Stap1 Rac2 Lgals9 Tyrobp C3 Adgre5 H2-T23 Ddx21 Ccr2 Gata2 Fer Lyn Cd84 Spi1 Ptafr Ddx1 Camk4 Gab2 Cd300a Dhx36 Il4ra Ddx58 Ticam1 Fgr
RNA PHOSPHODIESTER BOND HYDROLYSIS EXONUCLEOLYTIC	0.00284697	0.0275812	1.7895	Cnot2 Cnot8 Pnpt1 Cnot6 Cnot6l Xrn2 Exosc4 Pde12 Pan3 Isg20 Eri3 Cpsf3 Exosc10 Cnot7 Eri2 Exosc9 Eri1 Rexo2 Angel2
REGULATION OF T HELPER 1 TYPE IMMUNE RESPONSE	0.00491873	0.0398527	1.78708	Ccl19 Il1b Il1r1 Xcl1 Ripk2 Socs5 Ccr2 Pla2g4a Jak3 Il18 Cd80 Hlx Arid5a Il27 Tbx21 Il4ra Anxa1 Havcr2
NADH DEHYDROGENASE COMPLEX ASSEMBLY	0.00100439	0.0129235	1.78036	Ndufc1 Tmem126a Ndufs4 Ndufa11 Ndufa12 Ndufs8 Ndufb4 Ndufa10 Ndufb6 Ndufs3 Ndufa6 Ndufa13 Ndufb3 Tmem186 Tmem126b Ndufb2 Ndufb8 Timm21 Ndufa9 Oxa1l Nubpl Ndufab1
REGULATION OF MACROPHAGE CHEMOTAXIS	0.00854512	0.0597331	1.78022	Rarres2 Mif Ccl5 Stap1 Mapk1 Akirin1 Cxcl17 Thbs1 Csf1 Cmklr1 Ddt C3ar1 Mtus1 Mapk3 Slamf8
FC GAMMA RECEPTOR SIGNALING PATHWAY	0.00505827	0.0404521	1.77717	Cd47 Clec4e Ptprc Fyn Lyn Fcgr4 Appl1 Vav3 Limk1 Clec4d Fgr Abl1 Ptprj Fcgr2b Myo1g Ptk2 Prkce Appl2 Syk Prkcd
RETROGRADE VESICLE MEDIATED TRANSPORT GOLGI TO ENDOPLASMIC RETICULUM	0.000624015	0.00896284	1.77714	Kdelr3 Ergic2 Kdelr2 Rab6a Cope Arcn1 Use1 Stx18 Ergic1 Copb2 Arf4 Copg2 Lman2 Golph3l Scfd1 Tmed10
CHAPERONE MEDIATED PROTEIN FOLDING	0.000527697	0.00801822	1.77688	Cct4 Ptges3 Hspa13 Cct5 Hspb1 Cct3 Dnajb12 Dnajc24 Dnajc7 Ppib Tor1a Cct2 Crtap Tcp1 Hspa8 Hspa5 Dnajb1 Cct8 Hspe1 Dnajb5 Sdf2l1 Hspa9 Tor2a Unc45a St13 Clu Cct6a Fkbp1a Dnajb6 Dnajc5
POSITIVE REGULATION OF NITRIC OXIDE METABOLIC PROCESS	0.00267901	0.0263072	1.76499	Il1b Mmp8 Klrk1 Klf2 Klf4 Ptgs2 Tlr4 Ptx3 Clec7a Edn1 Sod2 Ifng Jak2 Tlr6 Dnm2 P2rx4
INTRA GOLGI VESICLE MEDIATED TRANSPORT	0.0029789	0.0284771	1.76343	Golga5 Rab6a Cope Copb1 Cog5 Copb2 Copg1 Copg2 Gosr2 Rab33b Napg Napa Nsf Gabarapl2 Cog4 Cog3 Cog6 Trappc10 Cog2 Vti1b
REGULATION OF MIRNA TRANSCRIPTION	0.000302633	0.00513942	1.76162	Hif1a Klf4 Gnl3 Egr1 Ets1 Ppard Tgfb1 Trp53 Yy1 Nfatc3 Stat3 Jun Rara Gata2 Ddx5 Nr1h2 Myc Rest Spi1 Smad4 Smad6 Fgf2 Smarca4 Nr3c1
CYTOPLASMIC PATTERN RECOGNITION RECEPTOR SIGNALING PATHWAY IN RESPONSE TO VIRUS	0.00325346	0.030105	1.75983	Rnf125 Irf7 Birc3 Ifih1 Phb Pum2 Phb2 C1qbp Birc2 Dhx58 Riok3 Ddx58 Pum1 Ankrd17 Ddx60 Oas3 Lsm14a Oasl1 Irf3
POSITIVE REGULATION OF TELOMERASE ACTIVITY	0.00366785	0.032462	1.7579	Prkcq Klf4 Cct4 Ptges3 Mapk1 Parm1 Cct2 Myc Tcp1 Dkc1 Hsp90aa1 Hmbox1 Nek2 Naf1 Nek7 Mapk3 Aurkb Hsp90ab1 Ctnnb1
REGULATION OF DNA TEMPLATED TRANSCRIPTION IN RESPONSE TO STRESS	0.00101359	0.012948	1.75727	Klf2 Hif1a Egr1 Nfe2l2 Bclaf1 Rps6ka3 Cited2 Sin3a Cebpb Trp53 Notch1 Jun Creb3l1 Atf6 Bag3 Nck2 Hspa5 Atf3 Arnt Dnajb1 Sirt2 Hsf1 Nedd4 Bach1 Rbpj Ddit3 Rps6ka1 Impact Epas1 Mt3
POSITIVE REGULATION OF DEPHOSPHORYLATION	0.000437639	0.00682953	1.75067	Pdgfrb Cdh5 Ppia Calm1 Ifng Jak2 Ppp1r7 Slc39a10 Tgfb1 Itga1 Cnep1r1 Ripk3 Mef2c Ptbp1 Ptprc Ppp1r12a Itga2 Plek Gna12 Sympk Cd33 Calm3 Cd300a Pirb Ankle2 Rock1 Ambra1 Sppl3 Ppp2r5d Mtmr9
REGULATION OF MRNA 3 END PROCESSING	0.0108238	0.07301	1.74402	Zfp36l1 Snrpa Ncbp2 Papola Ccnt1 Zc3h14 Ahcyl1 Ncbp1 Zc3h3 Hsf1 Dhx36 Cdc73 Supt5 Paf1 Bard1 Cpsf6
CYTOPLASMIC PATTERN RECOGNITION RECEPTOR SIGNALING PATHWAY	0.000674012	0.0095082	1.74396	Rnf125 Irf7 Tlr4 Irgm1 Birc3 Ifih1 Phb Tifa Pum2 Ripk2 Phb2 C1qbp Birc2 Xiap Dhx58 Ptpn22 Irgm2 Nod2 Riok3 Itch Ddx58 Tnfaip3 Pum1 Ankrd17 Traf6 Nfkbia Ddx60 Oas3
POSITIVE REGULATION OF SMOOTH MUSCLE CELL PROLIFERATION	0.000312453	0.00527515	1.73962	Il6 S1pr1 Igf1 Zfp143 Pdgfrb Adamts1 Ereg Ptgs2 Tlr4 Ccl5 Gnai3 Tgfbr2 Id2 Edn1 Jak2 Thbs1 Tgfb1 Phb Calcrl Jun Itga2 Notch3 Mmp2 Il18 Myc Irak1 Hdac1 Ptafr Foxp1 Dnmt1 Stat1 Rps6kb1 Mef2d Igfbp5 Akt1 Gnai2 Fgf2
VASCULAR ASSOCIATED SMOOTH MUSCLE CELL PROLIFERATION	0.00175736	0.0194387	1.73779	Cnn1 Igf1 Adamts1 Pten Pdcd4 Gnai3 Edn1 Sod2 Jak2 Myocd Jun Mef2c Mmp2 Gna12 Cdkn1a Dnmt1 Cdkn1b Mef2d Igfbp5 Gnai2 Fgf2 Hpgd
POSITIVE REGULATION OF INTERLEUKIN 1 PRODUCTION	0.000456505	0.00708565	1.73331	Ccl19 Il6 Ifi205 Il16 Ifi204 Gbp5 Tlr4 Egr1 Casp1 Mndal Clec7a Hspb1 Lgals9 Malt1 Pycard Ifng Jak2 Tyrobp Orm1 Ripk2 Stat3 Tlr6 Nod1 Hk1 Hmgb1 Tlr8 Ccl3 Lilra6 Tmed10 Hdac2 Nod2 Cd36
POSITIVE REGULATION OF UBIQUITIN PROTEIN TRANSFERASE ACTIVITY	0.00998605	0.0686091	1.73318	Pten Cdc20 Plk1 Ube2c Topors Ube2n Dcun1d1 Bmi1 Arrdc4 Rps2 Axin1
POSITIVE REGULATION OF CELL KILLING	0.000614249	0.00891124	1.72937	Cd226 B2m Klrc1 Klrd1 Klrk1 Slamf6 Prf1 Clec7a Stap1 Rasgrp1 Ifng Tyrobp Xcl1 Stat5b Lamp1 H2-T23 Pvr Mr1 Ptprc Cd1d1 Mapk8 H2-M3 Sh2d1a Spi1 H2-D1
TOLERANCE INDUCTION	0.00407749	0.0349309	1.72863	Icos Ido1 Ceacam1 Tgfbr2 Lgals9 Cd274 H2-T23 Pdcd1 Foxp3 Lyn Hmgb1 H2-M3 Il2ra H2-D1 Irak3 Cblb Cd3e Pirb Itch Tnfaip3 Havcr2
NEGATIVE REGULATION OF VIRAL ENTRY INTO HOST CELL	0.00724232	0.0521411	1.72758	Ifitm1 Ifitm3 Ifitm2 Trim59 Ptx3 Ch25h Mid2
DE NOVO PROTEIN FOLDING	0.00479136	0.039186	1.72497	Ptges3 Hspa13 Dnajb12 Dnajc7 Tor1a Cct2 Hspa8 Hspa5 Dnajb1 Hspe1 Dnajb5 Sdf2l1 Hspa9 Tor2a St13 Fkbp1a
POSITIVE REGULATION OF CYTOKINE PRODUCTION INVOLVED IN IMMUNE RESPONSE	0.000432142	0.00682816	1.71523	Cd226 Il6 B2m Il1b Sema7a Spon2 Mif Tlr4 Clec7a Sash3 Il1r1 Malt1 Xcl1 H2-T23 Ddx21 Slc7a5 Hk1 Il18 H2-M3 Ddx1 Camk4 Arid5a Tbx21 Nod2 Cd36 Pirb Dhx36 Cd55 Ddx58 Bcl10 Ticam1
HISTONE H2A UBIQUITINATION	0.00715213	0.0517499	1.71434	Otub1 Rnf2 Dtx3l Pcgf5 Rybp Trip12 Ube2b Cul4b Bmi1 Pcgf3 Bcor
POSITIVE REGULATION OF MIRNA TRANSCRIPTION	0.00254046	0.0251175	1.70355	Hif1a Klf4 Gnl3 Egr1 Ets1 Tgfb1 Trp53 Stat3 Jun Gata2 Nr1h2 Myc Spi1 Smad4 Smad6 Fgf2 Smarca4 Nr3c1
ANTIGEN PROCESSING AND PRESENTATION OF PEPTIDE OR POLYSACCHARIDE ANTIGEN VIA MHC CLASS II	0.00770655	0.0552079	1.70243	B2m Pycard Thbs1 H2-Aa Dnm2 Ctse Arl8b Ctsl Fcgr2b Traf6 Ctsd H2-Oa H2-DMb1 H2-Ob Lgmn
MODULATION BY HOST OF SYMBIONT PROCESS	0.000758029	0.0103228	1.69958	Ccl12 Ptx3 Ccl5 Sp1 Psmc3 Rab9 Apoe Ccnk Phb Sap30 Ltf Ccnt1 Jun Ppib Fmr1 Ep300 Ctdp1 Rest Ccl3 Tmem41b Hdac1 Lef1 Stom Sap30bp Hspa8 Cav2 Zfp639 Chd1 Smarca4 Cfl1 Ccl4
NEGATIVE REGULATION OF LEUKOCYTE MIGRATION	0.00331228	0.0302832	1.69572	Apod Klrk1 Cxcl12 Cd200r1 Mif Ccl12 Dusp1 Gpr18 Stap1 Ccl2 Emilin1 Bmp5 Plcb1 Ddt Cd200 Akt1 Cd300a Padi2 Ada Rin3 Mia3 Slamf8 Wasl Lrch1 Il27ra Tnfaip6
POSITIVE REGULATION OF T CELL CYTOKINE PRODUCTION	0.0121307	0.080324	1.69555	Il6 B2m Il1b Sash3 Il1r1 Malt1 Xcl1 Il18 Arid5a Tbx21
REGULATION OF T HELPER CELL DIFFERENTIATION	0.00321053	0.0298032	1.6917	Ccl19 Cd86 Malt1 Ripk2 Socs5 Rara Myb Foxp3 Jak3 Irf4 Il18 Cd80 Hlx Il27 Tbx21 Loxl3 Rc3h1 Il4ra
POSITIVE T CELL SELECTION	0.00333055	0.0303321	1.68915	Il6 Cd3g Slamf6 Bcl2 Cd3d Tox Themis Batf Dock2 Stat3 Zap70 Ptprc Spn Foxp3 Irf4 Tbx21 Cd3e Loxl3 Ctsl Ly9
PLATELET AGGREGATION	0.000562975	0.00838231	1.68134	Myl9 Il6 P2ry12 Actg1 Prkcq Mmrn1 Clic1 Ppia Serpine2 Ceacam1 Hspb1 C1qtnf1 Flna Jak2 Il6st Ilk Csrp1 Cd9 Sh2b3 Fn1 Pdgfra Lyn Plek Myl12a Ptpn6 Ubash3b Gnas Actn1 Pear1 Fermt3
NEGATIVE REGULATION OF INTRACELLULAR STEROID HORMONE RECEPTOR SIGNALING PATHWAY	0.00357058	0.0318156	1.68082	Cyp7b1 Cnot2 Sfrp1 Phb Heyl Tcf21 Phb2 Calr Hdac1 Lbh Vps11 Foxp1 Zfp366 Cry1 Strn3 Smarca4 Clock
REGULATION OF CELL ADHESION MEDIATED BY INTEGRIN	0.00456816	0.0378874	1.67784	Cxcl13 Cyp1b1 P2ry12 Serpine1 Snai2 Ccl5 Jam3 Podxl Lpxn Ift74 Skap1 Crk Pde3b Lyn Ptpn6
ER NUCLEUS SIGNALING PATHWAY	0.00331468	0.0302832	1.67406	Nfe2l2 Qrich1 Eif2s1 Tmed2 Trp53 Atf6 Ptpn1 Eif2a Tmco1 Nck2 Hspa5 Arhgef10l Agr2 Ddit3 Erlin1 Ptpn2 Lpcat3
REGULATION OF IMMUNOGLOBULIN PRODUCTION	0.000805229	0.0108631	1.67364	Il6 Cd22 Cd86 Cd28 Sash3 Xbp1 Dnajb9 Xcl1 Vamp3 Tgfb1 Phb H2-T23 Trex1 Phb2 Cd40 Ptprc Foxp3 Tnfrsf4 Gpi1 Thoc1 Tbx21 Parp3 Hmces Il4ra Cd40lg
NEGATIVE REGULATION OF MAP KINASE ACTIVITY	0.00105679	0.0131632	1.67179	Il1b Sfrp1 Dusp1 Nup62 Spry4 Pdcd4 Rgs2 Apoe Spry2 Aida Dusp10 Sh2b3 Hyal2 Ptpn1 Lyn Ptpn6 Lax1 Ptpn22 Irak3
PROTEIN PEPTIDYL PROLYL ISOMERIZATION	0.0069652	0.0506512	1.66685	Ppia Ppil2 Aip Ppwd1 Ppil4 Fkbp10 Ppib Ppie Fkbp3 Ppic Ppil1 Fkbp7 Fkbp14 Ranbp2 Ppig Fkbp15 Fkbp1a
CHROMOSOME CONDENSATION	0.00393063	0.0340272	1.66615	H3f3a Nusap1 Cdk1 Smc4 Plk1 Ncapd3 Top2a Ncapg2 Smc2 H1f0 Smarca5 Ncapd2 Ncaph Aifm1 Ncapg Akap8 H3f3b
POSITIVE REGULATION OF ACUTE INFLAMMATORY RESPONSE	0.0113934	0.076261	1.66566	Il6 Il1b Ccr7 Osmr Ptgs2 Il6st C3 H2-T23
REGULATION OF TOLL LIKE RECEPTOR SIGNALING PATHWAY	0.00111793	0.0136758	1.66334	Tirap Irf7 Ninj1 Tlr3 Birc3 Nr1h3 Flot1 Ddx3x Irf1 Gramd4 Ltf Ptprs Tlr6 Gps2 Tlr1 Lyn Hmgb1 Wdfy1 Irf4 Birc2 Gpr108 Peli1 Ptpn22 Lilra6 Lbp Irak3 Rtn4 Nod2 Cd36 Appl1
CELLULAR RESPONSE TO VASCULAR ENDOTHELIAL GROWTH FACTOR STIMULUS	0.00125432	0.0146608	1.65951	Dcn Pgf Pdgfrb Hspb1 Vcam1 Mt1 Ccbe1 Adamts3 Xdh Nr4a1 Spry2 Notch1 Cd63 Prkd2 Atp2b4 Pdgfra Ramp2 Smoc2
T CELL SELECTION	0.00211515	0.0222863	1.65481	Il6 Ccr7 Cd3g Slamf6 Bcl2 Cd3d Cd28 Tox Themis Batf Dock2 Stat3 Zap70 Ptprc Spn Foxp3 Cd1d1 Il15 Irf4 Tbx21 Cd3e Loxl3 Card11 Ctsl Ly9 Atg5 Ptpn2 Gli3 Cd4 Zfpm1
INTERLEUKIN 17 PRODUCTION	0.00477305	0.0391472	1.65103	Il6 Prkcq Slamf6 Tlr4 Ifng Tgfb1 Phb Rftn1 Slc7a5 Foxp3 Il15 Il18 Arid5a Nod2
SPLICEOSOMAL SNRNP ASSEMBLY	0.00465073	0.0382526	1.64828	Snrpd2 Gemin8 Snrpg Snrpb Clns1a Prpf19 Strap Gemin4 Snrpd1 Gemin7 Srsf10 Snrpe Snrpd3 Snrpc Prpf8 Ddx20
LYMPHOCYTE HOMEOSTASIS	0.00119118	0.0140365	1.64792	Hif1a Mif Casp3 Coro1a Bcl2 Fas Gpr174 Dock11 Lgals9 Caml Ccnb2 Ppp3cb Dock10 Stat5b Ripk3 Mef2c Foxp3 Jak3 Lyn Ppp2r3c Il2ra Spns2 Tnfsf14 Akt1 Skil Rc3h1 Bak1 Tnfaip3 Bcl10 Ada Pmaip1 Tnfsf13b Abl1 Rps6 Slc40a1
NEUROINFLAMMATORY RESPONSE	0.00853729	0.0597331	1.64701	Il6 Igf1 Mmp3 Il1b Mmp8 Cd200r1 Ptgs2 Stap1 Ifng Ptprc Il18 Ccl3 Il33 Cd200 Itgb1 Cd200r4 Adcy8 Tnfrsf1b
MONOUBIQUITINATED PROTEIN DEUBIQUITINATION	0.013377	0.0856518	1.64324	Taf9 Usp1 Taf5 Usp22 Bap1 Supt20 Usp7 Taf6 Taf5l Taf7 Asxl1 Tada1 Supt7l Sf3b3 Taf12 Taf2 Kat2a
B CELL ACTIVATION INVOLVED IN IMMUNE RESPONSE	0.000962687	0.0125193	1.64076	Il6 Lgals1 Gpr183 Pou2af1 Tlr4 Cd28 Ifnb1 Xbp1 Itm2a St3gal1 Dock11 Batf Tgfb1 Dock10 Bcl3 Cd40 Ptprc Foxp3 Irf8 Spi1 Thoc1 Plcl2 Tbx21 Parp3 Lfng Hmces Cd40lg
MESENCHYME MORPHOGENESIS	0.000952725	0.0124811	1.63939	Actg2 Acta2 Eng Foxf1 Osr1 Snai2 Tbx2 Tgfbr2 Tgfb1 Heyl Bmp5 Notch1 Acvrl1 Myc Smad4 Lef1 Snai1 Smad2
T HELPER 17 TYPE IMMUNE RESPONSE	0.00541065	0.0421039	1.63541	Il6 Prkcq Slamf6 Clec7a Batf Malt1 Phb Stat3 Notch1 Foxp3 Irf4 Arid5a Tbx21 Loxl3 Rc3h1 Rora Ly9
SMOOTH MUSCLE CELL MIGRATION	0.00119016	0.0140365	1.63377	Plat Igf1 Cyp1b1 Pdgfrb Igfbp3 Adamts1 Serpine1 Tlr4 Bcl2 Ccl5 Nfe2l2 Grb10 Ppard Myocd Crk Has2 Ace Mef2c Itga2 Coro1b Gna12 Myc
INTRINSIC APOPTOTIC SIGNALING PATHWAY BY P53 CLASS MEDIATOR	0.00182022	0.0196816	1.63368	Ifi205 Mif Taf9 Rps7 Bcl2 Rps27l Eda2r Bdkrb2 Pycard Pml Cd44 Ubb Hipk1 Topors Trp53 Bcl3 Hnrnpk Eif5a Mybbp1a Ddx5 Ddit4 Kdm1a Phlda3 Ep300 Myc Taf9b Cdkn1a Ppp1r13b Aen Bag6 Shisa5 Pmaip1 Rrn3
NEGATIVE REGULATION OF T CELL MEDIATED IMMUNITY	0.00728918	0.0523479	1.633	Klrc1 Klrd1 Il7r Ceacam1 Ahr Ifnb1 Xcl1 Ppp3cb Ptprc Foxp3 Hfe H2-M3 Tbx21 Nod2
POSITIVE REGULATION OF NIK NF KAPPAB SIGNALING	0.00121768	0.0142904	1.63196	Ccl19 Il1b Mmp8 Tlr4 Rps3 Cd86 Tlr3 Lims1 Pdcd4 Edn1 Lgals9 Ddx3x Cd27 Phb Ilk Phb2 Nod1 Actn4 Calr Ep300 Il18 Irak1 Egfr Terf2ip Tnfsf14 Nod2 Tlr7 Nmi Rc3h1 Nfat5 Rbck1
FIBROBLAST PROLIFERATION	0.00117661	0.0140365	1.62336	Igf1 Pdgfrb Ndufs4 Mif Ereg Sfrp1 Ccna2 Ccnb1 Sod2 Fgf10 Pex2 Pml Morc3 Zmiz1 B4galt7 Trp53 Jun Trp53inp1 Fn1 Pdgfra Col3a1 Myc Egfr Emd Bmi1 Cdkn1a Nlrc3 Cd300a Aqp1 Cdc73 Pdgfc Med31 Wnt2 Pdgfd Wnt5a Fth1 Ddr2 Abl1
REGULATION OF ALPHA BETA T CELL DIFFERENTIATION	0.000658307	0.00936223	1.62156	Ccl19 Cd86 Sash3 Tgfbr2 Lgals9 Malt1 Ifng Ripk2 Prdm1 Cbfb Socs5 Zap70 Rara Myb Foxp3 Jak3 Hmgb1 Irf4 Il18 Cd80 Hlx Il27 Tbx21 Pnp2 Loxl3 Rc3h1 Il4ra Ada Anxa1 Cd83 Runx3 Gli3
INTERLEUKIN 10 PRODUCTION	0.00447482	0.0376177	1.61736	Il6 Mmp8 Ido1 Tlr4 Cd28 Clec7a Sash3 Cd34 Hgf Lgals9 Cd274 Cd47 Pycard Tyrobp Xcl1 Stat3 Bcl3 Foxp3 Jak3 Hmgb1 Irf4
POSITIVE REGULATION OF ALPHA BETA T CELL PROLIFERATION	0.0132606	0.0854538	1.61677	Cd28 Tgfbr2 Lgals9 Jak2 Xcl1 H2-T23 Ripk2 Ccr2 Zap70 Ptprc Il18 Ptpn22 Cd3e Cd55
PHAGOSOME MATURATION	0.0154662	0.0948001	1.6157	Srpx Coro1a Rab31 Rab20 Rab43 Arl8b Rab32 Rab7 Syt11 Slamf8 Rab7b Rab34 Tcirg1
NEGATIVE REGULATION OF RNA SPLICING	0.0139292	0.0873396	1.61161	Rps26 Dyrk1a Hnrnpk Ptbp1 Rbm10 C1qbp Ptbp3 Srsf7 Srsf10 Rps13 Srsf6 Pcbp4
POSITIVE REGULATION OF IMMUNOGLOBULIN PRODUCTION	0.00810129	0.0574654	1.6116	Il6 Cd86 Cd28 Sash3 Xbp1 Dnajb9 Xcl1 Vamp3 Tgfb1 Phb H2-T23 Phb2 Cd40 Ptprc Tnfrsf4 Gpi1 Tbx21 Hmces Il4ra
NATURAL KILLER CELL MEDIATED IMMUNITY	0.00147548	0.0167706	1.60999	Cd226 Klrc1 Klrd1 Klrk1 Slamf6 Coro1a Ceacam1 Rasgrp1 Lgals9 Cd96 Tubb5 Gfer Stat5b Lamp1 H2-T23 Pvr Tubb4b Crk Gzmb Ptpn6 Nkg7 Il18 H2-M3 Sh2d1a Fcgr4 H2-D1 Arl8b Ncr1 Prdx1
NEGATIVE REGULATION OF MYELOID LEUKOCYTE DIFFERENTIATION	0.00822131	0.0581738	1.60597	Tlr4 Sfrp1 Ceacam1 Tlr3 Ltf Pik3r1 Rara Tmem178 Gata2 Lyn Ubash3b Myc Zbtb46 Ccl3 Inhba Cul4a Pirb Inpp5d Ptpn2 Trib1 Zfpm1 Tnfaip6 Ctnnb1
POSITIVE REGULATION OF NUCLEOCYTOPLASMIC TRANSPORT	0.00110821	0.0136726	1.60401	Il1b Cdk1 Ptgs2 Flna Ncbp2 Ifng Jak2 Ipo5 Tgfb1 Ctdspl2 Rbm22 Pik3r1 Hyal2 Xpo4 Bag3 Ppm1a Ran Emd Camk1 Nedd4 Tpr Psen1 Gli3 Ect2 Zpr1 Mapk14 Hsp90ab1 Tardbp Cpsf6
REGULATION OF SUPEROXIDE METABOLIC PROCESS	0.0139465	0.0873396	1.59855	Clec7a Nfe2l2 Gnai3 Gch1 Tyrobp Tgfb1 Bst1 Acp5 Cd36 Hvcn1 Gnai2
METAPHASE PLATE CONGRESSION	0.00420723	0.0358297	1.5966	Gem Nup62 Ccnb1 Chmp2b Cul3 Cenpq Rab11a Nuf2 Cdca8 Vps4b Trappc12 Kif18a Chmp2a Eml4 Kif22 Dctn2 Cenpc1 Rrs1 Mis12 Hnrnpu Pibf1 Sox7 Spag5 Cdc23 Aurkb Pdcd6ip
VASCULAR ENDOTHELIAL GROWTH FACTOR SIGNALING PATHWAY	0.0105219	0.0714597	1.59416	Dcn Pgf Pdgfrb Hspb1 Ccbe1 Adamts3 Xdh Spry2 Cd63 Prkd2 Pdgfra Smoc2
VIRAL TRANSCRIPTION	0.00423652	0.035973	1.59314	Ifitm3 Usf2 Ccl5 Sp1 Psmc3 Ccnt1 Jun Mid2 Ep300 Ctdp1 Rest Ccl3 Hdac1 Lef1 Gtf2b Zfp639 Mdfic Ccnt2 Chd1 Smarca4 Ccl4
MATURE B CELL DIFFERENTIATION	0.0106844	0.0722386	1.59228	Il6 Lgals1 Gpr183 Pou2af1 Xbp1 Itm2a St3gal1 Dock11 Malt1 Dock10 Bcl3 Irf8 Cmtm7 Spi1 Plcl2 Lfng
REGULATION OF TELOMERASE ACTIVITY	0.00537126	0.0419103	1.5876	Prkcq Klf4 Cct4 Ptges3 Mapk1 Parm1 Nabp2 Trp53 Cct2 Myc Tcp1 Dkc1 Parp3 Hsp90aa1 Hmbox1 Sox7 Nek2 Naf1 Nek7 Mapk3 Aurkb Hsp90ab1 Ctnnb1
ANTIGEN PROCESSING AND PRESENTATION OF PEPTIDE ANTIGEN VIA MHC CLASS I	0.0147086	0.0911238	1.58543	B2m Clec4a3 Sar1b H2-T23 Mr1 Ide Ace Tapbpl Hfe Calr Erap1 H2-M3 H2-D1
NEGATIVE REGULATION OF ADAPTIVE IMMUNE RESPONSE	0.00194672	0.0208929	1.57689	Samsn1 Klrc1 Klrd1 Il7r Ceacam1 Cr1l Ahr Ifnb1 Xcl1 Ppp3cb Ptprc Foxp3 Hfe Jak3 Ptpn6 H2-M3 Thoc1 Alox15 Tbx21 Nod2 Parp3 Loxl3 Rc3h1 Pirb Il4ra Cd55
MRNA 3 END PROCESSING	0.00159621	0.0178615	1.5712	Zfp36l1 Polr2d Lsm10 Clp1 Snrpa Ncbp2 Pnpt1 Papola Mtpap Ccnt1 Zc3h14 Ssu72 Pcf11 Sympk Ahcyl1 Ncbp1 Zc3h3 Cpsf2 Pabpc1 Cpsf3 Hsf1 Rprd1b Dhx36 Rprd2 Cdc73 Supt5 Cstf1 Paf1 Wdr33 Bard1 Cpsf6 Cstf2t
NEGATIVE REGULATION OF EPITHELIAL CELL MIGRATION	0.00505638	0.0404521	1.56788	Cxcl13 Dcn Angpt2 Pten Klf4 Pdcd10 Nr2f2 Apoe Thbs1 Tgfb1 Meox2 Adamts9 Krit1 Dusp10 Notch1 Acvrl1 Mef2c Atp2b4 Hmgb1 Serpinf1
POSITIVE REGULATION OF PHOSPHATASE ACTIVITY	0.0142035	0.0887568	1.56621	Pdgfrb Calm1 Ifng Jak2 Slc39a10 Itga1 Ripk3 Mef2c Ptprc Ppp1r12a Itga2 Plek Gna12 Cd33 Calm3 Cd300a Rock1
COPII COATED VESICLE BUDDING	0.0166961	0.0996035	1.56099	Sec13 Sar1b Tfg Cul3 Sec24d Tmed2 Sec24b Sec31a Pdcd6 Sar1a Tmed10 Sec23a Ppp6c
PROTEIN K63 LINKED UBIQUITINATION	0.00952036	0.0660034	1.56097	Rnf115 Ube2e3 Otub1 Ddx3x Rnf126 Ube2n Gps2 Prpf19 Birc2 Trip12 Ube2g1 Ube2b Peli1 Ptpn22 Zfp91 Nod2 Wwp2 Nedd4 Itch Plaa Trim12c Hectd1 Bfar Arih2 Traf1 Traf6 Trim21
POSITIVE CHEMOTAXIS	0.00201653	0.0214824	1.55638	S1pr1 Pgf Angpt2 Cxcl12 Il16 Mif Cxcl10 Coro1a Angpt1 Ccl5 Hgf Ccl6 Fgf10 Sema5a Fgf7 Itga2 Hmgb1 Ccl9 Ccl3
AMYLOID BETA FORMATION	0.0133803	0.0856518	1.54321	Igf1 Casp3 Ifngr1 Picalm Sp1 Ifng Apoe Dyrk1a Spon1 Rock2 Tmed10 Rtn4 Gsk3a Rock1 Clu Psen1
PRODUCTION OF MOLECULAR MEDIATOR INVOLVED IN INFLAMMATORY RESPONSE	0.00219286	0.0227626	1.5378	Il6 Apod Rps19 Gbp5 Il1r2 Serpine1 Hif1a Tlr4 Ceacam1 Clec7a Pdcd4 Snap23 Ezh2 Pycard Vamp3 Stat3 Dusp10 Tlr6 Bap1 Lyn Cd6 Pld4 Lbp Prdx2 Nlrc3 Nod2 Cd36 Appl1 Snx6 Abcd2
T CELL HOMEOSTASIS	0.013497	0.0860172	1.53738	Casp3 Coro1a Bcl2 Fas Gpr174 Lgals9 Ccnb2 Ppp3cb Stat5b Ripk3 Foxp3 Jak3 Ppp2r3c Il2ra Spns2 Tnfsf14 Akt1 Rc3h1
ANTIGEN PROCESSING AND PRESENTATION OF PEPTIDE ANTIGEN	0.0138001	0.0870753	1.53687	B2m Clec4a3 Sar1b Pycard H2-T23 Mr1 H2-Aa Ide Dnm2 Ace Tapbpl Hfe Calr Erap1 H2-M3 Ctse H2-D1
REGULATION OF ENDOTHELIAL CELL DIFFERENTIATION	0.0157862	0.0963527	1.53304	S1pr3 Il1b Cdh5 Zeb1 Ceacam1 Vezf1 Btg1 Xdh Tnfrsf1a Plcb1 Notch1 Cldn5 Acvrl1 Ppp1r12a Add1 Rock2
REGULATION OF PLATELET ACTIVATION	0.00448326	0.0376177	1.5312	Il6 Prkcq Mmrn1 Tlr4 Serpine2 Ceacam1 Fundc2 C1qtnf1 Jak2 Il6st Apoe Pla2g4a Cd9 Sh2b3 Pdgfra Lyn Plek Ubash3b Selp
DNA DAMAGE RESPONSE SIGNAL TRANSDUCTION BY P53 CLASS MEDIATOR	0.00351134	0.0314821	1.52937	Ifi205 Mif Snai2 Plk2 Mndal Rps27l Ndrg1 Batf Cops3 Pml Dyrk1a Cd44 Trp53 Bcl3 Eef1e1 Ddx5 Kdm1a Snai1 Cdkn1a Cdkn1b Spred1 Acer2 Pmaip1 Atr Cradd Ppm1d Psmd10 Sp100 Myo6
MITOTIC METAPHASE PLATE CONGRESSION	0.00518218	0.0411015	1.52728	Nup62 Ccnb1 Chmp2b Cul3 Rab11a Nuf2 Cdca8 Vps4b Kif18a Chmp2a Eml4 Kif22 Dctn2 Cenpc1 Rrs1 Mis12 Hnrnpu Pibf1 Sox7 Cdc23 Aurkb Pdcd6ip
AMYLOID BETA METABOLIC PROCESS	0.0160161	0.0969359	1.52034	Igf1 Casp3 Ifngr1 Picalm Sp1 Ifng Apoe Dyrk1a Ide Ace Spon1 Rock2 Tmed10 Rtn4 Gsk3a Rock1 Clu Psen1
NEGATIVE REGULATION OF MYELOID CELL DIFFERENTIATION	0.00481066	0.0392327	1.51883	Gpr171 Zfp36l1 Tlr4 Sfrp1 Ceacam1 Tlr3 Wdr61 Prmt1 Stat5b Ltf Pik3r1 Rara Tmem178 Gata2 Lyn Ubash3b Myc Zbtb46 Ccl3 Ldb1 Klf13 Hspa9 Inhba Cul4a Pirb Cdc73 Meis2 Gabpa Meis1 Paf1 Inpp5d Ptpn2 Zfp36 Trib1 Zfpm1 Tnfaip6 Nfkbia Ctnnb1
REGULATION OF PROTEIN IMPORT	0.00343413	0.0308877	1.51607	Apod Cdk1 Ptgs2 Angpt1 Pkig Pkia Flna Ifng Jak2 Ipo5 Sumo1 Tgfb1 Rbm22 Ufm1 Sufu Pik3r1 Hyal2 Nupl1 Bag3 Tomm70a Nup54 Ran Nolc1 Hspa8 Mdfic Cd36
REACTIVE NITROGEN SPECIES METABOLIC PROCESS	0.00337034	0.030598	1.51292	Cyp1b1 Il1b Mmp8 Klrk1 Klf2 Klf4 Ptgs2 Tlr4 Ptx3 Clec7a Cd34 Edn1 Sod2 Gch1 Cd47 Ifng Jak2 Acp5 Tlr6 Dnm2 P2rx4
POSITIVE REGULATION OF ALPHA BETA T CELL DIFFERENTIATION	0.0124467	0.0816674	1.51215	Ccl19 Cd86 Sash3 Tgfbr2 Lgals9 Malt1 Ifng Ripk2 Cbfb Socs5 Zap70 Rara Myb Foxp3 Il18 Cd80 Hlx Pnp2 Il4ra Ada Anxa1 Cd83 Runx3 Gli3 Ap3d1
CARDIAC EPITHELIAL TO MESENCHYMAL TRANSITION	0.0127269	0.0828218	1.51049	Eng Snai2 Pdcd4 Tgfbr2 Tgfb1 Heyl Tgfbr3 Has2 Notch1 Acvrl1 Smad4 Snai1 Rtn4 Tbx3
CELLULAR RESPONSE TO HEAT	0.00279951	0.0272148	1.50727	Tfec Cxcl10 Ptgs2 Polr2d Eif2s1 Cd34 Thbs1 Sumo1 Dnajc7 Scara5 Pdcd6 Bag3 Lyn Ep300 Crebbp Irak1 Dnajb1 Rbbp7 Hdac2 Hsf1 Slu7 Hsp90aa1 Tpr Dhx36 Il1a Atr Hsbp1 Dnajb6
POSITIVE REGULATION OF CHEMOKINE PRODUCTION	0.00459321	0.0378874	1.50566	Il6 Il1b Tirap Hif1a Mif Tlr4 Egr1 Tlr3 Clec7a Lgals9 Ddx3x Pycard Ifng Ripk2 Oas1a Hmgb1 Cd84 Il18 Il33
ENDOTHELIAL CELL APOPTOTIC PROCESS	0.00450839	0.0376177	1.50147	Ecscr Angptl4 Serpine1 Cdh5 Ccl12 Angpt1 Cd248 Pdcd4 Nfe2l2 Ccl2 Itga4 Thbs1 Sema5a Krit1 Bmpr2 Hipk1 Cd40 Gata2 Ramp2 H2-M3
CELLULAR EXTRAVASATION	0.00459321	0.0378874	1.5012	Sell Cxcl12 Lyve1 Ccl12 Jam3 Il1r1 Ccl2 Itga4 Vcam1 Cd47 Thy1 Pecam1 St3gal4 Itga1 Bst1 Crk Plcb1 Ccr2 Jam2 Ripk3 Spn Fer Selplg Ext1 Itgb7 Selp Ptafr Plvap Sele Itgb1
VASCULOGENESIS	0.00388887	0.0338168	1.50037	Adm Ackr3 Pdgfrb Eng Rap1a Zfp36l1 Foxf1 Tbx5 Ceacam1 Cd34 Tgfbr2 Tiparp Cited2 Xdh Fzd4 Tgfb1 Gjc1 Junb Zmiz1 Myocd Rasip1 Tgfbr3 Has2 Notch1 Egfl7 Rapgef2 Rasa1 Ramp2 Rin2
REGULATION OF HOMOTYPIC CELL CELL ADHESION	0.0127374	0.0828218	1.49229	Il6 Prkcq Mmrn1 Serpine2 Ceacam1 Ccl5 C1qtnf1 Jak2 Il6st Jak1 Cd9 Sh2b3 Rdx Lyn Ubash3b Plaur
NEGATIVE REGULATION OF BLOOD VESSEL ENDOTHELIAL CELL MIGRATION	0.0129711	0.0839632	1.49086	Angpt2 Klf4 Pdcd10 Apoe Thbs1 Tgfb1 Meox2 Notch1 Acvrl1 Mef2c Atp2b4 Hmgb1 Fgf2 Spred1 Mmrn2
REGULATION OF GLYCOPROTEIN METABOLIC PROCESS	0.0158972	0.0964259	1.48697	Ccl19 Igf1 Ccr7 Ptx3 Bcl2 Itm2a Itm2b Plcb1 Jak3 Il15 Il33 Tm9sf2
POSITIVE REGULATION OF PROTEIN IMPORT	0.0127315	0.0828218	1.47696	Cdk1 Ptgs2 Flna Ifng Jak2 Ipo5 Tgfb1 Rbm22 Pik3r1 Hyal2 Bag3 Tomm70a Ran Tpr Psen1 Gli3 Ect2 Zpr1 Mapk14 Hsp90ab1 Tardbp
REGULATION OF NATURAL KILLER CELL ACTIVATION	0.016405	0.0984639	1.46015	Klrc1 Il15ra Tox Rasgrp1 Jak2 Tyrobp Zbtb1 Stat5b Lamp1 H2-T23 Prdm1 Pglyrp1 Il15 Il18 H2-M3 Pglyrp2 Fcgr4 Ptpn22
POSITIVE REGULATION OF EXTRINSIC APOPTOTIC SIGNALING PATHWAY	0.014517	0.0901301	1.4494	Srpx Ppp1ca Pten Ripk1 Sfrp1 G0s2 Bid Pycard Thbs1 Pml Ptprc Hyal2 Timp3 Ppp2r1b Tnfrsf12a Stk4 Atf3 Tnfsf10 Ltbr Skil Inhba Faf1 Rbck1 Stk3 Bcl10 Pmaip1
POSITIVE REGULATION OF INTERLEUKIN 8 PRODUCTION	0.00570881	0.043717	1.43639	Il6 Il1b Tirap Serpine1 Tlr4 Ripk1 Lamtor5 Tlr3 Clec7a Cd2 Afap1l2 Lgals9 Pycard Stat3 Nod1 Hyal2 Prkd2 Tlr1 Hmgb1 Tlr8 Lilra6 Lbp Nod2 F2r F3 Tlr7 Ddx58 Bcl10 Nos2 Ddit3 Pira2
CELLULAR RESPONSE TO MECHANICAL STIMULUS	0.0131555	0.0849663	1.41712	Casp4 Il1b Eng Ptgs2 Tlr4 Casp1 Tlr3 Fas Pde2a Nfkb1 Mtpn Irf1 Casp8ap2 Tnfrsf1a Slc38a2 Map2k4 Cd40 Itga2 Bag3 Mapk8 Tlr8 Tnfsf14 Ltbr Map3k14 Tlr7 Aqp1 Bak1 Map3k1 Bcl10 Cradd Bmp6 Slc2a1 Mapk3 Cnn2 Bad Casp8
ACTIVATION OF CYSTEINE TYPE ENDOPEPTIDASE ACTIVITY INVOLVED IN APOPTOTIC PROCESS	0.0124426	0.0816674	1.41483	S100a8 S100a9 Casp4 Casp12 Cycs Lck Casp1 Rps27l Bid Pycard Jak2 Xdh Pml Casp8ap2 Cflar
PROTEIN K48 LINKED UBIQUITINATION	0.0115383	0.0769306	1.4088	Cdc34 Ube2d3 Rnf115 Ppia Cul1 Ube2e3 Cul3 Ube2c Rnf126 Dtx3l Topors Birc2 Ube2g1 Ube2b Peli1
POSITIVE REGULATION OF VIRAL PROCESS	0.00850237	0.0597235	1.39396	Lgals1 Gbp7 Ppia Cd28 Ccl5 Lgals9 Ddx3x Ifit1bl1 Atg12 Top2a Notch1 Kpna2 Fmr1 Pde12 Pkn2 Vps37b Ppie Srpk1 Pabpc1 Stom Mdfic Cnot7 Atg5 Tmem39a Top2b Tsg101 Rab7 Cd4
RNA DEPENDENT DNA BIOSYNTHETIC PROCESS	0.0135761	0.0862841	1.39098	Prkcq Cct4 Ptges3 Cct5 Mapk1 Cct3 Cct2 Tcp1 Gar1 Tnks2 Exosc10 Cct8 Terf2ip Dkc1 Hsp90aa1 Hmbox1 Rad50 Nop10 Hnrnpu Sox7 Cct6a Nek2 Naf1 Atr Nek7 Nhp2 Mapk3 Aurkb Hsp90ab1 Ctnnb1
CELLULAR RESPONSE TO IONIZING RADIATION	0.0101239	0.0692598	1.38753	Ifi205 Tank Rhob Brcc3 Snai2 Sfrp1 Egr1 Fignl1 Trp53 Nipbl Trex1 Dnm2 Kdm1a Net1 Hspa5 Cdkn1a Hsf1 Clock Elk1 Yap1 Atr Blm Rad1 Ect2 Hras Mapk14 Grb2 Hus1 Bard1 Ints7 Zmpste24
REGULATION OF TRANSPORT	0.00719928	0.0519608	-1.08612	Tmc2 Il1rapl1 Cplx1 Stxbp5l G6pc2 Alox12b Nkx3-1 Rit2 Syt2 Tenm1 Chrna5 Cacna1f Bmp8a Abca12 Cabp1 Scn9a Hecw1 Neurod1 Cnih3 Abcg5 Kcna10 Kcnu1 Grm5 Scn1a Scn11a Npsr1 Epha5 Cacng5 Cspg5 Ntsr1 Htr1a Cacna2d3 Ghsr Pla2g10 Tfr2 Tfap2b Nos1 Cadps Foxl2 Gipr Slc26a5 Galr2 Crhr1 Slc38a3 Pax8 Prom2 Kcns2 Mtnr1b Slc6a1 Oprm1 Kcnk10 Lrrtm2 Mapk8ip2 Kel Scn10a Cyp4f14 Kcnk4 Apoa1 Kcnq3 Ostn Oprl1 Trpv3 Op…
CELL PROJECTION ORGANIZATION	0.00429957	0.0362949	-1.09846	Nme8 Isl2 Tbc1d21 Il1rapl1 Alk Adgrf1 Trpc5 Rit2 Syt2 Tenm1 Hecw1 Gpr22 Rp1l1 Armc12 Wnt1 Lhx4 Zfp804a Epha5 Lmx1a Cspg5 Nr2e1 Lrtm1 Npy Adamts16 Gldn Actl6b Pla2g10 Dab1 Lrrc7 Cntn4 Nefl Foxd1 Cntn6 Klk6 Galr2 Dcc Prom2 Dscaml1 Onecut2 Grin2b Slitrk1 Mapk8ip2 Elavl4 Kel Dcx Gfy Ntn5 Ostn Rsph6a Rfx4 Fezf2 Cntn2 Pkhd1 Qrich2 Kif5a Efna3 Tenm2 Cdhr2 Lhx3 Unc5d Myo1a Dpysl4 Unc13a Sema4g Gpr37 Eps8…
DEVELOPMENTAL PROCESS INVOLVED IN REPRODUCTION	0.00529947	0.0415749	-1.11824	Nme8 Tbc1d21 Asz1 Slc22a16 Hoxa13 Nkx3-1 Aurkc Npm2 Pmfbp1 Txndc8 Umodl1 Nhlh2 Gcm1 Stra8 Armc12 Spata31d1a Prss42 Cldn11 Taf7l Dpy19l2 Wee2 Slc26a8 Lhx4 Zfp541 Txndc2 Cyp17a1 Prss21 Cdx2 Etnk2 Ghsr Slc22a14 Spata19 Foxl2 Sohlh2 Prdm14 Dlx3 Acsbg2 Atp1a4 Sycp1 Spo11 Chd5 Tdrd1 Lhcgr Tdrd9 Mroh2b Rsph6a Oca2 Fgf9 Pdilt Btbd18 Catsper4 Nr5a1 Sun5 Lhx3 Catsperd Lhx8 Catsperg2 Dmrtb1 Adcy10 Fmn2 Dmrt…
SECRETION	0.00559944	0.0431082	-1.11927	Mrgprb1 Il1rapl1 Cplx1 Nlrp5 Slc22a16 Stxbp5l G6pc2 Alox12b Nkx3-1 Syt2 Ptgds Chrna5 Bmp8a Abca12 Neurod1 Cel Npsr1 Epha5 Cspg5 Ntsr1 Htr1a Ghsr Pla2g10 Tfr2 Tfap2b Cckbr Slc22a2 Cadps Foxl2 Oc90 Foxd1 Gipr Crhr1 Pax8 Mtnr1b Slc6a1 Oprm1 Cyp4f14 Oprl1 Oprk1 Chrna6 Abcb11 Comp Unc13a Slc6a3 Otof Nlrp6 Unc13c Rph3a Chrm1 Hnf4a Chrna4 Erbb4 Foxb1 Slc10a1 Grm7 Camk2a Egf Grin3a Nkx6-1 P2ry4 Ghrhr Cas…
ANIMAL ORGAN MORPHOGENESIS	0.00309969	0.0292309	-1.12181	Gsx2 Six6 Fgf3 Lctl Hoxa13 Nkx3-1 Tspear Abca12 Irx4 Smtnl1 Neurod1 Emx2 Vsx1 Matn1 Ush2a Crx Fbn2 Wnt1 Lhx4 Prop1 Tnni1 Hoxd3 Adamts16 Cdx2 Igfn1 Tfap2b Olfm3 Crb1 Foxl2 Foxd1 Pax8 Dscaml1 Alx1 Dlx3 Onecut2 Mmp20 Ly6h Zic3 Col11a1 Myo15 Aqp6 Scn10a Ntn5 Adprhl1 Fgf9 Foxe3 Pkhd1 Fscn2 Enam Bsx Hoxd11 Foxi1 Comp Pitx3 Lhx3 Slc34a1 Mesp1 Hoxc8 Sox1 Rs1 Lhx8 Ryr1 Alx4 Fgf4 Dscam Rnf207 Pax6 Ush1c Co…
CELL JUNCTION ORGANIZATION	0.00629937	0.0465308	-1.13152	Cldn9 Il1rapl1 Adgrf1 Dsg1a Lingo2 Gabrb2 Cel Grm5 Ina Bcan Cldn11 Zfp804a Lmx1a Cdh12 Ghsr Igfn1 Nefl Slc6a1 Lim2 Cdh9 Lrrtm2 Grin2b Slitrk1 Clstn3 Npas4 Cntn2 Cldn14 Pkhd1 Add2 Unc13a Sncb Cbln3 Igsf21 Cdh8 Dscam Ppfia2 Tnr Unc13c Bsn Syndig1 Sez6 Slit1 Erbb4 Chrna1 Slc8a3 Slitrk5 Pcdh8 Gabrb3 Camkv C1ql3 P2rx2 Cdh24 Cbln4 Igsf9 Dok7 Ppfia3 Frmpd4 Fzd9 Oxtr Ache Kirrel3 Nrxn2 Abcc8 Cntnap2 Cntn…
CENTRAL NERVOUS SYSTEM DEVELOPMENT	0.00113211	0.0137328	-1.13572	Isl2 Gsx2 Alk Gabrb1 Htr5a Hsd3b3 Neurod6 Cyp26c1 Nhlh1 Neurod1 Emx2 Nhlh2 Gcm1 Ina Bcan Wnt1 Zic4 Lhx4 Epha5 Lmx1a Prop1 Nr2e1 Npy Olig3 Actl6b En1 Dab1 Cntn4 Nefl Cntn6 Klk6 Zfp488 Slc38a3 Dcc Pax8 Zic5 Dscaml1 Dmbx1 Grin2b Sctr Elavl4 Zic3 Chd5 Dcx Grik1 Rfx4 Fgf9 Fezf2 Cntn2 En2 Hapln4 Pitx3 Tlx3 Lhx3 Sox1 Lhx8 Slc6a11 Acan Sox10 Gabra5 Agbl4 Slc6a3 Pou3f3 Pax6 Tnr Col2a1 Olig2 Sypl2 Spock1 H…
REGULATION OF SECRETION	0.00789921	0.0563087	-1.13632	Il1rapl1 Cplx1 Stxbp5l G6pc2 Alox12b Nkx3-1 Syt2 Chrna5 Bmp8a Abca12 Neurod1 Npsr1 Epha5 Cspg5 Ntsr1 Htr1a Ghsr Pla2g10 Tfr2 Tfap2b Cadps Foxl2 Gipr Crhr1 Pax8 Mtnr1b Slc6a1 Oprm1 Cyp4f14 Oprl1 Oprk1 Chrna6 Abcb11 Nlrp6 Hnf4a Chrna4 Slc10a1 Grm7 Camk2a Egf Grin3a Nkx6-1 P2ry4 Ghrhr Casr Nphs1 Pla2g1b Chrnb3 Cdk5r2 Syt3 Cacna1i Syt1 Syt13 Grm2 Acvr1c Oxtr Ache Chga Rims1 Abcc8 Adcy1 Tacr1 Chrnb4 R…
CELL MORPHOGENESIS INVOLVED IN DIFFERENTIATION	0.00329967	0.0302832	-1.14005	Isl2 Il1rapl1 Hoxa13 Trpc5 Hecw1 Matn1 Ush2a Lhx4 Epha5 Lmx1a Cspg5 Nr2e1 Lrtm1 Pla2g10 Dab1 Cntn4 Nefl Foxd1 Cntn6 Dcc Dscaml1 Slitrk1 Mapk8ip2 Elavl4 Kel Ntn5 Apoa1 Fezf2 Cntn2 Pkhd1 Kif5a Efna3 Lhx3 Unc5d Sema4g Lgi1 Dscam Sarm1 Pax6 Ppfia2 Tnr Robo3 Crabp2 Nrxn3 Epha6 Slit1 Epha10 Foxb1 Slitrk5 Pou3f2 Sptbn4 Epha8 Col22a1 Mypn Nkx6-1 Fstl4 Rnf165 Mcf2 Atp8a2 Wnt3 Islr2 Igsf9 Dlx5 Cdk5r2 Sema5…
DETECTION OF STIMULUS	0.00629937	0.0465308	-1.14233	Opn4 Tmc2 Gucy2f Opn1sw Cacna1f Grk1 Scn1a Gucy2e Lpo Ntsr1 Pglyrp4 Crb1 Col11a1 Kcnk4 Sag Tas1r2 Rgr Cdhr2 Olfr160 Rs1 Rtp2 Cngb1 Cacna2d4 Trpm8 Pkd1l2 Adgrv1 Prph2 Pde6c Nr2e3 Rgs9bp Kcnip2 Tulp1 Nkx6-1 Tas1r1 Pde6b Trpa1 Casr P2rx2 Mmp24 Atp8a2 Nox3 Sema5b Asic3 Syt1 Strc Grik2 Olfr288 Trpm3 Slc24a2 Grm6 Car6 Tacr1 Olfr558 Pkdrej Trpv1 Whrn Chrna10 Tas1r3 Pkd1l3 Prdm12 Dmbt1 Aipl1 Grk4 Kcna1 T…
REPRODUCTION	5.58453e-05	0.00134354	-1.14538	Nme8 Spaca7 Tbc1d21 Asz1 Nlrp5 Slc22a16 Hoxa13 Nkx3-1 Gabrb1 Mug1 Aurkc Trpc7 Dsg1a Npm2 Mei1 Pmfbp1 Mug2 Txndc8 Ovch2 Umodl1 Hfm1 Spesp1 Nhlh2 Gcm1 Nell2 Stra8 Armc12 Spata31d1a Kcnu1 Adam2 Prss42 Cldn11 Rxfp1 Taf7l Dpy19l2 Wee2 Slc26a8 Spdya Lhx4 Zfp541 Ccnb3 Txndc2 Cyp17a1 Prss21 Adamts16 Cdx2 Etnk2 Prss55 Cyp1a1 Ghsr Pla2g10 Meikin Slc22a14 Zp1 Spata19 Foxl2 Crhr1 Slc38a3 Zan Sohlh2 Gm960 Prd…
REGULATION OF NERVOUS SYSTEM DEVELOPMENT	0.00629937	0.0465308	-1.1671	Gsx2 Il1rapl1 Trpc5 Lingo2 Grm5 Nr2e1 Dab1 Nefl Zfp488 Dcc Oprm1 Lrrtm2 Slitrk1 Clstn3 Prtg Fezf2 Pitx3 Sox10 Sema4g Dscam Pax6 Tnr Olig2 Syndig1 Crabp2 Hes2 Slit1 Hes5 Dll3 Hes3 Rnf112 Nkx6-1 Fstl4 Mcf2 Ttbk1 Otp Wnt3 Islr2 Gfap Sema5b Hes7 Nkx6-2 Shox2 Oxtr Foxg1 Dlx2 Tlx2 Lin28a Abcc8 Lrp2 Efnb3 Mag Rassf10 Gjc2 Nlgn1 Epha7 Cux2 Tymp Sema6c Sema3e Ncmap Sema3b Ascl2 Vax1 Zfp365 Grid2 Adgrb1 Po…
GAMETE GENERATION	0.000984846	0.01275	-1.16725	Nme8 Tbc1d21 Asz1 Slc22a16 Aurkc Npm2 Pmfbp1 Txndc8 Stra8 Armc12 Spata31d1a Prss42 Cldn11 Taf7l Dpy19l2 Wee2 Slc26a8 Spdya Zfp541 Txndc2 Prss21 Adamts16 Ghsr Meikin Slc22a14 Spata19 Foxl2 Sohlh2 Prdm14 Acsbg2 Atp1a4 Sycp1 Spo11 Chd5 Tdrd1 Tdrd9 Mroh2b Rsph6a Oca2 Pdilt Btbd18 Catsper4 Sun5 Catsperd Catsperg2 Dmrtb1 Adcy10 Fmn2 Dmrtc2 Gpr149 Mei4 Sstr3 Catsperg1 Tssk4 Sycp2 Piwil1 Galntl5 Meiob Th…
ORGANIC ACID TRANSPORT	0.0158984	0.0964259	-1.1676	Slc7a9 Slc6a5 Slco1b2 Slc13a5 Slc26a8 Slc22a6 Ntsr1 Pla2g10 Slc22a2 Oc90 Slc26a5 Slc38a3 Slc6a1 Cyp4f14 Oca2 Abcb11 Abcc2 Slc6a11 Slc16a8 Slc10a4 Crabp2 Slc10a1 Grm7 Slc22a13 Slc6a7 Slc6a18 Slc6a15 Grm1 Pla2g1b Gfap Slc38a11 Slc17a7 Grm2 Slc29a4 Kcnj10 Slc5a12 Lrp2 Slc7a3 Slc26a7 Slc1a7 Tspo2 Trpv1 Cyp4f15 Agxt Sv2a Slc1a2 Slc36a3 Sfxn4 Hrh3 Avpr1a Slc7a4 Slc16a11 Pla2g2f Slc26a10 Pla2g2d Slc6a13…
CELLULAR COMPONENT MORPHOGENESIS	0.000280253	0.00484484	-1.16818	Isl2 Il1rapl1 Trpc5 Syt2 Myh3 Hecw1 Lhx4 Epha5 Lmx1a Cspg5 Nr2e1 Lrtm1 Pla2g10 Dab1 Cntn4 Nefl Foxd1 Cntn6 Dcc Dscaml1 Slitrk1 Mapk8ip2 Elavl4 Kel Ntn5 Ostn Adprhl1 Fezf2 Cntn2 Kif5a Efna3 Lhx3 Unc5d Dpysl4 Unc13a Sema4g Lgi1 Dscam Sarm1 Pax6 Ppfia2 Tnr Robo3 Crabp2 Nrxn3 Epha6 Slit1 Epha10 Foxb1 Slitrk5 Capn3 Pou3f2 Cpne6 Sptbn4 Epha8 Cpne5 Mypn Nkx6-1 Fstl4 Rnf165 Mcf2 Atp8a2 Wnt3 Islr2 Igsf9 C…
MULTICELLULAR ORGANISM REPRODUCTION	0.000218791	0.00392329	-1.17188	Nme8 Tbc1d21 Asz1 Slc22a16 Gabrb1 Aurkc Dsg1a Npm2 Pmfbp1 Txndc8 Umodl1 Spesp1 Nhlh2 Stra8 Armc12 Spata31d1a Adam2 Prss42 Cldn11 Taf7l Dpy19l2 Wee2 Slc26a8 Spdya Zfp541 Txndc2 Prss21 Adamts16 Cyp1a1 Ghsr Meikin Slc22a14 Spata19 Foxl2 Sohlh2 Prdm14 Oprm1 Acsbg2 Atp1a4 Mapk8ip2 Izumo1 Sycp1 Spo11 Chd5 Tdrd1 Lhcgr Oprl1 Tdrd9 Mroh2b Rsph6a Oprk1 Oca2 Pdilt Btbd18 Catsper4 Nr5a1 Sun5 Catsperd Catsper…
NEUROGENESIS	6.86884e-08	6.19698e-06	-1.18005	Isl2 Gsx2 Il1rapl1 Alk Gabrb1 Gcm2 Adgrf1 Trpc5 Neurod6 Rit2 Syt2 Tenm1 Irx4 Hecw1 Gabrb2 Neurod1 Emx2 Rp1l1 Vsx1 Nhlh2 Gcm1 Ush2a Duoxa1 Grm5 Wnt1 Brinp3 Lhx4 Neurog2 Zfp804a Epha5 Lmx1a Cspg5 Nr2e1 Lrtm1 Npy Olig3 Hoxd3 Gldn Actl6b Pla2g10 Olfm3 Fev En1 Dab1 Crb1 Lrrc7 Cntn4 Nefl Foxd1 Cntn6 Klk6 Zfp488 Galr2 Dcc Btg4 Dscaml1 Oprm1 Prdm13 Onecut2 Astn1 Slitrk1 Mapk8ip2 Elavl4 Kel Chd5 Dcx Ntn5 …
MULTI ORGANISM REPRODUCTIVE PROCESS	1.24351e-05	0.000448751	-1.18048	Nme8 Spaca7 Tbc1d21 Asz1 Nlrp5 Slc22a16 Mug1 Aurkc Trpc7 Dsg1a Npm2 Pmfbp1 Mug2 Txndc8 Ovch2 Umodl1 Spesp1 Nhlh2 Nell2 Stra8 Armc12 Spata31d1a Adam2 Prss42 Cldn11 Rxfp1 Taf7l Dpy19l2 Wee2 Slc26a8 Spdya Zfp541 Txndc2 Prss21 Adamts16 Prss55 Cyp1a1 Ghsr Pla2g10 Meikin Slc22a14 Zp1 Spata19 Foxl2 Crhr1 Slc38a3 Zan Sohlh2 Prdm14 Acsbg2 Atp1a4 Mapk8ip2 Izumo1 Sycp1 Spo11 Chd5 Tdrd1 Tdrd9 Mroh2b Rsph6a O…
PATTERN SPECIFICATION PROCESS	0.00219978	0.0227626	-1.18476	Gsx2 Nkx3-1 Sp8 Irx4 Cyp26c1 Neurod1 Emx2 Hoxc5 Wnt1 Prop1 Hoxd3 Cdx2 Cfc1 En1 Foxd1 Barx1 Pax8 Dscaml1 Zic3 Tdrd1 Rfx4 Fezf2 Hoxd11 Lhx3 Mesp1 Hoxc8 Sox1 Alx4 Rnf207 Pax6 Hoxd13 Mmp21 Hes2 Erbb4 Hes5 Foxb1 Pcdh8 Dll3 Hand1 Hoxc13 Hes3 Nkx3-2 Pld6 Six2 Tdrd6 Tbx6 Cxxc4 Wnt3 Hes7 Hoxa9 Sim2 Foxg1 Dlx2 Hoxb8 Grhl3 Ihh Lrp2 Tdrd5 Crb2 Hand2 Pitx2 Acvr2b Ovol2 Tcf15 Gata4 Hoxc9 Hoxd9 Wnt8b Shh Fgf8 D…
POSITIVE REGULATION OF NERVOUS SYSTEM DEVELOPMENT	0.0128987	0.0836822	-1.18661	Gsx2 Il1rapl1 Trpc5 Lingo2 Grm5 Nefl Zfp488 Oprm1 Lrrtm2 Slitrk1 Clstn3 Sox10 Dscam Pax6 Olig2 Syndig1 Crabp2 Rnf112 Nkx6-1 Ttbk1 Otp Wnt3 Islr2 Gfap Nkx6-2 Shox2 Oxtr Foxg1 Lrp2 Mag Rassf10 Gjc2 Nlgn1 Cux2 Zfp365 Grid2 Adgrb1 Pou4f2 Shh Bdnf Agrn Dmrta2 Cdh4 Wnt3a Lrtm2 Tiam2 Wnt7a Stau2 Trp73 Plxnb3 Caprin2 Plxna3 Gper1 Ephb3 Tenm4 Plxnb1 Vegfa Adnp Map6 Ephb1 Disc1 Smarcd3 Dixdc1 Nrxn1 Reln Zf…
CALCIUM ION TRANSPORT	0.00319968	0.0297983	-1.18947	Tmc2 Trpc5 Trpc7 Cacna1f Trpv5 Npsr1 Cacng5 Ntsr1 Atp2b3 Cacna2d3 Nos1 Ryr3 Crhr1 Oprm1 Grin2b Oprl1 Trpv3 Catsper4 Cacna1b Slc24a1 Ryr1 Trpm5 Cacna2d4 Trpm8 Pkd1l2 Chrna4 Slc8a3 Capn3 Grin2a P2rx3 Camk2a Egf Grin3a Trpa1 Calcr Casr P2rx2 Pla2g1b Catsper1 Grin1 Trdn Cacna2d2 Cacna1i Mcoln3 Cacna1e Jph3 Cdh23 Cyp27b1 Trpm3 Cacna1a Slc24a2 Grm6 Atp2b2 Jph4 Trpm1 Nalcn Gjc2 Chrnb2 Pkdrej Trpv1 Chrna…
REGULATION OF HORMONE LEVELS	0.00116892	0.0140365	-1.19026	Cplx1 G6pc2 Nkx3-1 Rdh8 Dhrs2 Slc5a5 Hsd3b3 Akr1c21 Slco1b2 Bmp8a Akr1d1 Abca12 Duox1 Cyp26c1 Neurod1 Duoxa1 Epha5 Cyp17a1 Cyp2c65 Htr1a Cyp1a1 Ghsr Tfr2 Tfap2b Foxl2 Foxd1 Gipr Klk6 Crhr1 Pax8 Mtnr1b Ugt1a1 Rdh1 Cyp46a1 Oprk1 Pcsk1n Nr5a1 Adh4 Cyp1a2 Akr1c18 Cyp2c66 Crabp2 Cyp3a11 Hnf4a Tpo Bco1 Nkx6-1 Ghrhr Pcsk2 Casr Sult1b1 Gnb3 Cyp27b1 Acvr1c Duox2 Chga Abcc8 Tacr1 Cyp11a1 Gdf9 Asmt Aldh8a1 …
REGULATION OF NEUROGENESIS	0.00489951	0.0398447	-1.19039	Gsx2 Il1rapl1 Trpc5 Grm5 Nr2e1 Dab1 Nefl Zfp488 Dcc Oprm1 Slitrk1 Prtg Fezf2 Pitx3 Sox10 Sema4g Dscam Pax6 Tnr Olig2 Crabp2 Hes2 Slit1 Hes5 Dll3 Hes3 Rnf112 Nkx6-1 Fstl4 Mcf2 Ttbk1 Otp Wnt3 Islr2 Gfap Sema5b Hes7 Nkx6-2 Shox2 Foxg1 Dlx2 Tlx2 Lin28a Abcc8 Lrp2 Efnb3 Mag Rassf10 Gjc2 Epha7 Cux2 Sema6c Sema3e Sema3b Ascl2 Vax1 Zfp365 Pou4f2 Shh Bdnf Sema4f Dmrta2 Cdh4 D130043K22Rik Wnt3a Tiam2 Wnt7a…
MICROTUBULE BASED MOVEMENT	0.00449955	0.0376177	-1.19076	Nme8 Mgarp Tbc1d21 Slc22a16 Armc12 Slc26a8 Prss55 Slc22a14 Nefl Prdm14 Atp1a4 Rsph6a Catsper4 Qrich2 Kif5a Catsperd Ap3b2 Adcy10 Fmn2 Agbl4 Tssk4 Cfap221 Ttll8 Tekt3 Dnah17 Celf3 Tacr3 Rnase10 Catsper1 Apob Slc9c1 Cacna1i Tacr1 Kif17 Kif12 Kif5c Sybu Dnah7a Trim58 Dlg2 Tekt5 Dnah1 Cfap61 Kifc2 Fez1 Nphp4 Cfap46 Prkcz Stk36 Nefh Ccdc63 Armc2 Slc9b2 Stau2 Catsper2 Pla2g3 Dnah10 Gas2l2 Hydin Dnah2 D…
REGULATION OF SYSTEM PROCESS	0.000471686	0.00724339	-1.19678	Gsx2 Nkx3-1 Smtnl1 Neurod1 Abcg5 Tnnc2 Scn11a Dlgap2 Npsr1 Cacng5 Tnni1 Ntsr1 Atp2b3 Htr1a Ghsr Nos1 Foxl2 Zfp488 Crhr1 Mc3r Mtnr1b Oprm1 Scn10a Apoa1 Oprl1 Oprk1 Tlx3 Sox10 Dbh Rnf207 Tnr Abcg8 Tmem25 Myl3 Slc8a3 Th Kcnip2 P2rx3 Sptbn4 Kcnh6 Glra1 Tacr3 Casr Nphs1 Grm1 Fgf12 Scn4a Grin1 Trdn Apoa2 Shox2 Oxtr Chga Tnni3k Rims1 Abcc8 Atp2b2 Scn4b Tacr1 Mag Chrnb4 Trim63 Gdf9 Dlgap1 Hand2 Nlgn1 Rim…
SIGNAL RELEASE	0.000709813	0.00979245	-1.19786	Cplx1 G6pc2 Nkx3-1 Syt2 Chrna5 Bmp8a Abca12 Neurod1 Epha5 Cspg5 Htr1a Ghsr Pla2g10 Tfr2 Tfap2b Cadps Foxl2 Foxd1 Gipr Crhr1 Pax8 Mtnr1b Oprm1 Oprk1 Chrna6 Unc13a Otof Unc13c Rph3a Hnf4a Chrna4 Camk2a Grin3a Nkx6-1 P2ry4 Ghrhr Casr Chrnb3 Ppfia3 Syt3 Syt1 Syt13 Grm2 Acvr1c Oxtr Nrxn2 Chga Rims1 Syn3 Abcc8 Adcy1 Tacr1 Chrnb4 Rims4 Gdf9 Nlgn1 Rims2 Chrnb2 Pclo Pomc Acvr2b Prrt2 Adra2b Crhbp Erc2 Trp…
CELL CELL SIGNALING	1.80653e-09	2.74497e-07	-1.19879	Il1rapl1 Cplx1 Fgf3 G6pc2 Sv2b Slc6a5 Nkx3-1 Gabrb1 Htr5a Calb2 Rit2 Grid1 Syt2 Chat Chrna5 Bmp8a Abca12 Hecw1 Gabrb2 Neurod1 Cel Trhde Gad2 Grm5 Gad1 Wnt1 Dlgap2 Epha5 Cacng5 Cspg5 Prop1 Nr2e1 Npy Ntsr1 Htr1a Ghsr Pla2g10 Tfr2 Tfap2b Crb1 Nos1 Cadps Cntn4 Foxl2 Foxd1 Barx1 Gipr Gpr156 Crhr1 Dcc Pax8 Mtnr1b Slc6a1 Oprm1 Lrrtm2 Grin2b Ly6h Sctr Mapk8ip2 Elavl4 Clstn3 Ppm1n Scn10a Cyp46a1 Grik1 Kcn…
REGULATED EXOCYTOSIS	0.0136986	0.086728	-1.19986	Mrgprb1 Cplx1 Nlrp5 Syt2 Ptgds Chrna5 Abca12 Cspg5 Cadps Chrna6 Unc13a Otof Unc13c Grin3a P2ry4 Chrnb3 Cdk5r2 Ppfia3 Syt3 Cacna1i Syt1 Syt13 Chga Rims1 Adcy1 Tph1 Rims4 Nlgn1 Rims2 Pclo Prrt2 Crhbp Erc2 Trpv6 Sv2a Snph Cacna1g Rab26 Stx1b Stx1a H2-Q1 H2-Q2 Prkcg Wnt7a Cacna1h Pla2g3 Hyal3 Rims3 Rab11fip1 Syt12 Kcnb1 Syt10 Ptgdr Pfn2 Scamp5 Tmem79 Syngr3 Syt17 Syt4 Vamp8 Rph3al
EAR DEVELOPMENT	0.0166983	0.0996035	-1.20107	Hoxa13 Gabrb2 Neurod1 Ush2a Wnt1 Oc90 Slc26a5 Pax8 Pcdh15 Col11a1 Myo15 Fgf9 Foxi1 Lhx3 Gabra5 Ush1c Col2a1 Hmx2 Adgrv1 Hes5 Nkx3-2 Six2 Myo3b Frem2 Frzb Atp8a2 Dlx5 Nox3 Mcoln3 Esrrb Cdh23 Strc Pou4f3 Foxg1 Atp6v1b1 Grhl3 Whrn Chrna10 Tcf15 Tfap2a Sobp Tmc1 Shh Fgf8 Kcnk2 Wnt3a Pdzd7 Tmie Phox2b Hpca Hmx3 Osr2 Tbx1
CELL PART MORPHOGENESIS	6.148e-05	0.00144303	-1.20609	Isl2 Il1rapl1 Trpc5 Syt2 Hecw1 Lhx4 Epha5 Lmx1a Cspg5 Nr2e1 Lrtm1 Pla2g10 Dab1 Cntn4 Nefl Foxd1 Cntn6 Dcc Dscaml1 Slitrk1 Mapk8ip2 Elavl4 Kel Ntn5 Ostn Fezf2 Cntn2 Kif5a Efna3 Lhx3 Unc5d Dpysl4 Unc13a Sema4g Lgi1 Dscam Sarm1 Pax6 Ppfia2 Tnr Robo3 Crabp2 Nrxn3 Epha6 Slit1 Epha10 Foxb1 Slitrk5 Pou3f2 Cpne6 Sptbn4 Epha8 Cpne5 Mypn Nkx6-1 Fstl4 Rnf165 Mcf2 Atp8a2 Wnt3 Islr2 Igsf9 Cpne9 Dlx5 Cdk5r2 Sy…
AXON DEVELOPMENT	0.000430629	0.00682816	-1.20821	Isl2 Trpc5 Lhx4 Epha5 Lmx1a Cspg5 Nr2e1 Lrtm1 Pla2g10 Dab1 Cntn4 Nefl Foxd1 Cntn6 Dcc Dscaml1 Slitrk1 Kel Ntn5 Fezf2 Cntn2 Kif5a Efna3 Lhx3 Unc5d Sema4g Crtac1 Lgi1 Dscam Pax6 Tnr Robo3 Crabp2 Nrxn3 Epha6 Slit1 Epha10 Foxb1 Slitrk5 Pou3f2 Grm7 Sptbn4 Epha8 Mypn Nkx6-1 Fstl4 Rnf165 Mcf2 Atp8a2 Wnt3 Islr2 Igsf9 Dlx5 Cdk5r2 Sema5b Lama3 Shox2 Pou4f3 Foxg1 Tnn Efnb3 Adcy1 Cntnap1 Mag Chrnb2 Epha7 Ctn…
GERM CELL DEVELOPMENT	0.00629937	0.0465308	-1.21081	Tbc1d21 Aurkc Npm2 Stra8 Armc12 Dpy19l2 Wee2 Slc26a8 Slc22a14 Foxl2 Sohlh2 Prdm14 Sycp1 Spo11 Chd5 Tdrd1 Rsph6a Oca2 Pdilt Catsper4 Sun5 Catsperd Dmrtb1 Fmn2 Dmrtc2 Gpr149 Mei4 Tssk4 Piwil1 Galntl5 Pld6 Tdrd6 Ptchd3 Ddx25 Osbp2 Lin28a Topaz1 Ihh Sohlh1 Tdrd5 Amh Mov10l1 Acrbp Rec8 Dnah1 Ccdc63 Armc2 Paqr5 Catsper2 Pla2g3 Fancg Dazl Slc26a3 Ccdc136 Nobox Cfap44 Cep131 Tcp11 Pcsk4 Celf4 Drc7 Npr2 T…
CELL FATE COMMITMENT	0.00619938	0.0463947	-1.21116	Isl2 Gsx2 Hoxa13 Nkx6-3 Neurod1 Gcm1 Wnt1 Nr2e1 Olig3 Fev Dscaml1 Prdm14 Onecut2 Fezf2 Tlx3 Lhx3 Mesp1 Sox1 Myt1l Pax6 Olig2 Erbb4 Hes5 Tbx10 Pou3f2 Pitx1 Six2 Rag2 Tbx6 Nanog Wnt3 Gsx1 Nkx6-2 Foxg1 Dlx2 Olig1 Ihh Wnt10b Il23a Ebf2 Tbx19 Myod1 Foxn1 Arx Gata4 Barhl2 Wnt8b Shh Fgf8 Dmrta2 Satb2 Pou6f2 Wnt3a Ptch2 Wnt7a Tbx15 Ntf5 Tenm4 Tbx1 Pdpn Apc2 Wnt6 Hoxd10 Spdef Fgfr2 Onecut1 Tbx18 Foxn4 T G…
CELLULAR PROCESS INVOLVED IN REPRODUCTION IN MULTICELLULAR ORGANISM	0.00151868	0.01706	-1.21194	Tbc1d21 Asz1 Aurkc Npm2 Spesp1 Stra8 Armc12 Adam2 Dpy19l2 Wee2 Slc26a8 Spdya Meikin Slc22a14 Foxl2 Sohlh2 Prdm14 Izumo1 Sycp1 Spo11 Chd5 Tdrd1 Tdrd9 Rsph6a Oca2 Pdilt Btbd18 Catsper4 Sun5 Catsperd Dmrtb1 Fmn2 Dmrtc2 Gpr149 Mei4 Tssk4 Sycp2 Piwil1 Galntl5 Meiob Pld6 Tdrd6 Fkbp6 Ptchd3 Shcbp1l Ddx25 Osbp2 Lin28a Topaz1 Ihh Sohlh1 Tdrd5 Gdf9 Amh Mov10l1 Acrbp Spaca6 Rec8 Dnah1 Folr1 Dnmt3l Ccdc63 Ar…
CELL MORPHOGENESIS INVOLVED IN NEURON DIFFERENTIATION	0.00010773	0.00228688	-1.212	Isl2 Il1rapl1 Trpc5 Hecw1 Lhx4 Epha5 Lmx1a Nr2e1 Lrtm1 Pla2g10 Dab1 Cntn4 Nefl Foxd1 Cntn6 Dcc Dscaml1 Slitrk1 Mapk8ip2 Elavl4 Kel Ntn5 Fezf2 Cntn2 Kif5a Efna3 Lhx3 Unc5d Sema4g Lgi1 Dscam Sarm1 Pax6 Ppfia2 Tnr Robo3 Crabp2 Nrxn3 Epha6 Slit1 Epha10 Foxb1 Slitrk5 Pou3f2 Sptbn4 Epha8 Mypn Nkx6-1 Fstl4 Rnf165 Mcf2 Atp8a2 Wnt3 Islr2 Igsf9 Dlx5 Cdk5r2 Sema5b Cdh23 Strc Lama3 Shox2 Pou4f3 Foxg1 Tlx2 Tn…
FOREBRAIN DEVELOPMENT	0.00148186	0.016777	-1.21413	Gsx2 Alk Htr5a Hsd3b3 Neurod6 Neurod1 Emx2 Nhlh2 Bcan Wnt1 Epha5 Lmx1a Prop1 Nr2e1 Npy Dab1 Nefl Elavl4 Chd5 Rfx4 Fezf2 Cntn2 Lhx3 Sox1 Lhx8 Slc6a3 Pou3f3 Pax6 Tnr Olig2 Sstr3 Slit1 Erbb4 Hes5 Foxb1 Pou3f2 Th Pitx1 Ghrhr Otp Gsx1 Dlx5 Cdk5r2 Kcnc1 Oxtr Foxg1 Kirrel3 Dlx2 Cntnap2 Kcnc2 Lrp2 Igf2bp1 Chrnb2 Tbx19 Pitx2 Arx Slc1a2 Avpr1a Kcna1 Scn5a Shh Fgf8 Dmrta2 Fez1 Satb2 Atat1 Pcsk1 Wnt3a Wnt7a …
NEURON DIFFERENTIATION	2.66981e-09	3.85387e-07	-1.21774	Isl2 Gsx2 Il1rapl1 Alk Gabrb1 Adgrf1 Trpc5 Neurod6 Rit2 Syt2 Tenm1 Irx4 Hecw1 Gabrb2 Neurod1 Emx2 Rp1l1 Vsx1 Nhlh2 Ush2a Duoxa1 Wnt1 Brinp3 Lhx4 Neurog2 Zfp804a Epha5 Lmx1a Cspg5 Nr2e1 Lrtm1 Npy Olig3 Hoxd3 Gldn Actl6b Pla2g10 Olfm3 Fev En1 Dab1 Crb1 Lrrc7 Cntn4 Nefl Foxd1 Cntn6 Klk6 Galr2 Dcc Btg4 Dscaml1 Onecut2 Slitrk1 Mapk8ip2 Elavl4 Kel Chd5 Dcx Ntn5 Ostn Insm2 Fezf2 Cntn2 Fscn2 En2 Kif5a Ef…
APPENDAGE DEVELOPMENT	0.0160984	0.0972302	-1.21843	Hoxa13 Sp8 Myh3 Fbn2 Tfap2b En1 Fgf9 Comp Sp9 Alx4 Fgf4 Col2a1 Kremen2 Hoxd13 Crabp2 Krt84 Hoxc13 Pitx1 Frem2 Rnf165 Wnt3 Dlx5 Shox2 Ihh Rspo4 Hand2 Pitx2 Foxn1 Fras1 Tfap2a Scx Hoxd9 Shh Fgf8 Wnt7a Sall4 Hoxa10 Osr2 Trp63 Tbc1d32 Hoxd10 Hoxc11 Hoxd12 Fgfr2 Megf8 Kdf1 Lmbr1 Sall1 Evx2 Rspo2 Fmn1 Pias4 Dkk1
ADENYLATE CYCLASE MODULATING G PROTEIN COUPLED RECEPTOR SIGNALING PATHWAY	0.00569943	0.043717	-1.22322	Htr5a Adgrf1 Rit2 Grm5 Rxfp1 Htr1a Gipr Galr2 Crhr1 Mc3r Gpr26 Oprm1 Sctr Lhcgr Oprl1 Gabbr2 Oprk1 Gpr12 Gpr37 Mc1r Grik3 Chrm1 Grm7 Adrb3 Ghrhr Calcr Casr Grm1 Mc5r Grm3 Grm2 Gcgr Htr1d Chga Grm6 Grm8 Adcy1 Adgrb2 Rxfp2 Rims2 Crhr2 Akap5 Gpr62 Adra2b Grm4 Hrh3 Tmem116 Mc2r Adgrb1 Pth1r Gnat1 Marco Adora1 Adra1d Oprd1 Gper1 Mrap2 Adgrg7 Gabbr1 Adcyap1r1 Gpr3 Ucn3 Vipr1
DENDRITE DEVELOPMENT	0.00589941	0.0447516	-1.22346	Il1rapl1 Alk Trpc5 Hecw1 Nr2e1 Actl6b Dab1 Dcc Mapk8ip2 Elavl4 Ntn5 Fezf2 Gpr37 Dscam Sarm1 Ppfia2 Sez6 Tulp1 Camk2a Grin3a Fstl4 Mcf2 Igsf9 Foxo6 Tlx2 Igf2bp1 Srcin1 Nlgn1 Chrnb2 Cux2 Ctnna2 Flrt1 Zfp365 Dcdc2a Grip1 Dnm3 D130043K22Rik Ntn3 Slc12a5 Wnt7a Stau2 Caprin2 Ephb3 Lamc2 Shank1 Map6 Cpeb3 Ephb1 Ctnnd2 Ngef Csmd3 Disc1 Dgkg Arhgap44 Kndc1 Reln Sdk1 Sema3a Pak3 Kif1a Cobl Nedd4l Cdkl5 Obs…
MALE GAMETE GENERATION	2.19212e-05	0.000665795	-1.23032	Nme8 Tbc1d21 Asz1 Slc22a16 Aurkc Pmfbp1 Txndc8 Stra8 Armc12 Spata31d1a Prss42 Cldn11 Taf7l Dpy19l2 Slc26a8 Spdya Zfp541 Txndc2 Prss21 Adamts16 Ghsr Meikin Slc22a14 Spata19 Sohlh2 Acsbg2 Atp1a4 Sycp1 Spo11 Chd5 Tdrd1 Tdrd9 Mroh2b Rsph6a Oca2 Pdilt Btbd18 Catsper4 Sun5 Catsperd Catsperg2 Adcy10 Dmrtc2 Mei4 Sstr3 Catsperg1 Tssk4 Sycp2 Piwil1 Galntl5 Meiob Theg Spag4 Pld6 Krt9 Tdrd6 Fkbp6 Celf3 Ptchd…
ORGANIC ANION TRANSPORT	0.000700654	0.00974895	-1.23178	Slc7a9 Slc6a5 Slc17a1 Slco1b2 Slc4a9 Slc22a7 Slc22a29 Slc13a5 Abcc6 Slc26a8 Slc22a6 Ntsr1 Pla2g10 Slco6d1 Slc22a14 Slc22a2 Oc90 Slc26a5 Slc38a3 Slc6a1 Cyp4f14 Abcb11 Abcc2 Slc6a11 Slc16a8 Rtbdn Slc10a4 Slc10a1 Slc35d3 Grm7 Cyb5r2 Slc22a13 Slc6a7 Slc6a15 Slc2a2 Casr Grm1 Pla2g1b Gfap Abcb4 Asic3 Slc17a7 Grm2 Kcnj10 Slc5a12 Lrp2 Slc7a3 Slc26a7 Slc1a7 Tspo2 Trpv1 Cyp4f15 Agxt Sv2a Slc1a2 Slc22a12 Sl…
SPERMATID DIFFERENTIATION	0.0144986	0.0901301	-1.23256	Tbc1d21 Armc12 Dpy19l2 Slc26a8 Slc22a14 Sycp1 Spo11 Chd5 Rsph6a Oca2 Pdilt Catsper4 Sun5 Catsperd Dmrtc2 Tssk4 Piwil1 Galntl5 Pld6 Ptchd3 Ddx25 Osbp2 Topaz1 Tdrd5 Acrbp Rec8 Dnah1 Ccdc63 Armc2 Catsper2 Pla2g3 Fancg Slc26a3 Ccdc136 Cfap44 Cep131 Tcp11 Pcsk4 Drc7
NEURON DEVELOPMENT	5.75156e-09	6.91865e-07	-1.23274	Isl2 Il1rapl1 Alk Gabrb1 Adgrf1 Trpc5 Rit2 Syt2 Tenm1 Hecw1 Gabrb2 Neurod1 Rp1l1 Vsx1 Nhlh2 Lhx4 Zfp804a Epha5 Lmx1a Cspg5 Nr2e1 Lrtm1 Npy Gldn Actl6b Pla2g10 Olfm3 Fev En1 Dab1 Crb1 Lrrc7 Cntn4 Nefl Foxd1 Cntn6 Klk6 Galr2 Dcc Dscaml1 Onecut2 Slitrk1 Mapk8ip2 Elavl4 Kel Dcx Ntn5 Ostn Fezf2 Cntn2 Fscn2 En2 Kif5a Efna3 Tenm2 Pitx3 Lhx3 Sox1 Unc5d Lhx8 Dpysl4 Unc13a Sema4g Gpr37 Gabra5 Crtac1 Cngb1 …
REGIONALIZATION	0.000339492	0.00563283	-1.23452	Gsx2 Nkx3-1 Sp8 Cyp26c1 Neurod1 Emx2 Hoxc5 Wnt1 Prop1 Hoxd3 Cdx2 Cfc1 En1 Foxd1 Barx1 Pax8 Dscaml1 Zic3 Tdrd1 Rfx4 Fezf2 Hoxd11 Lhx3 Mesp1 Hoxc8 Sox1 Alx4 Pax6 Hoxd13 Hes2 Hes5 Foxb1 Pcdh8 Dll3 Hoxc13 Hes3 Pld6 Six2 Tdrd6 Tbx6 Cxxc4 Wnt3 Hes7 Hoxa9 Foxg1 Dlx2 Hoxb8 Lrp2 Tdrd5 Crb2 Pitx2 Acvr2b Ovol2 Tcf15 Gata4 Hoxc9 Hoxd9 Wnt8b Shh Fgf8 Dmrta2 Wnt3a Wnt7a Gli1 Ntf5 Hoxa10 Tbx1 Hoxd8 Otx1 Trp63 P…
CARBOXYLIC ACID TRANSPORT	0.00172116	0.0191115	-1.23609	Slc7a9 Slc6a5 Slc17a1 Slco1b2 Slc13a5 Abcc6 Slc26a8 Slc22a6 Ntsr1 Pla2g10 Slc22a2 Oc90 Slc26a5 Slc38a3 Slc6a1 Cyp4f14 Abcb11 Abcc2 Slc6a11 Slc16a8 Slc10a4 Slc10a1 Slc35d3 Grm7 Slc22a13 Slc6a7 Slc6a15 Casr Grm1 Pla2g1b Gfap Abcb4 Slc17a7 Grm2 Kcnj10 Slc5a12 Lrp2 Slc7a3 Slc26a7 Slc1a7 Tspo2 Trpv1 Cyp4f15 Agxt Sv2a Slc1a2 Slc36a3 Hrh3 Slc22a3 Avpr1a Slc16a11 Pla2g2f Slc16a5 Slc26a10 Pla2g2d Slc6a13 …
ORGANIC HYDROXY COMPOUND TRANSPORT	0.00219978	0.0227626	-1.2364	Slco1b2 Syt2 Abca12 Slc22a29 Abcg5 Cel Npc1l1 Htr1a Ghsr Pla2g10 Slc22a2 Nos1 Crhr1 Slc5a11 Apoa1 Oprk1 Chrna6 Abcb11 Abcc2 Slc6a3 Slc16a8 Abcg8 Slc10a4 Chrna4 Lipc Slc10a1 Egf Slc18a1 Apob Osbp2 Syt3 Apoa2 Abcb4 Asic3 Syt1 Syt13 Grm2 Slc29a4 Oxtr Chga Abca13 Slc5a12 Pcsk9 Chrnb2 Tspo2 Pomc Adra2b Gal Hrh3 Slc22a3 Abca5 Osbpl6 Stx1a Shh Slc5a3 Slc5a1 Gramd1c Syt12 Abca4 Gabbr1 Osbpl10 Kcnb1 Syt10…
SENSORY SYSTEM DEVELOPMENT	0.000168912	0.00314938	-1.23974	Opn4 Six6 Lctl Abcb5 Prss56 Neurod1 Rp1l1 Vsx1 Fbn2 Pde6a Nr2e1 Cyp1a1 Igfn1 Tfap2b Olfm3 Crb1 Foxl2 Mtnr1b Lim2 Dcx Fgf9 Foxe3 Fscn2 Pitx3 Sox1 Rs1 Adamts18 Slc6a3 Dscam Pax6 Ush1c Prph2 Pde6c Hes5 Nr2e3 Th Tulp1 Frem2 Pde6b Gja8 Bfsp2 Atp8a2 Nrl Slc17a7 Rorb Ache Dlx2 Krt12 Grm6 Grhl3 Ihh Atp2b2 Impg2 Crb2 Cryba2 Rpgrip1 Pitx2 Acvr2b Tfap2a Fjx1 Col8a2 Vax1 Clcn2 Ret Tmem132e Pou4f2 Shh Bfsp1 M…
REGULATION OF TRANSMEMBRANE TRANSPORT	1.52193e-05	0.000510909	-1.24025	Tmc2 Cacna1f Scn9a Hecw1 Cnih3 Kcna10 Kcnu1 Grm5 Scn1a Scn11a Npsr1 Cacng5 Ntsr1 Cacna2d3 Nos1 Slc26a5 Galr2 Crhr1 Kcns2 Mtnr1b Oprm1 Kcnk10 Mapk8ip2 Kel Scn10a Kcnk4 Kcnq3 Ostn Oprl1 Oprk1 Dpp6 Catsper4 Kcnj14 Clcn1 Kcnh5 Fxyd2 Scn8a Cacna1b Kcnh8 Slc34a1 Fxyd4 Trpm5 Rasgrf1 Rnf207 Kcng3 Cacna2d4 Kcns1 Kcna4 Clcnka Kcna6 Capn3 Clcnkb Kcnip2 Kcnq2 Kcnh6 Calcr Dpp10 Kcna7 Fgf12 Pla2g1b Catsper1 Sc…
DEVELOPMENTAL MATURATION	0.00118733	0.0140365	-1.24027	Vsx1 Bcan Wnt1 Wee2 Slc26a8 Gldn Actl6b Pla2g10 Fev Slc22a14 Nefl Tdrd1 Catsper4 Cntn2 Catsperd Ryr1 Unc13a Sox10 Igsf21 Cngb1 Unc13c Sez6 Hes5 Kcnip2 Pld6 Srrm4 Sptbn4 Epha8 Tdrd6 Tbx6 Nkx6-1 Ghrhr Bfsp2 Cdk5r2 Hoxb13 Ihh Cntnap2 Tdrd5 Wnt10b Adamts7 Ccdc154 Sybu Actn3 Gal Rec8 Trim58 Ret Pth1r Bfsp1 Agrn Fermt1 Catsper2 Lgi4 Pla2g3 Slc26a3 Plxnb1 Vegfa Pgr Rac3 Shank1 Neurod2 Disc1 Slfn14 Thbs3…
CAMERA TYPE EYE DEVELOPMENT	0.00102166	0.0129936	-1.24157	Opn4 Lctl Prss56 Neurod1 Rp1l1 Vsx1 Fbn2 Pde6a Nr2e1 Cyp1a1 Igfn1 Tfap2b Crb1 Foxl2 Mtnr1b Lim2 Dcx Foxe3 Pitx3 Sox1 Rs1 Slc6a3 Dscam Pax6 Ush1c Prph2 Pde6c Hes5 Nr2e3 Th Tulp1 Pde6b Gja8 Bfsp2 Atp8a2 Nrl Slc17a7 Rorb Ache Dlx2 Krt12 Grm6 Grhl3 Ihh Atp2b2 Impg2 Crb2 Cryba2 Rpgrip1 Pitx2 Acvr2b Tfap2a Fjx1 Col8a2 Vax1 Clcn2 Ret Pou4f2 Shh Bfsp1 Megf11 Angptl7 Slc4a5 Gnat1 Nphp4 Wnt7a Cabp4 Tenm3 H…
REGULATION OF CATION CHANNEL ACTIVITY	0.009999	0.0686091	-1.24468	Cnih3 Cacng5 Ntsr1 Nos1 Galr2 Crhr1 Kcns2 Mtnr1b Oprm1 Mapk8ip2 Oprl1 Rasgrf1 Rnf207 Kcns1 Kcnip2 Fgf12 Trdn Jph3 Kcnc1 Fgf14 Abcc8 Kcnc2 Fgf11 Jph4 Nlgn1 Shisa7 Crhbp Cacng2 Gal Gsg1l Cacnb4 Shisa6 Kcna1 Shisa8 Rasgrf2 Cacnb1 Shisa9 Stac2 Ahnak Hpca Kcne3 Hrc Shank1 Reln Casq1 Nos1ap Epo Cacng8 Akap6 Kcne1 Jph1 Drd4 Ank3 Jsrp1 Kcnab1
HORMONE METABOLIC PROCESS	0.00279972	0.0272148	-1.24799	Rdh8 Dhrs2 Slc5a5 Hsd3b3 Akr1c21 Akr1d1 Duox1 Cyp26c1 Duoxa1 Cyp17a1 Cyp2c65 Cyp1a1 Klk6 Pax8 Ugt1a1 Rdh1 Cyp46a1 Pcsk1n Nr5a1 Adh4 Cyp1a2 Akr1c18 Cyp2c66 Crabp2 Cyp3a11 Tpo Bco1 Ghrhr Pcsk2 Sult1b1 Gnb3 Cyp27b1 Duox2 Cyp11a1 Asmt Aldh8a1 Cyp26a1 Gal Hsd17b3 Plb1 Clcn2 Shh Lhb Pcsk1 Afp Cacna1h
ANATOMICAL STRUCTURE MATURATION	0.00259974	0.0256159	-1.24978	Vsx1 Wnt1 Wee2 Slc26a8 Gldn Actl6b Pla2g10 Fev Slc22a14 Tdrd1 Catsper4 Cntn2 Catsperd Ryr1 Sox10 Cngb1 Hes5 Kcnip2 Pld6 Srrm4 Sptbn4 Epha8 Tdrd6 Tbx6 Nkx6-1 Ghrhr Bfsp2 Cdk5r2 Hoxb13 Ihh Cntnap2 Tdrd5 Wnt10b Adamts7 Ccdc154 Actn3 Gal Rec8 Trim58 Ret Pth1r Bfsp1 Agrn Fermt1 Catsper2 Lgi4 Pla2g3 Slc26a3 Plxnb1 Vegfa Pgr Rac3 Slfn14 Thbs3 Tfcp2l1 Dag1 Tcp11 Tmem79 Pcsk4 Map3k13 Cebpa C1ql1 Fzd5 Npr2…
SENSORY ORGAN DEVELOPMENT	6.39437e-06	0.000267544	-1.24999	Opn4 Six6 Lctl Hoxa13 Abcb5 Prss56 Gabrb2 Neurod1 Rp1l1 Vsx1 Ush2a Fbn2 Wnt1 Pde6a Nr2e1 Cyp1a1 Igfn1 Tfap2b Olfm3 Crb1 Foxl2 Oc90 Slc26a5 Pax8 Pcdh15 Mtnr1b Lim2 Col11a1 Myo15 Dcx Fgf9 Foxe3 Fscn2 Myo7b Foxi1 Pitx3 Lhx3 Sox1 Rs1 Adamts18 Gabra5 Slc6a3 Dscam Pax6 Ush1c Col2a1 Hmx2 Adgrv1 Prph2 Pde6c Hes5 Hoxc13 Nr2e3 Th Nkx3-2 Tulp1 Six2 Myo3b Frem2 Pde6b Gja8 Frzb Bfsp2 Atp8a2 Nrl Dlx5 Nox3 Mcol…
COGNITION	0.000563273	0.00838231	-1.25071	Adgrf1 Grm5 Adam2 Lmx1a Ntsr1 Ghsr En1 Galr2 Slc6a1 Kcnk10 Grin2b Mapk8ip2 Elavl4 Kcnk4 Lhcgr Oprl1 Npas4 Oprk1 Cntn2 Lhx8 Gabra5 Dbh Rasgrf1 Tnr Chrm1 Nrxn3 Chrna4 Foxb1 Slc8a3 Grin2a Th Sorcs3 Ttbk1 Grin1 Fzd9 Foxo6 Jph3 Oxtr Nrxn2 Slc24a2 Abcc8 Cntnap2 Adcy1 Tacr1 Jph4 Chrnb2 Cux2 Shisa7 Crhbp Slc8a2 Hrh3 Asic1 Ager Sobp Musk Bdnf Shank2 Prkcg Kcnk2 Prkcz Slc12a5 Adora1 Ntf5 Csmd1 Pak6 Adnp Sh…
TELENCEPHALON DEVELOPMENT	0.00179982	0.0196816	-1.25095	Gsx2 Alk Htr5a Hsd3b3 Neurod6 Neurod1 Emx2 Bcan Epha5 Lmx1a Nr2e1 Npy Dab1 Nefl Rfx4 Fezf2 Cntn2 Pou3f3 Pax6 Tnr Slit1 Erbb4 Hes5 Foxb1 Pou3f2 Th Dlx5 Cdk5r2 Oxtr Foxg1 Kirrel3 Dlx2 Cntnap2 Igf2bp1 Arx Slc1a2 Avpr1a Kcna1 Scn5a Shh Fgf8 Dmrta2 Fez1 Atat1 Wnt3a Plxna3 Ephb3 Uncx Disc1 Lhx5 Dixdc1 Foxp2 Reln Sema3a Szt2
SENSORY ORGAN MORPHOGENESIS	0.000783083	0.0106139	-1.25584	Lctl Vsx1 Fbn2 Wnt1 Igfn1 Tfap2b Olfm3 Crb1 Foxl2 Pax8 Col11a1 Myo15 Fgf9 Foxe3 Fscn2 Foxi1 Pitx3 Sox1 Rs1 Dscam Pax6 Ush1c Col2a1 Hmx2 Pde6c Hoxc13 Nr2e3 Th Nkx3-2 Tulp1 Six2 Myo3b Frzb Atp8a2 Nrl Dlx5 Cdh23 Strc Rorb Pou4f3 Foxg1 Atp6v1b1 Grhl3 Ihh Impg2 Crb2 Rpgrip1 Pitx2 Whrn Chrna10 Tfap2a Fjx1 Col8a2 Sobp Megf11 Fgf8 Gnat1 Dzank1 Wnt3a Pdzd7 Stau2 Cabp4 Tmie Tenm3 Hmx3 Osr2 Vegfa Tbx1 Otx1 …
MEIOSIS I CELL CYCLE PROCESS	0.0158984	0.0964259	-1.25616	Mei1 Hfm1 Wee2 Meikin Gm960 Sycp1 Spo11 Tdrd9 Btbd18 Fmn2 Dmrtc2 Mei4 Sycp2 Meiob Msh5 Stag3 Mov10l1 Rec8 Msh4 Psma8 Dnmt3l Ago4 Zcwpw1 Mnd1 Rad51b M1ap Tex11 Syce1 Syce1l Mael Rad51c Slc25a31 Rad54l Mlh1 Fancd2
AMINE METABOLIC PROCESS	0.0152985	0.094172	-1.26216	Pah Npy Htr1a Cyp1a1 Acmsd Dmgdh Sult1c2 Sncb Gpr37 Slc6a3 Dbh Grin2a Th Moxd2 Tacr3 Sult1b1 Slc29a4 Kl Asmt Chdh Hand2 Chrnb2 Agmat Slc22a3 Ddc Sncaip Atcay Moxd1 Gdpd3 Ido2 Aoc2 Sirt4 Kynu Hdac10 Drd1 Aldh7a1 Drd4 Oaz3 Abat Nr4a2 Haao Trh Rnf180 Pnmt Azin2 Bhmt
AMINO ACID TRANSPORT	0.00789921	0.0563087	-1.26464	Slc7a9 Slc6a5 Ntsr1 Slc22a2 Slc38a3 Slc6a1 Oca2 Slc6a11 Grm7 Slc6a7 Slc6a18 Slc6a15 Grm1 Gfap Slc38a11 Slc17a7 Grm2 Kcnj10 Slc7a3 Slc1a7 Tspo2 Trpv1 Sv2a Slc1a2 Slc36a3 Sfxn4 Hrh3 Avpr1a Slc7a4 Slc6a13 Slc6a20a Adora1 Slc6a17 Slc7a10 Lrrc8e Pdpn Slc7a14 Gabbr1 Slc25a13 Llgl2 Slc6a12 Slc17a6 Slc3a1 Slc47a1 Syt4
REGULATION OF AXONOGENESIS	0.00509949	0.0406691	-1.27044	Trpc5 Dab1 Nefl Dcc Slitrk1 Kel Cntn2 Sema4g Dscam Tnr Crabp2 Slit1 Pou3f2 Fstl4 Mcf2 Wnt3 Islr2 Sema5b Shox2 Efnb3 Mag Epha7 Sema6c Sema3e Sema3b Ret Pou4f2 Bdnf Sema4f Cdh4 D130043K22Rik Wnt3a Tiam2 Wnt7a Brsk2 Plxnb3 Plxna3 Ephb3 Plxnb1 Vegfa Adnp Map6 Disc1 Dixdc1 Zfyve27 Sema3a Map3k13 Megf8 Pak3 Cdkl5
ICOSANOID METABOLIC PROCESS	0.0167983	0.0999933	-1.27049	Cyp2b19 Alox12b Akr1c21 Ptgds Cyp2c65 Cyp1a1 Pla2g10 Cyp4f14 Cyp1a2 Cyp4f40 Akr1c18 Cyp2c66 Aloxe3 Ces2h Pla2g1b Atp6v1b1 Cyp2a4 Ggt7 Cyp4f15 Avpr1a Pla2g2f Faah Pla2g4f Abcc10 Pla2g3 Alox8 Cyp4f39 Dagla Cyp2b10
REGULATION OF ION TRANSPORT	2.01189e-08	2.00287e-06	-1.27457	Tmc2 Syt2 Cacna1f Scn9a Hecw1 Cnih3 Kcna10 Kcnu1 Grm5 Scn1a Scn11a Npsr1 Cacng5 Ntsr1 Htr1a Cacna2d3 Pla2g10 Nos1 Slc26a5 Galr2 Crhr1 Slc38a3 Kcns2 Mtnr1b Slc6a1 Oprm1 Kcnk10 Mapk8ip2 Kel Scn10a Cyp4f14 Kcnk4 Kcnq3 Oprl1 Trpv3 Oprk1 Slc30a10 Chrna6 Dpp6 Catsper4 Kcnj14 Clcn1 Kcnh5 Abcb11 Fxyd2 Scn8a Cacna1b Kcnh8 Slc34a1 Fxyd4 Trpm5 Rasgrf1 Rnf207 Kcng3 Cacna2d4 Chrm1 Kcns1 Car7 Kcna4 Chrna4 Clcn…
ANION TRANSPORT	1.25778e-06	6.9929e-05	-1.27573	Slc7a9 Slc6a5 Slc17a1 Gabrb1 Slc5a5 Slco1b2 Slc4a9 Slc22a7 Gabrb2 Slc22a29 Ano4 Grm5 Slc13a5 Slc12a1 Abcc6 Slc26a8 Slc22a6 Ntsr1 Pla2g10 Slco6d1 Slc22a14 Slc22a2 Oc90 Slc26a5 Slc38a3 Slc6a1 Ano7 Aqp6 Cyp4f14 Ano2 Clcn1 Gabra4 Abcb11 Slc24a1 Abcc2 Slc34a1 Slc9a3 Slc6a11 Gabra5 Slc16a8 Rtbdn Slc10a4 Car7 Clcnka Slc22a8 Slc10a1 Slc35d3 Grm7 Cyb5r2 Clcnkb Slc22a13 Ano5 Slc6a7 Slc34a3 Gabrb3 Glra1 P2r…
ANTERIOR POSTERIOR PATTERN SPECIFICATION	0.00179982	0.0196816	-1.27948	Nkx3-1 Cyp26c1 Neurod1 Emx2 Hoxc5 Wnt1 Hoxd3 Cdx2 Cfc1 En1 Barx1 Zic3 Tdrd1 Fezf2 Mesp1 Hoxc8 Alx4 Pax6 Hoxd13 Hes2 Hes5 Foxb1 Pcdh8 Dll3 Hoxc13 Hes3 Pld6 Six2 Tdrd6 Tbx6 Wnt3 Hes7 Hoxa9 Hoxb8 Tdrd5 Crb2 Acvr2b Tcf15 Gata4 Hoxc9 Hoxd9 Shh Fgf8 Wnt3a Hoxa10 Tbx1 Hoxd8 Otx1 Pcsk6 Hoxd10 Hoxc11 Tbx18 Fzd5 T Mesp2 Cobl Ripply2 Helt Foxh1 Dmrt2 Bhlhe41 Foxc2 Dkk1 Hoxb9
EYE MORPHOGENESIS	0.00419958	0.0358297	-1.28048	Lctl Vsx1 Fbn2 Igfn1 Tfap2b Olfm3 Crb1 Foxl2 Foxe3 Fscn2 Pitx3 Sox1 Rs1 Dscam Pax6 Ush1c Pde6c Nr2e3 Th Tulp1 Atp8a2 Nrl Rorb Ihh Impg2 Crb2 Rpgrip1 Pitx2 Tfap2a Fjx1 Col8a2 Megf11 Gnat1 Dzank1 Stau2 Cabp4 Tenm3 Vegfa Ephb1 Hcn1
CALCIUM ION TRANSMEMBRANE TRANSPORT	0.000119033	0.00247228	-1.28157	Tmc2 Trpc5 Trpc7 Cacna1f Trpv5 Npsr1 Cacng5 Ntsr1 Atp2b3 Cacna2d3 Nos1 Ryr3 Crhr1 Oprm1 Grin2b Oprl1 Trpv3 Catsper4 Cacna1b Slc24a1 Ryr1 Trpm5 Cacna2d4 Trpm8 Pkd1l2 Slc8a3 Capn3 Grin2a Grin3a Trpa1 Calcr Catsper1 Grin1 Trdn Cacna2d2 Cacna1i Mcoln3 Cacna1e Jph3 Trpm3 Cacna1a Slc24a2 Atp2b2 Jph4 Trpm1 Nalcn Gjc2 Pkdrej Trpv1 Chrna10 Cemip Cacng2 Trpv6 Anxa9 Pkd1l3 Cacnb4 Cacna1g Slc8a2 Asic1 Grin2c…
POSITIVE REGULATION OF SYNAPTIC TRANSMISSION	0.00429957	0.0362949	-1.28207	Calb2 Cacng5 Nr2e1 Lrrtm2 Grin2b Clstn3 Cyp46a1 Slc24a1 Lgi1 Tnr Car7 Slc8a3 Grin2a Scgn Gfap Syt1 Grik2 Oxtr Rims1 Slc24a2 Adcy1 Tacr1 Nlgn1 Rims2 Crhr2 Akap5 Shisa7 Cacng2 Slc8a2 Ager Grin2c Stx1b Stx1a Shank2 Rasgrf2 Prkcg Prkcz Adora1 Rims3 Gper1 Syt12 Nrxn1 Reln Tacr2 Grin2d
ISOPRENOID METABOLIC PROCESS	0.0135986	0.0862841	-1.2821	Rdh8 Cyp26c1 Cyp2c65 Cyp1a1 Ugt1a1 Rdh1 Rlbp1 Adh4 Cyp1a2 Akr1c18 Cyp2c66 Crabp2 Cyp3a11 Th Bco1 Lrp2 Aldh8a1 Cyp26a1 Plb1
REGULATION OF SYNAPSE ASSEMBLY	0.0154	0.0945953	-1.28248	Il1rapl1 Lingo2 Ghsr Lrrtm2 Slitrk1 Clstn3 Syndig1 Slit1 Slitrk5 Oxtr Nlgn1 Chrnb2 Epha7 Cux2 Lhfpl4 Grid2 Adgrb1 Musk Bdnf Agrn Wnt3a Negr1 Lrtm2 Wnt7a Stau2 Ephb3 Adnp Ephb1 Nrxn1 Asic2 Amigo2 Flrt3 Rab17 Cbln2 Six4 Dkk1 Ntrk1 Lrrc24 Mdga1 Lrfn4 Colq Lrfn5 Cbln1 Lrrtm3 Ntrk3
PALLIUM DEVELOPMENT	0.00359964	0.0319759	-1.28275	Alk Htr5a Hsd3b3 Neurod6 Neurod1 Emx2 Bcan Epha5 Lmx1a Nr2e1 Npy Dab1 Nefl Fezf2 Pou3f3 Pax6 Pou3f2 Th Cdk5r2 Foxg1 Kirrel3 Dlx2 Cntnap2 Igf2bp1 Arx Kcna1 Fgf8 Dmrta2 Fez1 Atat1 Wnt3a Plxna3 Disc1 Lhx5 Dixdc1 Foxp2 Reln
SYNAPSE ORGANIZATION	3.97491e-06	0.000179306	-1.28422	Il1rapl1 Adgrf1 Lingo2 Gabrb2 Cel Grm5 Ina Bcan Zfp804a Lmx1a Ghsr Igfn1 Nefl Slc6a1 Lrrtm2 Grin2b Slitrk1 Clstn3 Npas4 Cntn2 Add2 Unc13a Sncb Cbln3 Igsf21 Cdh8 Dscam Ppfia2 Tnr Unc13c Bsn Syndig1 Sez6 Slit1 Erbb4 Chrna1 Slc8a3 Slitrk5 Pcdh8 Gabrb3 Camkv C1ql3 P2rx2 Cbln4 Igsf9 Dok7 Ppfia3 Frmpd4 Fzd9 Oxtr Ache Kirrel3 Nrxn2 Cntnap1 Pcdhgc4 Srcin1 Nlgn1 Chrnb2 Pclo Epha7 Cux2 Ctnna2 Shisa7 Dlgap3…
CATION TRANSPORT	1.52093e-13	4.39093e-11	-1.28521	Tmc2 Asic5 Slc22a16 Slc6a5 Slc17a1 Slc5a5 Trpc5 Trpc7 Syt2 Cacna1f Slc4a9 Scn9a Trpv5 Hecw1 Cnih3 Kcna10 Kcnu1 Slc13a5 Slc12a1 Scn1a Scn11a Rhd Npsr1 Cacng5 Ntsr1 Atp2b3 Htr1a Cacna2d3 Tfr2 Atp12a Slc22a2 Nos1 Tmem63c Ryr3 Galr2 Crhr1 Slc38a3 Kcns2 Mtnr1b Slc6a1 Oprm1 Slc5a4a Kcnk10 Grin2b Slc5a11 Atp1a4 Mapk8ip2 Kel Scn10a Kcnk4 Kcnq3 Oprl1 Trpv3 Oprk1 Slc30a10 Chrna6 Dpp6 Catsper4 Kcnj14 Kcnh5 …
CELL CELL ADHESION VIA PLASMA MEMBRANE ADHESION MOLECULES	6.2608e-05	0.00144599	-1.28758	Cldn9 Il1rapl1 Dsg1a Tenm1 Cldn11 Cdh12 Pcdh10 Igfn1 Umod Dab1 Crb1 Cntn4 Cntn6 Pcdh15 Dscaml1 Cdh9 Slitrk1 Clstn3 Dsc3 Apoa1 Cdh15 Cntn2 Cldn14 Tenm2 Cdhr2 Unc5d Igsf21 Cdh8 Dscam Dsg3 Robo3 Celsr3 Pcdh8 Mypn Cdh24 Pcdha8 Mmp24 Cdh16 Igsf9 Cdhr5 Cdh23 Pcdha1 Pcdha10 Kirrel3 Mag Cldn19 Pcdhgc4 Crb2 Nlgn1 Ptprt Ntng1 Pcdhga9 Fat2 Pcdhb3 Cdh22 Cdhr1 Grid2 Ret Cldn18 Ptprr Cdh4 Pcdh9 Pcdhga1 Cd209b …
ION TRANSPORT	6.45417e-19	4.6583e-16	-1.29377	Slc7a9 Tmc2 Asic5 Slc22a16 Slc6a5 Slc17a1 Gabrb1 Slc5a5 Trpc5 Trpc7 Grid1 Slco1b2 Syt2 Chrna5 Cacna1f Slc4a9 Slc22a7 Scn9a Trpv5 Hecw1 Gabrb2 Cnih3 Slc22a29 Ano4 Kcna10 Kcnu1 Grm5 Slc13a5 Slc12a1 Scn1a Abcc6 Scn11a Rhd Npsr1 Slc26a8 Cacng5 Slc22a6 Ntsr1 Atp2b3 Htr1a Cacna2d3 Pla2g10 Tfr2 Slco6d1 Atp12a Slc22a14 Slc22a2 Nos1 Oc90 Tmem63c Ryr3 Slc26a5 Galr2 Crhr1 Slc38a3 Kcns2 Mtnr1b Slc6a1 Oprm1 S…
OLIGODENDROCYTE DIFFERENTIATION	0.0133013	0.0855255	-1.29512	Gsx2 Zfp488 Cntn2 Sox1 Sox10 Pax6 Olig2 Hes5 Slc8a3 Nkx6-1 Nkx6-2 Dusp15 Dlx2 Olig1 Kcnj10 Cntnap1 Mag Fa2h Zfp365 Cntn1 Shh Slc45a3 Trp73 Myrf Tenm4
DIGESTION	0.00369963	0.0325635	-1.29874	Akr1c21 Akr1d1 Neurod1 Abcg5 Cel Npsr1 Npc1l1 Ghsr Cckbr Sis Apoa1 Oprl1 Oprk1 Muc6 Slc2a5 Abcg8 Chrm1 Mogat2 Ctrb1 Muc13 Muc2 Capn8 Apoa2 Oxtr Tacr1 Slc26a7 Trpv1 Vil1 Pbld2 Tymp Arx Gcnt3 Wnk4 Pnliprp2
CELL MATURATION	0.00219978	0.0227626	-1.30116	Vsx1 Wee2 Slc26a8 Gldn Actl6b Pla2g10 Fev Slc22a14 Tdrd1 Catsper4 Cntn2 Catsperd Sox10 Hes5 Kcnip2 Pld6 Srrm4 Sptbn4 Epha8 Tdrd6 Tbx6 Nkx6-1 Ghrhr Bfsp2 Hoxb13 Ihh Cntnap2 Tdrd5 Rec8 Trim58 Ret Pth1r Bfsp1 Agrn Catsper2 Lgi4 Pla2g3 Slc26a3 Vegfa Pgr Rac3 Slfn14 Tfcp2l1 Tcp11 Tmem79 Pcsk4 Map3k13 Cebpa C1ql1 Fzd5 Npr2 Epo
HOMOPHILIC CELL ADHESION VIA PLASMA MEMBRANE ADHESION MOLECULES	0.00229977	0.0233406	-1.30502	Dsg1a Cdh12 Pcdh10 Igfn1 Cntn4 Cntn6 Pcdh15 Dscaml1 Cdh9 Clstn3 Dsc3 Cdh15 Cntn2 Cdhr2 Igsf21 Cdh8 Dscam Dsg3 Robo3 Celsr3 Pcdh8 Mypn Cdh24 Pcdha8 Cdh16 Igsf9 Cdhr5 Cdh23 Pcdha1 Pcdha10 Kirrel3 Pcdhgc4 Ptprt Pcdhga9 Fat2 Pcdhb3 Cdh22 Cdhr1 Ret Ptprr Cdh4 Pcdh9 Pcdhga1 Pcdha9 Plxnb3 Tenm3 Cadm1 Pcdhga12 Cdh26 Sdk1 Cdh1 Dsc1 Pcdhb10 Amigo2 Cdh3 Obsl1 Cdh20 Pcdhga10 Cadm3
PERIPHERAL NERVOUS SYSTEM DEVELOPMENT	0.0162113	0.0976022	-1.30503	Isl2 Nhlh2 Onecut2 Scn8a Sox10 Pou3f2 Hapln2 Cntnap1 Adgrb2 Fa2h Hand2 Ncmap Hoxd9 Adgrb1 Bdnf Nefh Slc5a3 Ntf5 Lgi4 Nfasc Erbb3 Hoxd10 Dag1 Asic2 Gdnf Sh3tc2 Myoc Sox8 Neurog3
UNSATURATED FATTY ACID METABOLIC PROCESS	0.00579942	0.0442562	-1.30595	Cyp2b19 Alox12b Akr1c21 Ptgds Elovl3 Cyp2c65 Cyp1a1 Pla2g10 Cyp4f14 Cyp1a2 Cyp4f40 Akr1c18 Cyp2c66 Aloxe3 Ces2h Elovl2 Atp6v1b1 Cyp2a4 Cyp4f15 Avpr1a Pla2g2f Faah Pla2g4f Scd2 Pla2g3 Alox8 Scd1 Dagla Cyp2b10
REGULATION OF ION TRANSMEMBRANE TRANSPORT	1.57024e-07	1.22521e-05	-1.30799	Tmc2 Cacna1f Scn9a Hecw1 Cnih3 Kcna10 Kcnu1 Grm5 Scn1a Scn11a Npsr1 Cacng5 Ntsr1 Cacna2d3 Nos1 Slc26a5 Galr2 Crhr1 Kcns2 Mtnr1b Oprm1 Kcnk10 Mapk8ip2 Kel Scn10a Kcnk4 Kcnq3 Oprl1 Oprk1 Dpp6 Catsper4 Kcnj14 Clcn1 Kcnh5 Fxyd2 Scn8a Cacna1b Kcnh8 Slc34a1 Fxyd4 Trpm5 Rasgrf1 Rnf207 Kcng3 Cacna2d4 Kcns1 Kcna4 Clcnka Kcna6 Capn3 Clcnkb Kcnip2 Kcnq2 Kcnh6 Calcr Dpp10 Kcna7 Fgf12 Catsper1 Scn4a Pm20d1 Tr…
CENTRAL NERVOUS SYSTEM NEURON DEVELOPMENT	0.0138138	0.0870753	-1.30968	Gabrb1 Nhlh2 Nr2e1 Npy Dcc Fezf2 Cntn2 Sox1 Lhx8 Agbl4 Sptbn4 Foxg1 Chrnb2 Arx Plxna3 Phox2b Ephb3 Rac3 Ephb1 Disc1 Ndnf Sema3a Szt2 Fgfr2 Map2 Drd1 Dclk2 Nr4a2 Gli2
METAL ION TRANSPORT	9.68666e-13	2.33045e-10	-1.31027	Tmc2 Asic5 Slc6a5 Slc17a1 Slc5a5 Trpc5 Trpc7 Cacna1f Slc4a9 Scn9a Trpv5 Hecw1 Kcna10 Kcnu1 Slc13a5 Slc12a1 Scn1a Scn11a Npsr1 Cacng5 Ntsr1 Atp2b3 Cacna2d3 Tfr2 Atp12a Nos1 Ryr3 Galr2 Crhr1 Slc38a3 Kcns2 Mtnr1b Slc6a1 Oprm1 Slc5a4a Kcnk10 Grin2b Slc5a11 Atp1a4 Kel Scn10a Kcnk4 Kcnq3 Oprl1 Trpv3 Oprk1 Slc30a10 Dpp6 Catsper4 Kcnj14 Kcnh5 Kcnt1 Fxyd2 Scn8a Cacna1b Slc24a1 Kcnh8 Slc34a1 Slc9a3 Slc6a11…
NEUROTRANSMITTER SECRETION	0.00239976	0.0239751	-1.31206	Cplx1 Syt2 Chrna5 Cspg5 Cadps Chrna6 Unc13a Otof Unc13c Rph3a Camk2a Grin3a P2ry4 Chrnb3 Ppfia3 Syt1 Nrxn2 Rims1 Syn3 Adcy1 Chrnb4 Rims4 Nlgn1 Rims2 Pclo Prrt2 Erc2 Grm4 Sv2a Snph Hrh3 Asic1 Stx1b Stx1a Prkcg Sncaip Wnt7a Rims3 Gper1 Syt12 Nrxn1 Syt10 Tacr2 Lin7a Pfn2
TRANSMEMBRANE TRANSPORT	6.69628e-20	9.66607e-17	-1.31243	Slc7a9 Tmc2 Asic5 Slc2a7 Slc22a16 Sv2b Slc6a5 Slc17a1 Gabrb1 Slc5a5 Trpc5 Trpc7 Grid1 Slco1b2 Abcb5 Chrna5 Cacna1f Slc4a9 Abca12 Slc22a7 Scn9a Trpv5 Hecw1 Gabrb2 Cnih3 Slc22a29 Abcg5 Ano4 Kcna10 Kcnu1 Grm5 Slc13a5 Slc12a1 Scn1a Abcc6 Scn11a Rhd Npsr1 Slc26a8 Cacng5 Slc15a5 Slc22a6 Ntsr1 Atp2b3 Cacna2d3 Slc28a1 Slco6d1 Atp12a Slc22a14 Slc22a2 Nos1 Svopl Tmem63c Ryr3 Slc26a5 Galr2 Crhr1 Slc38a3 Kcn…
REGULATION OF GLIAL CELL DIFFERENTIATION	0.0157204	0.0961544	-1.31379	Gsx2 Nr2e1 Dab1 Zfp488 Cntn2 Sox1 Olig2 Hes5 Rnf112 Nkx6-1 Ttbk1 Nkx6-2 Dusp15 Dlx2 Lin28a Mag Zfp365 Shh Slc45a3 Trp73 Tenm4
RETINA HOMEOSTASIS	0.0162276	0.0976022	-1.31432	Rp1l1 Ush2a Crb1 Pcdh15 Alb Sbp Nxnl1 Cngb1 Ush1c Adgrv1 Tulp1 Esrrb Cdh23 Crb2 Whrn Aipl1 Cdhr1 Krt1 Nphp4 Crocc
CELLULAR HORMONE METABOLIC PROCESS	0.00249975	0.0248854	-1.31569	Rdh8 Dhrs2 Hsd3b3 Akr1c21 Akr1d1 Cyp26c1 Cyp17a1 Cyp2c65 Cyp1a1 Ugt1a1 Rdh1 Cyp46a1 Adh4 Cyp1a2 Akr1c18 Cyp2c66 Crabp2 Cyp3a11 Bco1 Cyp11a1 Asmt Aldh8a1 Cyp26a1 Hsd17b3 Plb1 Clcn2 Shh Lhb Afp Cacna1h
MEMORY	0.00319968	0.0297983	-1.31597	Adgrf1 Lmx1a Slc6a1 Kcnk10 Kcnk4 Npas4 Dbh Rasgrf1 Slc8a3 Grin2a Th Sorcs3 Foxo6 Jph3 Oxtr Slc24a2 Abcc8 Adcy1 Tacr1 Chrnb2 Cux2 Shisa7 Slc8a2 Asic1 Musk Bdnf Kcnk2 Prkcz Ntf5 Csmd1 Pak6 Adnp Shank1 Cpeb3 Reln Gria1
LONG CHAIN FATTY ACID METABOLIC PROCESS	0.0039996	0.0344682	-1.3196	Cyp2b19 Alox12b Ptgds Elovl3 Cyp2c65 Cyp1a1 Pla2g10 Acsbg2 Cyp4f14 Cyp1a2 Cyp4f40 Akr1c18 Cyp2c66 Cyp3a11 Aloxe3 Pnpla3 Elovl2 Cyp2a4 Acot4 Cyp4f15 Pla2g2f Faah Acsl6 Alox8 Acot1 Dagla Cyp2b10
TERPENOID METABOLIC PROCESS	0.0091	0.0633053	-1.31995	Rdh8 Cyp26c1 Cyp2c65 Cyp1a1 Ugt1a1 Rdh1 Rlbp1 Adh4 Cyp1a2 Akr1c18 Cyp2c66 Crabp2 Cyp3a11 Bco1 Lrp2 Aldh8a1 Cyp26a1 Plb1
SYNAPSE ASSEMBLY	0.000164377	0.00310168	-1.3201	Il1rapl1 Adgrf1 Lingo2 Gabrb2 Cel Ghsr Igfn1 Lrrtm2 Slitrk1 Clstn3 Npas4 Add2 Dscam Bsn Syndig1 Slit1 Erbb4 Slitrk5 Gabrb3 Cbln4 Oxtr Ache Kirrel3 Nrxn2 Nlgn1 Chrnb2 Pclo Epha7 Cux2 Sptbn2 Spock2 Lhfpl4 Pcdhb3 Grid2 Adgrb1 Musk Bdnf Shank2 Agrn Dnm3 Wnt3a Negr1 Lrtm2 Wnt7a Stau2 Ephb3 Plxnb1 Adnp Ephb1 Nrxn1 Sdk1 Cdh1 Asic2 Dner Pcdhb10 Fzd5 Amigo2 Obsl1 Flrt3 Sdk2 Drd1 Rab17 Cbln2 Cntn5 Six4 Dkk…
NEURON PROJECTION GUIDANCE	3.67627e-05	0.000973705	-1.32137	Isl2 Lhx4 Epha5 Lmx1a Lrtm1 Pla2g10 Cntn4 Foxd1 Cntn6 Dcc Dscaml1 Ntn5 Fezf2 Cntn2 Kif5a Efna3 Lhx3 Unc5d Dpysl4 Sema4g Lgi1 Dscam Pax6 Tnr Robo3 Nrxn3 Epha6 Slit1 Epha10 Epha8 Mypn Rnf165 Wnt3 Igsf9 Dlx5 Cdk5r2 Sema5b Lama3 Pou4f3 Foxg1 Efnb3 Epha7 Kif5c Arx Sema6c Sema3e Sema3b Vax1 Cntn1 Ret Pou4f2 Shh Bdnf Sema4f Cdh4 Fez1 Wnt3a Edn3 Ntn3 Lrtm2 Plxnb3 Plxna3 Ephb3 Lama1 Ncam1 Nfasc Lamc2 Plxn…
CELLULAR RESPONSE TO CALCIUM ION	0.010005	0.0686091	-1.32153	Syt2 Ryr3 Cpne7 Ryr1 Cpne4 Akr1c18 Adgrv1 Capn3 Cpne6 Cpne5 Cpne9 Syt3 Syt1 Syt13 Rasal1 Adcy1 Nlgn1 Crhbp Scn5a Endog Hpca Syt12 Neurod2 Acer1 Syt10
RETINA DEVELOPMENT IN CAMERA TYPE EYE	0.00189981	0.0204655	-1.32179	Neurod1 Rp1l1 Vsx1 Pde6a Nr2e1 Igfn1 Tfap2b Crb1 Dcx Rs1 Dscam Pax6 Ush1c Prph2 Pde6c Nr2e3 Tulp1 Pde6b Atp8a2 Nrl Slc17a7 Rorb Ache Dlx2 Grm6 Ihh Atp2b2 Impg2 Crb2 Rpgrip1 Acvr2b Tfap2a Fjx1 Clcn2 Ret Pou4f2 Megf11 Slc4a5 Gnat1 Nphp4 Cabp4 Hpca Lama1 Hcn1 Smarcd3 Tbc1d32 Sdk1 Celf4 Rho Foxn4 Tub Obsl1 Dlx1 Sdk2 Slc17a8 Ttll5 Bmpr1b Lpcat1
BEHAVIOR	5.89674e-10	1.06399e-07	-1.32182	Opn4 Alk Adgrf1 Grid1 Ptgds Chrna5 Nms Scn9a Nhlh2 Grm5 Adam2 Scn1a Gad1 Npsr1 Lmx1a Nr2e1 Npy Ntsr1 Htr1a Otog Ghsr En1 Dab1 Galr2 Mc3r Mtnr1b Slc6a1 Oprm1 Dmbx1 Kcnk10 Grin2b Astn1 Slitrk1 Mapk8ip2 Elavl4 Myo15 Kcnk4 Oprl1 Npas4 Oprk1 Fezf2 Cntn2 Obp2a Bsx Pitx3 Lhx8 Gpr37 Gabra5 Slc6a3 Dbh Mc1r Dscam Rasgrf1 Tnr Asic4 Sez6 Nrxn3 Chrna4 Foxb1 Slc8a3 Grin2a Th Grm7 P2rx3 Sptbn4 Glra1 Sorcs3 Gfra…
CATION TRANSMEMBRANE TRANSPORT	4.93917e-14	1.58438e-11	-1.32257	Tmc2 Asic5 Slc22a16 Slc6a5 Slc17a1 Trpc5 Trpc7 Cacna1f Slc4a9 Scn9a Trpv5 Hecw1 Cnih3 Kcna10 Kcnu1 Slc12a1 Scn1a Scn11a Rhd Npsr1 Cacng5 Ntsr1 Atp2b3 Cacna2d3 Atp12a Slc22a2 Nos1 Tmem63c Ryr3 Galr2 Crhr1 Slc38a3 Kcns2 Mtnr1b Slc6a1 Oprm1 Kcnk10 Grin2b Atp1a4 Mapk8ip2 Kel Scn10a Kcnk4 Kcnq3 Oprl1 Trpv3 Oprk1 Slc30a10 Dpp6 Catsper4 Kcnj14 Kcnh5 Kcnt1 Fxyd2 Scn8a Cacna1b Slc24a1 Atp13a5 Kcnh8 Chrne …
RESPONSE TO ALKALOID	0.00610061	0.0459855	-1.32301	En1 Ryr3 Slc6a1 Oprm1 Elavl4 Oprk1 Pitx3 Slc34a1 Ryr1 Slc6a3 Th Tacr3 Grm2 Oxtr Tacr1 Chrnb2 Trpv1 Crhbp Slc1a2 Ddc Homer2 Prkcg Pcsk1 Cacna1s
XENOBIOTIC METABOLIC PROCESS	0.0055	0.0425697	-1.32317	Cyp2b19 Cyp2c65 Lpo Cyp1a1 Nos1 Ugt1a1 Cyp4f14 Cyp46a1 Abcb11 Cyp1a2 Cyp2c66 Cyp3a11 Hnf4a Acsm2 Gsto2 Sult1b1 Grin1 Cyp2a4 Cyp4f15 Cyp26a1 Rorc Nr1i2 Ahrr
CYCLIC NUCLEOTIDE MEDIATED SIGNALING	0.011408	0.076261	-1.32401	Gucy2f Gucy2e Epha5 Gpr61 Gipr Mtnr1b Sctr Oprl1 Pde11a Ghrhr Pdzd3 Pex5l Kcnc2 Adcy1 Pomc Gpr62 Gal Rundc3a Htr2c Dgkq Adnp Adcyap1r1 Gpr3 Rasd2 Htr2b Npr2
NERVOUS SYSTEM PROCESS	3.09565e-21	8.93713e-18	-1.32406	Opn4 Mrgprb1 Gsx2 Tmc2 Six6 Lctl Gabrb1 Rdh8 Adgrf1 Gucy2f Opn1sw Lrit3 Chrna5 Cacna1f Tspear Myh3 Cabp1 Scn9a Pde6h Gabrb2 Grk1 Rp1l1 Vsx1 Ush2a Tnnc2 Cabp2 Grm5 Adam2 Scn1a Crx Abcc6 Gucy2e Scn11a Vsx2 Dlgap2 Pde6a Cacng5 Lmx1a Nr2e1 Lpo Npy Tnni1 Ntsr1 Otog Otoa Igdcc3 Ghsr En1 Crb1 Myh8 Nefl Zfp488 Slc26a5 Galr2 Otogl Pcdh15 Mtnr1b Slc6a1 Oprm1 Tmprss3 Kcnk10 Grin2b Mapk8ip2 Elavl4 Col11a1 My…
SENSORY PERCEPTION	1.40216e-14	5.7829e-12	-1.3245	Opn4 Mrgprb1 Tmc2 Six6 Lctl Rdh8 Gucy2f Opn1sw Lrit3 Cacna1f Tspear Cabp1 Scn9a Pde6h Gabrb2 Grk1 Rp1l1 Vsx1 Ush2a Cabp2 Scn1a Crx Abcc6 Gucy2e Scn11a Vsx2 Pde6a Nr2e1 Lpo Npy Ntsr1 Otog Otoa Crb1 Slc26a5 Otogl Pcdh15 Oprm1 Tmprss3 Col11a1 Myo15 Gfy Rlbp1 Scn10a Kcnk4 Oprl1 Oprk1 Tas1r2 Fscn2 Obp2a Myo7b Rgr Slc24a1 Olfr160 Loxhd1 Rs1 Rtp2 Myo1a Cnga3 Gabra5 Cngb1 Slc6a3 Trpm5 Mc1r Cacna2d4 Pax6 …
CENTRAL NERVOUS SYSTEM NEURON DIFFERENTIATION	0.000348605	0.00572404	-1.32452	Isl2 Gsx2 Gabrb1 Nhlh2 Wnt1 Lhx4 Lmx1a Nr2e1 Npy Olig3 Dcc Elavl4 Chd5 Fezf2 Cntn2 Lhx3 Sox1 Lhx8 Agbl4 Pax6 Olig2 Spock1 Hes5 Sptbn4 Nkx6-1 Otp Gsx1 Foxg1 Dlx2 Chrnb2 Arx Grid2 Shh Satb2 Wnt3a Wnt7a Plxna3 Phox2b Ephb3 Rac3 Ephb1 Disc1 Lhx5 Kndc1 Hoxd10 Ndnf Sema3a Szt2 Fgfr2 Foxn4 Mdga2 Gdf7 Dlx1 Map2 Drd1 Dmrt3 Dclk2 Tbr1 Mdga1 Nr4a2 Ttc21b Gli2
DICARBOXYLIC ACID TRANSPORT	0.0061	0.0459855	-1.32674	Slc13a5 Slc26a8 Slc22a6 Ntsr1 Slc26a5 Abcc2 Grm7 Grm1 Gfap Slc17a7 Grm2 Kcnj10 Lrp2 Slc26a7 Slc1a7 Trpv1 Agxt Slc1a2 Hrh3 Avpr1a Slc26a10 Folr1 Adora1 Slc26a3 Lrrc8e Slc46a1 Pdpn Gabbr1 Slc25a13 Slc17a6 Slc3a1 Slc26a9 Syt4 Slc17a8 Avpr1b Abat Slc25a14 Trh Slc1a6
REGULATION OF BEHAVIOR	0.0134242	0.0857424	-1.32679	Ptgds Npsr1 Npy Htr1a Ghsr Mc3r Mtnr1b Oprl1 Oprk1 Mc1r Tacr3 Ghrhr Gnb3 Htr1d Nlgn1 Chrnb2
LEARNING	0.00104007	0.0130783	-1.32711	Grm5 Adam2 Ntsr1 En1 Slc6a1 Mapk8ip2 Elavl4 Oprl1 Npas4 Oprk1 Cntn2 Gabra5 Dbh Tnr Nrxn3 Foxb1 Slc8a3 Grin2a Th Sorcs3 Grin1 Jph3 Nrxn2 Slc24a2 Abcc8 Cntnap2 Tacr1 Jph4 Chrnb2 Slc8a2 Asic1 Shank2 Slc12a5 Csmd1 Pak6 Shank1 Neurod2 Nrxn1 Reln Tacr2
REGULATION OF TRANS SYNAPTIC SIGNALING	1.16978e-07	9.93285e-06	-1.32715	Cplx1 Calb2 Grid1 Chrna5 Cel Grm5 Dlgap2 Cacng5 Cspg5 Nr2e1 Ghsr Cntn4 Dcc Slc6a1 Lrrtm2 Grin2b Sctr Mapk8ip2 Elavl4 Clstn3 Cyp46a1 Grik1 Npas4 Chrna6 Cntn2 Cacna1b Slc24a1 Unc13a Lgi1 Rasgrf1 Grik3 Tnr Unc13c Tmem25 Car7 Slc8a3 Dgki Grin2a Grm7 P2rx3 Camk2a Grin3a Sorcs3 P2ry4 Grm1 Scgn Grid2ip Grin1 Grik4 Gfap Chrnb3 Ppfia3 Syt1 Jph3 Grm3 Grm2 Grik2 Oxtr Ache Cacna1a Rims1 Slc24a2 Grm6 Kcnj10 S…
SYNAPTIC VESICLE EXOCYTOSIS	0.0029997	0.0285813	-1.32787	Cplx1 Syt2 Chrna5 Cspg5 Cadps Chrna6 Unc13a Otof Unc13c Grin3a P2ry4 Chrnb3 Ppfia3 Syt1 Rims1 Adcy1 Rims4 Nlgn1 Rims2 Pclo Prrt2 Erc2 Sv2a Snph Stx1b Stx1a Prkcg Wnt7a Rims3 Syt12
ADENYLATE CYCLASE INHIBITING G PROTEIN COUPLED RECEPTOR SIGNALING PATHWAY	0.0114114	0.076261	-1.32928	Htr5a Grm5 Htr1a Oprm1 Oprl1 Gabbr2 Oprk1 Gpr37 Grik3 Chrm1 Grm7 Casr Grm1 Grm3 Grm2 Htr1d Grm6 Grm8 Akap5 Grm4 Hrh3 Gnat1 Marco Adora1 Oprd1
DIGESTIVE SYSTEM PROCESS	0.0033	0.0302832	-1.33087	Neurod1 Abcg5 Cel Npsr1 Npc1l1 Ghsr Cckbr Apoa1 Oprl1 Oprk1 Muc6 Slc2a5 Abcg8 Chrm1 Mogat2 Muc13 Muc2 Apoa2 Oxtr Tacr1 Slc26a7 Trpv1 Vil1 Pbld2 Tymp Gcnt3 Wnk4
PHENOL CONTAINING COMPOUND METABOLIC PROCESS	0.00239976	0.0239751	-1.33491	Pah Slc5a5 Duox1 Duoxa1 Npy Htr1a Pax8 Oca2 Sncb Gpr37 Slc6a3 Dbh Mc1r Grin2a Th Tpo Moxd2 Tph2 Tacr3 Sult1b1 Duox2 Slc45a2 Cited1 Tph1 Kl Hand2 Chrnb2 Ddc Sncaip Pmel
LONG TERM SYNAPTIC POTENTIATION	0.00630189	0.0465308	-1.33509	Calb2 Nr2e1 Lrrtm2 Grin2b Cyp46a1 Slc24a1 Tnr Slc8a3 Grin2a Scgn Gfap Slc24a2 Adcy1 Crhr2 Akap5 Shisa7 Slc8a2 Ager Grin2c Shank2 Rasgrf2 Prkcg Prkcz Adora1 Syt12 Reln Grin2d
REGULATION OF SYNAPTIC PLASTICITY	0.00013717	0.00273111	-1.33678	Calb2 Grm5 Nr2e1 Cntn4 Lrrtm2 Grin2b Sctr Cyp46a1 Npas4 Cntn2 Slc24a1 Rasgrf1 Tnr Unc13c Slc8a3 Grin2a P2rx3 Camk2a Sorcs3 Scgn Grid2ip Grin1 Gfap Ppfia3 Jph3 Grik2 Rims1 Slc24a2 Kcnj10 Adcy1 Jph4 Rims2 Crhr2 Akap5 Shisa7 Prrt2 Erc2 Slc8a2 Shisa6 Ager Grin2c Shisa8 Grid2 Adgrb1 Shank2 Vgf Rasgrf2 Prkcg Prkcz Sorcs2 Shisa9 Adora1 Stau2 Rims3 Syt12 Cpeb3 Neurod2 Kcnb1 Reln Grin2d Gria1
IMPORT INTO CELL	2.19212e-05	0.000665795	-1.33952	Slc6a5 Trpv5 Slc12a1 Ntsr1 Tfr2 Atp12a Slc22a2 Nos1 Slc6a1 Atp1a4 Trpv3 Kcnj14 Fxyd2 Slc24a1 Slc34a1 Slc9a3 Slc6a11 Cnga3 Slc6a3 Slc2a5 Slc8a3 Slc5a2 Calcr Slc12a3 Grm1 Slc18a1 Gfap Slc9c1 Slc15a1 Slc29a4 Kcnj4 Slc24a2 Atp4a Kcnj10 Lrp2 Slc7a3 Slc1a7 Tspo2 Hcn2 Wnk2 Trpv1 Trpv6 Slc1a2 Kcnj9 Wnk4 Slc8a2 Slc22a3 Slc15a2 Hcn4 Slc6a13 Folr1 Slc6a20a Slc39a5 Slc12a5 Slc5a3 Slc5a1 Slc9a4 Slc39a8 Scnn1g…
CELL FATE SPECIFICATION	0.00290029	0.0278791	-1.34243	Isl2 Gsx2 Hoxa13 Olig3 Fev Prdm14 Tlx3 Lhx3 Mesp1 Sox1 Myt1l Pax6 Olig2 Tbx10 Pou3f2 Six2 Tbx6 Nanog Ihh Tbx19 Shh Dmrta2 Wnt3a Ptch2 Tbx15 Tenm4 Tbx1 Apc2 Hoxd10 Tbx18 T Dmrt3 Dkk1 Myl2 Tbr1 Gli2 Wnt11 Pax2 Ascl1 Fzd7 Gsc Nkx2-2 Ntrk3 Eya1 Mnx1 Foxa2 Etv2
ION TRANSMEMBRANE TRANSPORT	3.3384e-19	3.21265e-16	-1.34331	Tmc2 Asic5 Slc22a16 Slc6a5 Slc17a1 Gabrb1 Slc5a5 Trpc5 Trpc7 Grid1 Chrna5 Cacna1f Slc4a9 Slc22a7 Scn9a Trpv5 Hecw1 Gabrb2 Cnih3 Ano4 Kcna10 Kcnu1 Grm5 Slc13a5 Slc12a1 Scn1a Scn11a Rhd Npsr1 Slc26a8 Cacng5 Slc22a6 Ntsr1 Atp2b3 Cacna2d3 Atp12a Slc22a2 Nos1 Tmem63c Ryr3 Slc26a5 Galr2 Crhr1 Slc38a3 Kcns2 Mtnr1b Slc6a1 Oprm1 Kcnk10 Grin2b Atp1a4 Mapk8ip2 Kel Ano7 Scn10a Kcnk4 Grik1 Kcnq3 Oprl1 Trpv3 O…
SPINAL CORD DEVELOPMENT	0.0024	0.0239751	-1.34414	Isl2 Gsx2 Wnt1 Lhx4 Olig3 Actl6b Dab1 Nefl Dcc Rfx4 Lhx3 Sox1 Pax6 Olig2 Slit1 Foxb1 Gsx1 Hoxb8 Shh Wnt3a Vit Uncx Lhx5 Reln Hoxd10 Daam2 Foxn4 Mdga2 Chrd Gdf7 Dmrt3 Sox12 Gdnf Prrxl1 Mdga1 Neurog3 Gli2 Ascl1 Dync2h1 Zc4h2 Nkx2-2 Zic1 Lhx1 Phox2a Mnx1
FEEDING BEHAVIOR	0.00169983	0.0189475	-1.34535	Npsr1 Npy Ghsr En1 Galr2 Mc3r Oprm1 Dmbx1 Oprl1 Oprk1 Cntn2 Bsx Mc1r Th Gfral Tacr3 Atp8a2 Gnb3 Oxtr Tacr1 Hand2 Tcf15 Gal Npw Htr2c Negr1 Oprd1
INORGANIC ION TRANSMEMBRANE TRANSPORT	3.24889e-15	1.56326e-12	-1.3458	Tmc2 Asic5 Slc6a5 Slc17a1 Gabrb1 Slc5a5 Trpc5 Trpc7 Cacna1f Slc4a9 Scn9a Trpv5 Hecw1 Gabrb2 Ano4 Kcna10 Kcnu1 Grm5 Slc12a1 Scn1a Scn11a Rhd Npsr1 Slc26a8 Cacng5 Ntsr1 Atp2b3 Cacna2d3 Atp12a Nos1 Ryr3 Slc26a5 Galr2 Crhr1 Kcns2 Mtnr1b Slc6a1 Oprm1 Kcnk10 Grin2b Atp1a4 Kel Ano7 Scn10a Kcnk4 Kcnq3 Oprl1 Trpv3 Oprk1 Slc30a10 Dpp6 Catsper4 Ano2 Kcnj14 Clcn1 Kcnh5 Kcnt1 Gabra4 Fxyd2 Scn8a Cacna1b Slc24a…
MONOAMINE TRANSPORT	0.0062031	0.0463947	-1.34609	Syt2 Htr1a Ghsr Slc22a2 Nos1 Oprk1 Chrna6 Slc6a3 Chrna4 Slc18a1 Syt3 Syt1 Syt13 Grm2 Slc29a4 Oxtr Chga Chrnb2 Adra2b Hrh3 Slc22a3 Stx1a Syt12 Gabbr1 Kcnb1 Syt10 Slc18a2 Syt17 Syt4 Rab3b Slc22a1 Drd1 Gdnf Drd4 Slc6a2 Abat Adra2c Pick1 Mapk15 Slc6a4
OLEFINIC COMPOUND METABOLIC PROCESS	0.000293923	0.00505093	-1.34647	Cyp2b19 Alox12b Rdh8 Akr1c21 Ptgds Elovl3 Cyp17a1 Cyp2c65 Cyp1a1 Pla2g10 Rdh1 Cyp4f14 Cyp46a1 Adh4 Cyp1a2 Cyp4f40 Akr1c18 Cyp2c66 Cyp3a11 Aloxe3 Bco1 Grin1 Elovl2 Cyp2a4 Cyp11a1 Aldh8a1 Cyp4f15 Hsd17b3 Pla2g2f Plb1 Clcn2 Ephx2 Lhb Faah Afp Cacna1h Dgkq Alox8 Abca4 Bco2 Dagla
NEGATIVE REGULATION OF NEURON DIFFERENTIATION	0.00801443	0.0569893	-1.34904	Isl2 Lmx1a Nr2e1 Cntn4 Fezf2 Cntn2 Tlx3 Pax6 Olig2 Hes5 Hes3 Foxg1 Dlx2 Mag Pou4f2 Shh Wnt3a Trp73 Zfp536 Phox2b
ANION TRANSMEMBRANE TRANSPORT	3.25026e-06	0.000148944	-1.35335	Slc6a5 Slc17a1 Gabrb1 Slc5a5 Slc4a9 Slc22a7 Gabrb2 Ano4 Grm5 Slc13a5 Slc12a1 Slc26a8 Slc22a6 Ntsr1 Slc22a2 Slc26a5 Slc38a3 Slc6a1 Ano7 Ano2 Clcn1 Gabra4 Slc24a1 Slc34a1 Slc9a3 Gabra5 Slc16a8 Slc22a8 Slc35d3 Ano5 Gabrb3 Glra1 Casr Slc12a3 Grm1 Gfap Slc9c1 Slc17a7 Gabrr3 Slc24a2 Kcnj10 Slc5a12 Lrp2 Slc7a3 Slc26a7 Slc1a7 Tspo2 Slc1a2 Slc16a11 Slc4a3 Slc26a10 Slc4a5 Slc6a13 Folr1 Slc4a1 Slc6a20a Slc1…
REGULATION OF MEMBRANE POTENTIAL	2.98954e-09	4.1022e-07	-1.35472	Gabrb1 Trpc5 Grid1 Abcb5 Chrna5 Scn9a Gabrb2 Grm5 Scn1a Scn11a Ntsr1 Slc26a5 Mtnr1b Oprm1 Kcnk10 Grin2b Atp1a4 Mapk8ip2 Scn10a Kcnk4 Grik1 Kcnq3 Npas4 Chrna6 Clcn1 Kcnh5 Gabra4 Scn8a Kcnh8 Chrne Slc34a1 Gabra5 Cngb1 Rnf207 Grik3 Chrnd Chrm1 Tmem25 Sez6 Chrna4 Chrna1 Slc8a3 Grin2a Kcnip2 P2rx3 Kcnh6 Gabrb3 Glra1 Grin3a P2rx2 Chrng Grm1 Fgf12 Scn4a Grin1 Grik4 Chrnb3 Trdn Cacna1i Hcn3 Fzd9 Kcnc1 Gr…
ORGANIC HYDROXY COMPOUND CATABOLIC PROCESS	0.00590591	0.0447516	-1.35506	Akr1d1 Cel Ntsr1 Cyp24a1 Cyp4f14 Cyp46a1 Adh4 Cyp4f40 Slc6a3 Dbh Akr1c18 Cyp3a11 Moxd2 Sult1b1 Miox Cyp27b1 Aldh3b3 Cyp4f15
MEMBRANE DEPOLARIZATION	0.00520364	0.0411587	-1.35617	Scn9a Scn1a Scn11a Ntsr1 Scn10a Chrna6 Scn8a Cngb1 Chrna4 Scn4a Cacna1i Hcn3 Fzd9 Best2 Scn4b Chrnb2 Hcn2 Chrna10 Cacng2 Cacna1g Scn5a Hcn4 Prkcz Cacna1h Scn3a Hcn1 Trpm4 Rangrf Nedd4l Scn2b Kcnh2 Ptpn3
INORGANIC ANION TRANSPORT	6.59921e-05	0.00148843	-1.3566	Slc17a1 Gabrb1 Slc5a5 Slc4a9 Gabrb2 Ano4 Grm5 Slc12a1 Abcc6 Slc26a8 Slc22a6 Slc26a5 Slc6a1 Ano7 Aqp6 Ano2 Clcn1 Gabra4 Abcc2 Slc34a1 Gabra5 Car7 Clcnka Slc22a8 Clcnkb Ano5 Slc34a3 Gabrb3 Glra1 P2ry4 Casr Slc12a3 Slc17a7 Gabrr3 Enpp3 Best2 Slc26a7 Wnk4 Clca2 Clcn2 Slc4a3 Nmur1 Slc26a10 Slc4a5 Slc4a1 Slc12a5 Abcc10 Slc5a1 Slc39a8 Slc26a3 Lrrc8e Clcn6 Best3 Ano1 Slc13a1 Slc12a8 Ano3 Slc13a4 Ano9 Slc…
SINGLE FERTILIZATION	0.000171179	0.00316791	-1.35932	Spaca7 Nlrp5 Slc22a16 Trpc7 Npm2 Umodl1 Spesp1 Adam2 Wee2 Prss55 Pla2g10 Zp1 Foxl2 Zan Izumo1 Wbp2nl Atp8b3 Adam32 Zp2 Glra1 Rnase10 Astl Rims1 Ovgp1 Akap3 Plcd4 Pkdrej Adam18 Spaca6 Cd46 Hoxd9 Plb1 Folr1 Cecr2 Hoxa10 Cacna1h Hyal3 Dazl Ccdc136 Trpc3 Hoxd10 Fetub Ly6k Trim36 Izumo1r Pcsk4
CILIUM MOVEMENT	7.95287e-05	0.00176615	-1.36099	Nme8 Tbc1d21 Slc22a16 Armc12 Slc26a8 Prss55 Slc22a14 Prdm14 Atp1a4 Rsph6a Catsper4 Qrich2 Catsperd Adcy10 Tssk4 Cfap221 Ttll8 Tekt3 Dnah17 Celf3 Tacr3 Rnase10 Catsper1 Apob Slc9c1 Cacna1i Tacr1 Dnah7a Tekt5 Dnah1 Cfap61 Nphp4 Cfap46 Stk36 Ccdc63 Armc2 Slc9b2 Catsper2 Pla2g3 Gas2l2 Hydin Dnah11 Ttll3 Cfap44 Tacr2 Ttll9 Cep131 Dnah7b Drc7 Dnah9 Zmynd10 Spag17 Ttc21a Dnah5 Akap4 Nek10 Gapdhs Ccdc103…
CATECHOL CONTAINING COMPOUND METABOLIC PROCESS	0.012662	0.0828218	-1.36169	Pah Npy Htr1a Sncb Gpr37 Slc6a3 Dbh Grin2a Th Moxd2 Tacr3 Kl Hand2 Chrnb2 Ddc Sncaip Moxd1
LOCOMOTORY BEHAVIOR	1.52193e-05	0.000510909	-1.36363	Alk Nms Grm5 Scn1a Gad1 Lmx1a Ntsr1 Otog Ghsr En1 Dab1 Mc3r Dmbx1 Astn1 Elavl4 Myo15 Oprl1 Oprk1 Fezf2 Cntn2 Bsx Pitx3 Gpr37 Slc6a3 Dbh Dscam Tnr Sez6 Th Sptbn4 Glra1 Grm1 Fgf12 Gnb3 Mcoln3 Cdh23 Hoxb8 Grm6 Kcnj10 Efnb3 Chrnb4 Chrnb2 Hoxd9 Sobp Cntn1 Shank2 Htr2c Negr1 Ntf5 Oprd1 Lgi4 Pak6 Nav2 Reln Hoxd10 Grin2d Rasd2 Tmod1 Slc18a2 C1ql1
REGULATION OF SYNAPTIC TRANSMISSION GLUTAMATERGIC	0.00580988	0.0442562	-1.36471	Grm5 Cacng5 Mapk8ip2 Grik1 Unc13a Grik3 Tnr Dgki Grm7 Grm1 Syt1 Grm3 Grm2 Grik2 Oxtr Grm6 Grm8 Nlgn1 Cacng2 Grm4 Adora1 Disc1 Nrxn1 Reln
SENSORY PERCEPTION OF PAIN	0.000847363	0.011274	-1.3726	Mrgprb1 Scn9a Scn1a Scn11a Ntsr1 Oprm1 Scn10a Kcnk4 Oprl1 Oprk1 Mc1r Chrna4 Grin2a P2rx3 Aloxe3 Trpa1 Grm1 Mmp24 Asic3 Hoxb8 Tacr1 Chrnb2 Trpv1 Prdm12 Kcna1 Adora1 Oprd1 Ano1 Ephb1 Prok2 Grin2d Zfhx2
SYNAPTIC SIGNALING	1.39696e-16	8.06605e-14	-1.37291	Il1rapl1 Cplx1 Sv2b Slc6a5 Gabrb1 Htr5a Calb2 Rit2 Grid1 Syt2 Chat Chrna5 Gabrb2 Cel Gad2 Grm5 Gad1 Dlgap2 Cacng5 Cspg5 Nr2e1 Npy Ntsr1 Htr1a Ghsr Nos1 Cadps Cntn4 Dcc Mtnr1b Slc6a1 Oprm1 Lrrtm2 Grin2b Ly6h Sctr Mapk8ip2 Elavl4 Clstn3 Cyp46a1 Grik1 Kcnq3 Dytn Gabbr2 Npas4 Oprk1 Chrna6 Cntn2 Gabra4 Kif5a Cacna1b Slc24a1 Chrne Gria2 Unc13a Rimbp2 Sncb Gabra5 Slc6a3 Cdh8 Lgi1 Dbh Rasgrf1 Grik3 Tnr O…
WATER HOMEOSTASIS	0.00661787	0.0484419	-1.37297	Alox12b Abca12 Tfap2b Tmprss11f Sctr Cyp4f14 Flg2 Aloxe3 Ghrhr Atp6v1b1 Grhl3 Fa2h Cyp4f15 Krt1 Scnn1g Trp63 Myo5b Acer1 Aqp11 Krt16 Scnn1a Tmem79 Kdf1 Nedd4l Grhl1
PHENOL CONTAINING COMPOUND BIOSYNTHETIC PROCESS	0.0123108	0.0811445	-1.37438	Pah Oca2 Gpr37 Slc6a3 Dbh Mc1r Th Moxd2 Tph2 Slc45a2 Cited1 Tph1 Kl Hand2 Ddc Pmel Moxd1
IMPORT ACROSS PLASMA MEMBRANE	1.6057e-05	0.000532836	-1.3744	Slc6a5 Trpv5 Slc12a1 Ntsr1 Atp12a Slc22a2 Slc6a1 Atp1a4 Trpv3 Kcnj14 Fxyd2 Slc24a1 Slc34a1 Slc9a3 Cnga3 Slc2a5 Slc8a3 Slc5a2 Calcr Slc12a3 Grm1 Gfap Slc9c1 Slc15a1 Kcnj4 Slc24a2 Atp4a Kcnj10 Lrp2 Slc7a3 Tspo2 Hcn2 Wnk2 Trpv1 Trpv6 Slc1a2 Kcnj9 Wnk4 Slc8a2 Slc15a2 Hcn4 Slc6a13 Folr1 Slc6a20a Slc39a5 Slc12a5 Slc5a3 Slc5a1 Slc9a4 Slc39a8 Scnn1g Lrrc8e Kcnj11 Slc46a1 Slc9a5 Kcnj12 Slc12a8 Slc9a2 Trpm…
CHLORIDE TRANSPORT	0.000435186	0.00682816	-1.37457	Gabrb1 Gabrb2 Ano4 Grm5 Slc12a1 Slc26a8 Slc26a5 Slc6a1 Ano7 Ano2 Clcn1 Gabra4 Gabra5 Car7 Clcnka Clcnkb Ano5 Gabrb3 Glra1 P2ry4 Casr Slc12a3 Gabrr3 Best2 Slc26a7 Wnk4 Clca2 Clcn2 Nmur1 Slc26a10 Slc4a1 Slc12a5 Slc5a1 Slc26a3 Clcn6 Best3 Ano1 Slc12a8 Ano3 Ano9
REGULATION OF NEUROTRANSMITTER LEVELS	2.73435e-06	0.000133798	-1.3754	Cplx1 Slc6a5 Pah Syt2 Chat Chrna5 Gad2 Gad1 Cspg5 Slc22a2 Nos1 Cadps Slc6a1 Chrna6 Slc6a11 Unc13a Slc6a3 Dbh Otof Unc13c Rph3a Th Moxd2 Camk2a Grin3a P2ry4 Slc18a1 Gfap Chrnb3 Ppfia3 Syt1 Slc29a4 Ache Nrxn2 Rims1 Kcnj10 Syn3 Adcy1 Chrnb4 Rims4 Slc1a7 Nlgn1 Rims2 Pclo Slc5a7 Prrt2 Erc2 Grm4 Sv2a Slc1a2 Snph Hrh3 Slc22a3 Asic1 Stx1b Stx1a Prkcg Slc6a13 Sncaip Wnt7a Aldh5a1 Rims3 Gper1 Moxd1 Syt12 N…
SYNAPTIC TRANSMISSION GLUTAMATERGIC	0.000499262	0.00762629	-1.37571	Grid1 Grm5 Cacng5 Mapk8ip2 Clstn3 Grik1 Gria2 Unc13a Cdh8 Grik3 Tnr Unc13c Dgki Grm7 Grm1 Grik4 Slc17a7 Syt1 Grm3 Grm2 Grik2 Oxtr Grm6 Grm8 Nlgn1 Cacng2 Grm4 Grid2 Adora1 Disc1 Nrxn1 Reln Grin2d Slc17a6 Cacng8 Slc17a8 Drd1 Dkk1 Ntrk1
AMINE TRANSPORT	0.000609127	0.00888157	-1.37651	Slc22a16 Syt2 Ntsr1 Ghsr Slc22a2 Slc38a3 Slc6a1 Oprk1 Chrna6 Chrna4 Th Grm7 Slc18a1 Syt3 Syt1 Syt13 Grm2 Oxtr Chga Chrnb2 Rhcg Adra2b Sv2a Hrh3 Ddc Avpr1a Stx1a Adora1 Syt12 Gabbr1 Kcnb1 Syt10 Tacr2 Slc18a2 Syt17 Syt4 Rab3b Drd1 Ace2 Gdnf Drd4 Avpr1b Abat Chrna3 Adra2c Trh Slc43a1
MULTICELLULAR ORGANISMAL SIGNALING	2.80647e-05	0.000794341	-1.37661	Scn9a Scn1a Scn11a Cacng5 Atp2b3 Otoa Ghsr Mtnr1b Scn10a Clcn1 Scn8a Rnf207 Tnr Chrna1 Slc8a3 P2rx3 Sptbn4 Kcnh6 Glra1 Fgf12 Scn4a Trdn Cacna1i Grik2 Tnni3k Atp2b2 Cntnap2 Scn4b Cntnap1 Mag Chrnb4 Cldn19 Tymp Cacng2 Cacna1g Slc8a2 Myh14 Avpr1a Kcna1 Scn5a Hcn4 Slc4a3 Atp2a1 Gjd3 Cacna1h Gper1 Kcne3 Nfasc Scn3a Hrc Dsp Pkp2 Cxadr Trpm4 Rangrf Tbx18 Corin Scn2b Cacng8 Kcnh2 Kcnj5 Gjc3 Drd1 Ace2 Dmr…
POSITIVE REGULATION OF POTASSIUM ION TRANSPORT	0.0101671	0.0693911	-1.37711	Galr2 Oprk1 Fxyd2 Rnf207 Kcnip2 Kcnc1 Abcc8 Kcnc2 Wnk2 Gal Wnk4 Kcna1 Edn3 Adora1 Nos1ap Kcnh2 Rgs7 Wnk3 Akap6 Drd1 Kcne1
SPERM EGG RECOGNITION	0.0144576	0.0901301	-1.37844	Spesp1 Adam2 Prss55 Zp1 Zan Izumo1 Atp8b3 Adam32 Zp2 Astl Ovgp1 Adam18 Folr1 Fetub Ly6k Izumo1r Pcsk4
CALCIUM ION REGULATED EXOCYTOSIS	0.0061202	0.046013	-1.37896	Nlrp5 Syt2 Cadps Unc13a Unc13c Cdk5r2 Syt3 Cacna1i Syt1 Syt13 Rims1 Rims2 Trpv6 Cacna1g Stx1b Stx1a Cacna1h Hyal3 Rims3 Syt12 Kcnb1 Syt10 Scamp5 Syt17 Syt4 Rph3al Scin Zp3 Vamp2 Rapgef4 Baiap3
NEUROTRANSMITTER TRANSPORT	1.73693e-06	9.28615e-05	-1.38112	Cplx1 Sv2b Slc6a5 Syt2 Chat Chrna5 Cspg5 Slc22a2 Nos1 Cadps Slc6a1 Chrna6 Slc6a11 Unc13a Slc6a3 Otof Unc13c Rph3a Th Slc6a7 Camk2a Slc6a18 Grin3a P2ry4 Slc6a15 Slc18a1 Gfap Chrnb3 Ppfia3 Slc17a7 Syt1 Slc29a4 Nrxn2 Rims1 Kcnj10 Syn3 Adcy1 Chrnb4 Rims4 Slc1a7 Nlgn1 Rims2 Pclo Slc5a7 Prrt2 Slc18a3 Erc2 Grm4 Sv2a Slc1a2 Snph Hrh3 Slc22a3 Asic1 Ddc Stx1b Stx1a Prkcg Slc6a13 Sncaip Wnt7a Slc6a17 Rims3 …
SKELETAL MUSCLE CONTRACTION	0.0151976	0.0937508	-1.38217	Myh3 Tnnc2 Tnni1 Myh8 Chrnd Chrna1 Slc8a3 Atp8a2 Scn4a Actn3 Myh14 Atp2a1 Stac2 Myh7 Chrnb1 Casq1 Tnni2 Tnnt1 Jsrp1
ACTION POTENTIAL	9.08092e-05	0.00197117	-1.38335	Scn9a Scn1a Scn11a Ntsr1 Mtnr1b Scn10a Clcn1 Scn8a Rnf207 Chrna4 Chrna1 Kcnip2 P2rx3 Kcnh6 Glra1 Fgf12 Scn4a Cacna1i Grik2 Kcnc2 Scn4b Tacr1 Cntnap1 Chrnb4 Cldn19 Chrnb2 Hcn2 Cacna1g Slc8a2 Myh14 Kcna1 Scn5a Hcn4 Slc4a3 Cacna1h Gper1 Kcne3 Scn3a Dsp Pkp2 Kcnb1 Cxadr Trpm4 Rangrf Kcnh7 Nos1ap Tbx18 Nedd4l Scn2b Kcnh2 Kcnj5 Ptpn3 Akap6 Drd1 Kcne1 Gjd2 Ank3
FERTILIZATION	5.08094e-06	0.000218936	-1.38512	Spaca7 Nlrp5 Slc22a16 Trpc7 Npm2 Ovch2 Umodl1 Spesp1 Nell2 Adam2 Wee2 Prss55 Pla2g10 Zp1 Foxl2 Zan Prdm14 Atp1a4 Izumo1 Tdrd9 Wbp2nl Atp8b3 Adam32 Tssk4 Sycp2 Meiob Zp2 Sptbn4 Glra1 Rnase10 Apob Astl Rims1 Ovgp1 Akap3 Plcd4 Pkdrej Adam18 Acrbp Spaca6 Rec8 Cd46 Hoxd9 Plb1 Folr1 Cecr2 Catsper2 Hoxa10 Cacna1h Hyal3 Dazl Ccdc136 Trpc3 Tex11 Hoxd10 Fetub Ly6k Trim36 Izumo1r Pcsk4
NEUROMUSCULAR PROCESS	3.11502e-05	0.000866821	-1.38767	Myh3 Tnnc2 Scn1a Tnni1 Igdcc3 Myh8 Nefl Pcdh15 Comp Slc6a3 Ush1c Tnr Chrnd Chrna1 Slc8a3 Grin2a Glra1 Grin3a Fgf12 Atp8a2 Scn4a Nkx6-2 Jph3 Cdh23 Pou4f3 Rbfox1 Cntnap1 Jph4 Ctnna2 Npas1 Prrt2 Tcf15 Actn3 Myh14 Kcna1 Grin2c Grid2 Pou4f2 Atp2a1 Stac2 Myh7 Csmd1 Hmx3 Rac3 Shank1 Chrnb1 Nrxn1 Hoxd10 Grin2d Casq1
NEURON RECOGNITION	0.00885847	0.0617739	-1.38842	Cntn4 Cntn6 Dscaml1 Fezf2 Cntn2 Crtac1 Dscam Robo3 Mypn Igsf9 Foxg1 Tnn Cntnap2 Efnb3 Opcml
DOPAMINE TRANSPORT	0.00834674	0.058917	-1.38845	Syt2 Slc22a2 Oprk1 Chrna6 Slc6a3 Chrna4 Syt3 Syt1 Syt13 Grm2 Slc29a4 Chrnb2 Slc22a3 Syt12 Gabbr1 Syt10 Slc18a2 Syt17 Syt4 Rab3b Slc22a1 Drd1 Gdnf Drd4 Slc6a2 Abat
NEURON MATURATION	0.0109091	0.0734139	-1.38941	Vsx1 Gldn Actl6b Fev Cntn2 Kcnip2 Srrm4 Sptbn4 Epha8 Tbx6 Cntnap2 Ret Agrn Lgi4 Rac3 Map3k13 C1ql1
ADULT BEHAVIOR	6.03519e-05	0.00142816	-1.39031	Alk Chrna5 Adam2 Scn1a Npy Ntsr1 Otog Ghsr En1 Dab1 Oprm1 Dmbx1 Slitrk1 Oprk1 Cntn2 Dbh Sez6 Nrxn3 Chrna4 Sptbn4 Glra1 Fgf12 Grm2 Nrxn2 Atp6v1b1 Hoxb8 Kcnj10 Cntnap2 Efnb3 Chrnb4 Chrnb2 Crhbp Sptbn2 Slc1a2 Homer2 Hoxd9 Shank2 Ntf5 Oprd1 Lgi4 Shank1 Chrnb1 Nrxn1 Hoxd10 Sdk1 Grin2d Zfhx2 Ppara Tmod1
C21 STEROID HORMONE METABOLIC PROCESS	0.016507	0.0988709	-1.39036	Dhrs2 Hsd3b3 Akr1c21 Akr1d1 Cyp17a1 Cyp46a1 Akr1c18 Cyp11a1 Clcn2 Lhb Afp Cacna1h Dgkq
DOPAMINE METABOLIC PROCESS	0.0138903	0.0873396	-1.39072	Npy Htr1a Sncb Gpr37 Slc6a3 Dbh Grin2a Th Moxd2 Tacr3 Chrnb2 Ddc Sncaip Moxd1
RECEPTOR LOCALIZATION TO SYNAPSE	0.00662784	0.0484419	-1.39192	Cplx1 Cacng5 Ghsr Lrrc7 Kif5a Lgi1 Anks1b Kif17 Grip2 Nlgn1 Kif5c Cacng2 Shisa6 Dlg2 Stx1b Grip1 Prkcz Arhgap44 Reln Dag1 Cep112 Cacng8
G PROTEIN COUPLED RECEPTOR SIGNALING PATHWAY COUPLED TO CYCLIC NUCLEOTIDE SECOND MESSENGER	0.00381029	0.0333342	-1.39469	Htr5a Npy Htr1a Mc3r Mtnr1b Oprm1 Lhcgr Mc1r Chrm1 Sstr3 Adrb3 Mc5r Htr1d Hrh3 Mc2r Pth1r Htr2c Oprd1 Vipr1 Htr2b Hrh1 Sstr1 Chrm3 Drd1 Tshr Drd4 Sstr4 Sstr5
CILIUM OR FLAGELLUM DEPENDENT CELL MOTILITY	5.19165e-05	0.00129601	-1.39495	Nme8 Tbc1d21 Slc22a16 Armc12 Slc26a8 Prss55 Slc22a14 Prdm14 Atp1a4 Rsph6a Catsper4 Qrich2 Catsperd Tssk4 Ttll8 Tekt3 Dnah17 Celf3 Tacr3 Rnase10 Catsper1 Apob Slc9c1 Cacna1i Tacr1 Dnah7a Tekt5 Dnah1 Nphp4 Cfap46 Armc2 Slc9b2 Catsper2 Pla2g3 Gas2l2 Dnah2 Dnah11 Ttll3 Cfap44 Tacr2 Ttll9 Dnah8 Cep131 Dnah7b Dnah6 Drc7
PITUITARY GLAND DEVELOPMENT	0.0122594	0.0809904	-1.39572	Prop1 Lhx3 Slc6a3 Pax6 Pou3f2 Pitx1 Ghrhr Otp Gsx1 Tbx19 Pitx2 Fgf8 Pcsk1 Gli1
MALE MEIOTIC NUCLEAR DIVISION	0.0065366	0.0480183	-1.39693	Asz1 Spdya Meikin Spo11 Tdrd9 Btbd18 Dmrtc2 Sycp2 Meiob Shcbp1l Mov10l1 Rec8 Dnmt3l Ago4 Fanca M1ap Tex11 Mael Rad51c Slc25a31 Mlh1 Tex14
SPERM MOTILITY	0.000159843	0.00303596	-1.39778	Nme8 Tbc1d21 Slc22a16 Armc12 Slc26a8 Prss55 Slc22a14 Prdm14 Atp1a4 Catsper4 Qrich2 Catsperd Tssk4 Ttll8 Tekt3 Celf3 Tacr3 Rnase10 Catsper1 Apob Slc9c1 Cacna1i Tacr1 Dnah1 Nphp4 Armc2 Slc9b2 Catsper2 Pla2g3 Dnah11 Ttll3 Cfap44 Tacr2 Ttll9 Cep131
LIMBIC SYSTEM DEVELOPMENT	0.000141705	0.00278301	-1.39874	Alk Htr5a Hsd3b3 Neurod6 Neurod1 Emx2 Nhlh2 Bcan Epha5 Lmx1a Prop1 Nr2e1 Dab1 Nefl Fezf2 Foxb1 Pou3f2 Otp Gsx1 Cdk5r2 Kirrel3 Dlx2 Cntnap2 Kcna1 Fez1 Atat1 Wnt3a Plxna3 Lhx5 Reln Ndnf Sema3a
NEURAL RETINA DEVELOPMENT	0.00230415	0.0233406	-1.40491	Neurod1 Vsx1 Igfn1 Tfap2b Crb1 Rs1 Dscam Ush1c Pde6c Atp8a2 Nrl Slc17a7 Rorb Dlx2 Ihh Atp2b2 Crb2 Rpgrip1 Tfap2a Fjx1 Pou4f2 Megf11 Cabp4 Hcn1 Smarcd3 Sdk1 Foxn4 Obsl1 Dlx1 Sdk2 Slc17a8
REGULATION OF OLIGODENDROCYTE DIFFERENTIATION	0.0105445	0.0714597	-1.40532	Gsx2 Zfp488 Sox1 Olig2 Hes5 Dusp15 Dlx2 Zfp365 Shh Slc45a3 Trp73 Tenm4 Daam2 Dag1 Opalin Dlx1 Ptn
BIOLOGICAL PROCESS INVOLVED IN INTRASPECIES INTERACTION BETWEEN ORGANISMS	0.00492809	0.0398527	-1.40658	Grid1 Gad1 Nr2e1 En1 Mapk8ip2 Npas4 Nrxn3 Th Oxtr Nrxn2 Cntnap2 Chrnb2 Avpr1a Shank2 Tbx1 Shank1 Nrxn1
EXCRETION	0.00290669	0.0278791	-1.40702	Abcg5 Npsr1 Slc22a6 Aqp6 Pou3f3 Abcg8 Clcnka Clcnkb Nphs2 Nphs1 Atp6v1b1 Tacr1 Chrnb4 Chrnb2 Trpv1 Slc22a12 Avpr1a Adora1 Atp6v0a4 Scnn1g Amn Slc26a3 Tacr2 Slc22a18 Corin Kcnj1 Nedd4l
POTASSIUM ION TRANSPORT	2.73927e-08	2.63609e-06	-1.40729	Kcna10 Kcnu1 Slc12a1 Atp12a Nos1 Galr2 Kcns2 Mtnr1b Kcnk10 Atp1a4 Kel Kcnk4 Kcnq3 Oprk1 Dpp6 Kcnj14 Kcnh5 Kcnt1 Fxyd2 Slc24a1 Kcnh8 Slc9a3 Fxyd4 Trpm5 Rnf207 Kcng3 Kcns1 Kcna4 Kcna6 Kcnip2 Atp1b4 Kcnq2 Kcnh6 Dpp10 Slc12a3 Kcna7 Slc9c1 Hcn3 Kcnc1 Kcnn1 Kcnj4 Slc24a2 Kcnc4 Atp4a Kcnj10 Abcc8 Kcnc2 Kcnab3 Nalcn Hcn2 Wnk2 Kcnh4 Kcnv2 Gal Kcnj9 Wnk4 Kcna1 Kcng4 Hcn4 Kcnf1 Kcnk2 Edn3 Kcnn3 Slc12a5 Ador…
DETECTION OF MECHANICAL STIMULUS	0.00523455	0.0412148	-1.40802	Tmc2 Scn1a Col11a1 Kcnk4 Pkd1l2 Adgrv1 Trpa1 Asic3 Strc Pkdrej Whrn Chrna10 Pkd1l3 Kcna1 Tmc1 Ttn Pdzd7 Ano3 Asic2 Pkd2l1 Hpn Ntrk1 Phf24
RETINA MORPHOGENESIS IN CAMERA TYPE EYE	0.00401566	0.0345036	-1.40815	Vsx1 Igfn1 Tfap2b Crb1 Rs1 Dscam Ush1c Pde6c Atp8a2 Nrl Rorb Ihh Impg2 Crb2 Rpgrip1 Tfap2a Fjx1 Megf11 Cabp4 Hcn1 Sdk1 Foxn4 Obsl1 Sdk2
POTASSIUM ION IMPORT ACROSS PLASMA MEMBRANE	0.00523929	0.0412148	-1.40926	Slc12a1 Atp12a Atp1a4 Kcnj14 Fxyd2 Slc12a3 Kcnj4 Atp4a Kcnj10 Hcn2 Wnk2 Kcnj9 Wnk4 Hcn4 Slc12a5 Kcnj11 Kcnj12 Slc12a8 Kcnj1 Kcnh2 Kcnj5 Wnk3
HIPPOCAMPUS DEVELOPMENT	0.000600568	0.00883913	-1.41146	Alk Htr5a Hsd3b3 Neurod6 Neurod1 Emx2 Bcan Epha5 Lmx1a Nr2e1 Dab1 Nefl Fezf2 Cdk5r2 Kirrel3 Dlx2 Kcna1 Fez1 Atat1 Wnt3a Plxna3
RESPONSE TO DIETARY EXCESS	0.0148806	0.0919923	-1.41411	Bmp8a Sctr Pcsk1n Cntn2 Gfral Acvr1c Trpv1 Vgf
DIENCEPHALON DEVELOPMENT	0.000348954	0.00572404	-1.41588	Nhlh2 Wnt1 Prop1 Lhx3 Slc6a3 Pax6 Olig2 Foxb1 Pou3f2 Pitx1 Ghrhr Otp Gsx1 Kcnc1 Cntnap2 Kcnc2 Chrnb2 Tbx19 Pitx2 Arx Shh Fgf8 Pcsk1 Gli1 Nkx2-1 Otx1 Ndnf Cdh1 Sema3a
NEGATIVE REGULATION OF GLIOGENESIS	0.00974817	0.0673277	-1.4162	Nr2e1 Dab1 Pitx3 Sox10 Hes5 Nkx6-1 Nkx6-2 Dlx2 Lin28a Abcc8 Ascl2
RESPONSE TO COCAINE	0.0049455	0.0398817	-1.42121	En1 Slc6a1 Oprm1 Elavl4 Oprk1 Pitx3 Slc6a3 Tacr3 Grm2 Oxtr Chrnb2 Crhbp Slc1a2 Homer2
ARACHIDONIC ACID METABOLIC PROCESS	0.00311526	0.0292309	-1.42153	Cyp2b19 Alox12b Ptgds Cyp2c65 Cyp1a1 Pla2g10 Cyp4f14 Cyp1a2 Cyp4f40 Akr1c18 Cyp2c66 Aloxe3 Cyp2a4 Cyp4f15 Pla2g2f Faah Alox8 Dagla Cyp2b10
REGULATION OF NERVOUS SYSTEM PROCESS	1.46608e-05	0.000509949	-1.42157	Scn11a Dlgap2 Cacng5 Ntsr1 Ghsr Zfp488 Mtnr1b Oprm1 Oprl1 Oprk1 Sox10 Tnr Tmem25 Slc8a3 P2rx3 Glra1 Grm1 Fgf12 Grin1 Rims1 Mag Chrnb4 Dlgap1 Nlgn1 Rims2 Cux2 Shisa7 Dlgap3 Tymp Slc8a2 Shisa6 Avpr1a Ncmap Stx1b Stx1a Prkcz Htr2c Shisa9 Adora1 Wnt7a Oprd1 Begain Myrf Tenm4 Shank1 Nrxn1 Reln Grin2d Dag1 Zfhx2 Celf4
PROTEIN LOCALIZATION TO SYNAPSE	0.00180361	0.0196816	-1.42384	Cplx1 Ghsr Mpp4 Clstn3 Kif5a Lgi1 Bsn Grin2a Nphs1 Nrxn2 Grip2 Nlgn1 Pclo Kif5c Cacng2 Dlg2 Grin2c Stx1b Grip1 Prkcz Wnt7a Shank1 Arhgap44 Nrxn1 Reln Dag1 Asic2
ACTIVATION OF ADENYLATE CYCLASE ACTIVITY	0.0119551	0.079526	-1.42435	Rxfp1 Gipr Crhr1 Lhcgr Adrb3 Ghrhr Calcr Rxfp2
PHOTORECEPTOR CELL MAINTENANCE	0.00505766	0.0404521	-1.42526	Rp1l1 Ush2a Crb1 Pcdh15 Nxnl1 Cngb1 Ush1c Adgrv1 Tulp1 Esrrb Cdh23 Crb2 Cdhr1 Nphp4 Crocc
NEUROPEPTIDE SIGNALING PATHWAY	0.000123567	0.00250287	-1.42685	Npy6r Sorcs1 Tenm1 Nms Npsr1 Npy Ntsr1 Galr2 Oprm1 Npffr1 Oprl1 Oprk1 Pcsk1n Gpr37 Gpr149 Uts2r Pth2 Sstr3 Npbwr1 Glra1 Sorcs3 Ltb4r2 Ecel1 Pnoc Pdyn Rxfp3 Pomc Gal Mc2r Npw Nmur1 Kiss1r Sorcs2 Oprd1
NEUROTRANSMITTER UPTAKE	0.00546559	0.0424171	-1.43109	Slc6a5 Slc22a2 Nos1 Slc6a1 Slc6a11 Slc6a3 Slc18a1 Gfap Slc29a4 Kcnj10 Slc1a7 Slc1a2 Slc22a3 Slc6a13 Slc6a12 Slc18a2 Syngr3 Slc29a2 Rab3b Slc22a1 Drd1 Gdnf Drd4 Slc6a2
DETECTION OF MECHANICAL STIMULUS INVOLVED IN SENSORY PERCEPTION	0.00953357	0.0660034	-1.43391	Tmc2 Scn1a Col11a1 Kcnk4 Adgrv1 Trpa1 Asic3 Strc Whrn Chrna10 Kcna1 Tmc1 Pdzd7
STEROID CATABOLIC PROCESS	0.0120307	0.0798451	-1.43899	Akr1d1 Cel Cyp24a1 Cyp46a1 Cyp1a2 Hsd17b14 Cyp3a11 Cyp27b1
RETINOL METABOLIC PROCESS	0.00343434	0.0308877	-1.44096	Rdh8 Cyp2c65 Cyp1a1 Rdh1 Adh4 Cyp1a2 Akr1c18 Cyp2c66 Cyp3a11 Bco1
FAT SOLUBLE VITAMIN METABOLIC PROCESS	0.00353857	0.031628	-1.44182	Cyp26c1 Cyp24a1 Cyp1a1 Rlbp1 Cyp4f14 Cyp4f40 Cyp3a11 Gc Bco1 Cyp27b1 Lrp2 Cyp11a1 Cyp4f15 Cyp26a1
NEUROTRANSMITTER REUPTAKE	0.00705594	0.0511821	-1.44187	Slc22a2 Nos1 Slc6a1 Slc6a11 Slc6a3 Slc18a1 Slc29a4 Kcnj10 Slc1a7 Slc1a2 Slc22a3 Slc6a13 Slc6a12 Slc18a2 Slc29a2 Rab3b Slc22a1 Drd1 Gdnf Drd4 Slc6a2
SENSORY PERCEPTION OF MECHANICAL STIMULUS	1.21194e-07	9.99676e-06	-1.44232	Tmc2 Tspear Gabrb2 Ush2a Cabp2 Scn1a Otog Otoa Slc26a5 Otogl Pcdh15 Tmprss3 Col11a1 Myo15 Kcnk4 Myo7b Loxhd1 Myo1a Gabra5 Ush1c Col2a1 Otof Pax3 Adgrv1 Th Grm7 Col11a2 Srrm4 Sptbn4 Myo3b Trpa1 P2rx2 Espnl Asic3 Cdh23 Strc Pou4f3 Barhl1 Atp6v1b1 Atp2b2 Lrp2 Col4a3 Chrnb2 Trpv1 Whrn Tecta Chrna10 Cemip Myh14 Lhfpl4 Tfap2a Kcna1 Homer2 Pkhd1l1 Sobp Dcdc2a Tmc1 Pou4f2 Pdzd7 Atp6v0a4 Otos Tmie Slc52a3…
INORGANIC ANION TRANSMEMBRANE TRANSPORT	4.18181e-05	0.00108765	-1.4444	Slc17a1 Gabrb1 Slc5a5 Gabrb2 Ano4 Grm5 Slc12a1 Slc26a8 Slc26a5 Slc6a1 Ano7 Ano2 Clcn1 Gabra4 Slc34a1 Gabra5 Ano5 Gabrb3 Glra1 Casr Slc12a3 Gabrr3 Slc26a7 Slc26a10 Slc4a1 Slc12a5 Slc5a1 Slc26a3 Clcn6 Ano1 Slc13a1 Slc12a8 Ano3 Slc13a4 Ano9 Slc26a11 Slc37a1 Slc4a11 Slc26a9
INORGANIC ION IMPORT ACROSS PLASMA MEMBRANE	2.41576e-05	0.000719001	-1.44586	Trpv5 Slc12a1 Atp12a Slc6a1 Atp1a4 Trpv3 Kcnj14 Fxyd2 Slc24a1 Slc34a1 Slc9a3 Cnga3 Slc8a3 Slc5a2 Calcr Slc12a3 Slc9c1 Kcnj4 Slc24a2 Atp4a Kcnj10 Hcn2 Wnk2 Trpv1 Trpv6 Kcnj9 Wnk4 Slc8a2 Hcn4 Slc39a5 Slc12a5 Slc5a1 Slc9a4 Slc39a8 Scnn1g Kcnj11 Slc9a5 Kcnj12 Slc12a8 Slc9a2 Trpm4 Scnn1a Kcnj1 Kcnh2 Kcnj5 Slc39a12
NEUROMUSCULAR PROCESS CONTROLLING BALANCE	0.0018136	0.0196816	-1.44985	Igdcc3 Nefl Pcdh15 Ush1c Tnr Nkx6-2 Jph3 Cdh23 Pou4f3 Rbfox1 Cntnap1 Jph4 Grin2c Pou4f2 Hmx3 Rac3 Shank1 Nrxn1
REGULATION OF WATER LOSS VIA SKIN	0.00838336	0.0590311	-1.4499	Alox12b Abca12 Tmprss11f Flg2 Aloxe3 Grhl3 Fa2h Krt1 Trp63 Acer1 Krt16 Tmem79 Kdf1 Grhl1
SENSORY PERCEPTION OF TASTE	0.00180886	0.0196816	-1.45161	Lpo Npy Tas1r2 Rtp2 Trpm5 P2rx3 Tas1r1 P2rx2 Asic3 Car6 Wnt10b Tas1r3 Pkd1l3 Asic1 Gnat1
DIACYLGLYCEROL METABOLIC PROCESS	0.0104264	0.0709932	-1.45341	Dgkk Mogat2 Dgki Apoa2 Avil Mogat1 Plb1 Plce1 Dgkq Dgkg Dagla
NEURON FATE COMMITMENT	0.000432055	0.00682816	-1.45476	Isl2 Gsx2 Wnt1 Olig3 Fev Fezf2 Tlx3 Lhx3 Sox1 Myt1l Pax6 Olig2 Pou3f2 Gsx1 Foxg1 Dlx2 Olig1 Ihh Shh Dmrta2 Satb2
POSITIVE REGULATION OF NERVOUS SYSTEM PROCESS	0.00552204	0.042626	-1.45487	Ntsr1 Zfp488 Mtnr1b Oprl1 Sox10 Tnr P2rx3 Rims1 Mag Chrnb4 Rims2 Ncmap Myrf Tenm4
ANION HOMEOSTASIS	0.00456621	0.0378874	-1.45627	Gcm2 Slc12a1 Abcc6 Tfap2b Slc34a1 Cps1 Slc34a3 Slc12a3 Grm2 Atp6v1b1 Slc12a5 Kcne3 Kctd7 Slc12a8 Fgfr4
CHLORIDE TRANSMEMBRANE TRANSPORT	0.00039957	0.00647936	-1.45757	Gabrb1 Gabrb2 Ano4 Slc12a1 Slc26a8 Slc26a5 Slc6a1 Ano7 Ano2 Clcn1 Gabra4 Gabra5 Ano5 Gabrb3 Glra1 Casr Slc12a3 Gabrr3 Slc26a7 Slc26a10 Slc4a1 Slc12a5 Slc5a1 Slc26a3 Clcn6 Ano1 Slc12a8 Ano3 Ano9
SLEEP	0.00517491	0.0411015	-1.4668	Mrgprb1 Ptgds Mtnr1b Grin2a Ghrhr Cacna1i Oxtr Chrnb2 Adora1 Per3 Ptgdr
NEUROMUSCULAR SYNAPTIC TRANSMISSION	0.00667292	0.0486483	-1.47318	Chat Rimbp2 Chrm1 Chrna1 P2rx3 P2rx2 Chrnb4 Chrnb2 Slc5a7 Mylk2 Erc2
SODIUM ION TRANSPORT	1.13467e-11	2.51984e-09	-1.47919	Asic5 Slc6a5 Slc17a1 Slc5a5 Slc4a9 Scn9a Hecw1 Slc13a5 Slc12a1 Scn1a Scn11a Atp12a Nos1 Slc38a3 Slc6a1 Slc5a4a Slc5a11 Atp1a4 Scn10a Catsper4 Fxyd2 Scn8a Slc24a1 Slc34a1 Slc9a3 Slc6a11 Slc5a10 Fxyd4 Slc6a3 Trpm5 Asic4 Slc10a4 Slc8a3 Slc10a1 Nkain2 Atp1b4 Slc5a2 Sptbn4 Slc6a7 Slc34a3 Slc6a18 Slc6a15 Slc12a3 Fgf12 Scn4a Slc9c1 Cacna1i Asic3 Hcn3 Slc38a11 Slc5a9 Slc17a7 Fgf14 Atp6v1b1 Slc24a2 Atp4a …
EYE PHOTORECEPTOR CELL DIFFERENTIATION	0.000689925	0.00966899	-1.48598	Olfm3 Crb1 Fscn2 Dscam Pax6 Ush1c Pde6c Nr2e3 Th Tulp1 Nrl Rorb Ihh Crb2 Rpgrip1 Gnat1 Dzank1 Cabp4 Vegfa Hcn1
ACID SECRETION	0.000531581	0.00803495	-1.48719	Slc22a16 Ntsr1 Cckbr Slc6a1 Oprl1 Abcb11 Slc10a1 Casr Abcb4 Oxtr Slc26a7 Trpv1 Agxt Sv2a
DENDRITE EXTENSION	0.00224972	0.0231455	-1.48991	Syt2 Ostn Unc13a Cpne6 Cpne5 Cpne9 Syt3 Syt1 Rims1 Rasal1 Rims2
GAMMA AMINOBUTYRIC ACID SIGNALING PATHWAY	0.00383738	0.0334698	-1.49487	Gabrb1 Gabrb2 Htr1a Gpr156 Gabbr2 Gabra4 Gabra5 Gabrb3 Gabrr3 Shisa7
SODIUM ION TRANSMEMBRANE TRANSPORT	1.74258e-09	2.74497e-07	-1.49824	Asic5 Slc6a5 Slc17a1 Slc4a9 Scn9a Hecw1 Slc12a1 Scn1a Scn11a Atp12a Nos1 Slc6a1 Atp1a4 Scn10a Fxyd2 Scn8a Slc24a1 Slc34a1 Slc9a3 Slc6a11 Slc5a10 Fxyd4 Slc6a3 Trpm5 Asic4 Slc8a3 Slc5a2 Slc6a7 Slc34a3 Slc6a18 Slc6a15 Slc12a3 Fgf12 Scn4a Slc9c1 Cacna1i Asic3 Hcn3 Slc17a7 Fgf14 Slc24a2 Atp4a Pcsk9 Fgf11 Scn4b Nalcn Hcn2 Wnk2 Cacna1g Wnk4 Slc8a2 Asic1 Scn5a Hcn4 Slc4a5 Slc6a13 Slc6a20a Slc9b2 Slc6a17 …
CHEMICAL SYNAPTIC TRANSMISSION POSTSYNAPTIC	1.03543e-06	6.10056e-05	-1.49859	Chrna5 Ntsr1 Oprm1 Grin2b Mapk8ip2 Npas4 Chrna6 Chrne Chrnd Tmem25 Sez6 Chrna4 Chrna1 Slc8a3 Grin2a P2rx3 Glra1 P2rx2 Chrng Grin1 Chrnb3 Grik2 Rims1 Chrna2 Chrnb4 Nlgn1 Rims2 Chrnb2 Cux2 Trpv1 Chrna10 Slc8a2 Grin2c Stx1b Stx1a Grid2 P2rx5 Prkcz Adora1 Wnt7a Shank1 Chrnb1 Nrxn1 Reln Grin2d Celf4
REGULATION OF FEEDING BEHAVIOR	0.00311139	0.0292309	-1.50518	Npsr1 Npy Ghsr Mc3r Oprk1 Mc1r Tacr3 Gnb3
SENSORY PERCEPTION OF TEMPERATURE STIMULUS	0.0031185	0.0292309	-1.50763	Opn4 Ntsr1 Kcnk4 Oprk1 Trpm8 Trpa1 Mmp24 Asic3 Grik2 Trpm3 Trpv1 Prdm12 Adora1 Ano1 Ephb1
NEUROTRANSMITTER METABOLIC PROCESS	0.00217346	0.0227626	-1.50934	Pah Chat Gad2 Gad1 Nos1 Dbh Th Moxd2 Ache Slc5a7 Aldh5a1 Moxd1
NEURON FATE SPECIFICATION	0.0023704	0.0239278	-1.51212	Isl2 Gsx2 Olig3 Fev Tlx3 Lhx3 Sox1 Myt1l Pou3f2
ESTROGEN METABOLIC PROCESS	0.000675158	0.0095082	-1.51259	Rdh8 Hsd3b3 Cyp2c65 Cyp1a1 Ugt1a1 Cyp1a2 Cyp2c66 Cyp3a11
EATING BEHAVIOR	0.000553029	0.0083156	-1.51433	Npsr1 Npy Ghsr Oprm1 Oprl1 Oprk1 Cntn2 Bsx Th Gfral Atp8a2 Oxtr Tacr1 Tcf15
SENSORY PERCEPTION OF LIGHT STIMULUS	8.65147e-13	2.27062e-10	-1.51886	Opn4 Six6 Lctl Rdh8 Gucy2f Opn1sw Lrit3 Cacna1f Cabp1 Pde6h Grk1 Rp1l1 Vsx1 Ush2a Cabp2 Crx Abcc6 Gucy2e Vsx2 Pde6a Nr2e1 Crb1 Pcdh15 Col11a1 Rlbp1 Fscn2 Rgr Slc24a1 Rs1 Cnga3 Cngb1 Cacna2d4 Pax6 Ush1c Col2a1 Adgrv1 Prph2 Pde6c Nr2e3 Th Rgs9bp Tulp1 Myo3b Glra1 Pde6b Impg1 Arr3 Tulp2 Bfsp2 Atp8a2 Nrl Sema5b Cdh23 Rorb Pou4f3 Slc45a2 Krt12 Rims1 Slc24a2 Grm6 Kcnj10 Grm8 Trpm1 Cldn19 Impg2 Crb2 Chr…
MEMBRANE DEPOLARIZATION DURING ACTION POTENTIAL	0.00130842	0.0151096	-1.52055	Scn9a Scn1a Scn11a Scn10a Scn8a Scn4a Cacna1i Scn4b Hcn2 Cacna1g Scn5a Hcn4 Cacna1h Scn3a Trpm4 Rangrf Scn2b Kcnh2 Ptpn3 Ank3
REGULATION OF POSTSYNAPTIC MEMBRANE POTENTIAL	1.59654e-08	1.64614e-06	-1.52069	Gabrb1 Grid1 Chrna5 Gabrb2 Grm5 Ntsr1 Oprm1 Grin2b Mapk8ip2 Grik1 Npas4 Chrna6 Gabra4 Chrne Gabra5 Grik3 Chrnd Chrm1 Tmem25 Sez6 Chrna4 Chrna1 Slc8a3 Grin2a P2rx3 Glra1 Grin3a P2rx2 Chrng Grm1 Grin1 Grik4 Chrnb3 Grik2 Rims1 Chrna2 Chrnb4 Nlgn1 Rims2 Chrnb2 Cux2 Trpv1 Chrna10 Slc8a2 Kcna1 Grin2c Stx1b Stx1a Grid2 P2rx5 Prkcz Adora1 Wnt7a Shank1 Gabbr1 Chrnb1 Nrxn1 Reln Grin2d Gria1 Celf4
DETECTION OF ABIOTIC STIMULUS	4.78762e-09	6.00951e-07	-1.52236	Opn4 Tmc2 Gucy2f Opn1sw Cacna1f Grk1 Scn1a Gucy2e Ntsr1 Crb1 Col11a1 Kcnk4 Sag Rgr Rs1 Cngb1 Cacna2d4 Trpm8 Pkd1l2 Adgrv1 Prph2 Pde6c Nr2e3 Rgs9bp Tulp1 Pde6b Trpa1 Mmp24 Atp8a2 Nox3 Sema5b Asic3 Strc Grik2 Trpm3 Slc24a2 Grm6 Tacr1 Pkdrej Trpv1 Whrn Chrna10 Pkd1l3 Prdm12 Aipl1 Grk4 Kcna1 Tmc1 Gnat1 Ttn Pdzd7 Adora1 Cabp4 Plekhb1 Ano1 Trpc3 Ephb1 Abca4
SYNAPTIC TRANSMISSION CHOLINERGIC	0.00128615	0.0149121	-1.52641	Chrna5 Chrna6 Chrne Chrna4 Chrna1 Chrng Chrnb3 Ache Chrna2 Tacr1 Chrnb4 Chrnb2 Slc5a7 Chrna10 Anxa9 Ric3 Chrnb1 Tacr2
RETINOIC ACID METABOLIC PROCESS	0.00103067	0.0130506	-1.52657	Cyp26c1 Cyp2c65 Cyp1a1 Ugt1a1 Akr1c18 Cyp2c66 Crabp2 Cyp3a11 Aldh8a1 Cyp26a1
INTERMEDIATE FILAMENT BASED PROCESS	3.46076e-05	0.00093376	-1.52698	Krt25 Krt33b Krt2 Ina Krt36 Krt74 Krt32 Krt40 Nefl Krt31 Krt6b Krt9 Bfsp2 Atp8a2 Gfap Krt71 Nefm Krt13 Shh Bfsp1 Nefh Pkp1 Prph Evpl Dsp Pkp2 Eppk1 Krt27 Krt16 Krt34 Ppl Tchh Krt39
PHOTORECEPTOR CELL DIFFERENTIATION	1.83534e-05	0.000588737	-1.53282	Rp1l1 Olfm3 Crb1 Dcx Fscn2 Cngb1 Dscam Pax6 Ush1c Prph2 Pde6c Nr2e3 Th Tulp1 Nrl Rorb Dlx2 Ihh Crb2 Rpgrip1 Cdhr1 Gnat1 Nphp4 Dzank1 Cabp4 Vegfa Hcn1
PHOTOTRANSDUCTION	0.000120356	0.00247513	-1.53359	Opn4 Gucy2f Opn1sw Grk1 Gucy2e Sag Rgr Rs1 Cngb1 Pde6c Nr2e3 Pde6b Slc24a2 Aipl1 Grk4 Gnat1 Cabp4 Plekhb1 Trpc3 Abca4 Asic2 Rho Opn3
EYE PHOTORECEPTOR CELL DEVELOPMENT	0.0010072	0.0129235	-1.53454	Olfm3 Crb1 Fscn2 Pax6 Ush1c Pde6c Nr2e3 Th Tulp1 Nrl Rorb Crb2 Rpgrip1 Gnat1 Dzank1 Cabp4 Vegfa Hcn1
REGULATION OF DIGESTIVE SYSTEM PROCESS	0.000178046	0.003274	-1.53796	Neurod1 Abcg5 Npsr1 Ghsr Apoa1 Oprl1 Oprk1 Abcg8 Apoa2 Oxtr Tacr1 Trpv1 Tymp Wnk4
TRANSMISSION OF NERVE IMPULSE	1.25955e-06	6.9929e-05	-1.54983	Scn9a Scn1a Scn11a Cacng5 Otoa Ghsr Mtnr1b Scn10a Clcn1 Scn8a Tnr Chrna1 P2rx3 Sptbn4 Glra1 Fgf12 Scn4a Cacna1i Grik2 Cntnap2 Cntnap1 Mag Chrnb4 Cldn19 Tymp Cacng2 Cacna1g Myh14 Avpr1a Kcna1 Scn5a Cacna1h Gper1 Nfasc Scn3a
DETECTION OF LIGHT STIMULUS	3.01977e-06	0.000143462	-1.56332	Opn4 Gucy2f Opn1sw Cacna1f Grk1 Gucy2e Crb1 Sag Rgr Rs1 Cngb1 Cacna2d4 Prph2 Pde6c Nr2e3 Rgs9bp Tulp1 Pde6b Atp8a2 Sema5b Slc24a2 Grm6 Aipl1 Grk4 Gnat1 Cabp4 Plekhb1 Trpc3 Abca4 Asic2 Rho Opn3
INTERMEDIATE FILAMENT ORGANIZATION	5.20738e-05	0.00129601	-1.56436	Krt25 Krt33b Krt2 Krt36 Krt32 Krt40 Nefl Krt31 Krt9 Bfsp2 Gfap Krt71 Nefm Krt13 Shh Bfsp1 Nefh Pkp1 Dsp Pkp2 Eppk1 Krt27 Krt16 Krt34 Tchh Krt39
GLUTAMATE RECEPTOR SIGNALING PATHWAY	9.01391e-06	0.000364881	-1.57248	Grid1 Grm5 Grin2b Grik1 Gria2 Grik3 Grin2a Grm7 Frrs1l Grin3a Grm1 Grin1 Grik4 Grm3 Grm2 Grik2 Grm6 Grm8 Trpm1 Grm4 Homer2 Grin2c Grid2 Necab2 Grin3b Gria4 Kcnb1 Dagla Gria1
LONG CHAIN FATTY ACID BIOSYNTHETIC PROCESS	0.00025196	0.00443543	-1.57361	Alox12b Cyp2c65 Cyp1a1 Acsbg2 Cyp1a2 Cyp2c66 Cyp3a11 Aloxe3
NEURONAL ACTION POTENTIAL	0.000223758	0.00398759	-1.57842	Scn9a Scn1a Scn11a Mtnr1b Scn10a Scn8a Chrna1 P2rx3 Fgf12 Scn4a Cacna1i Grik2 Cacna1g Myh14 Kcna1 Scn5a Cacna1h Gper1 Scn3a
PHOTORECEPTOR CELL DEVELOPMENT	9.74696e-06	0.000380642	-1.58733	Rp1l1 Olfm3 Crb1 Dcx Fscn2 Cngb1 Pax6 Ush1c Prph2 Pde6c Nr2e3 Th Tulp1 Nrl Rorb Crb2 Rpgrip1 Cdhr1 Gnat1 Nphp4 Dzank1 Cabp4 Vegfa Hcn1
DETECTION OF VISIBLE LIGHT	1.73596e-06	9.28615e-05	-1.61856	Opn4 Gucy2f Opn1sw Cacna1f Grk1 Gucy2e Crb1 Sag Rgr Rs1 Cngb1 Cacna2d4 Prph2 Pde6c Rgs9bp Tulp1 Pde6b Atp8a2 Sema5b Grm6 Aipl1 Grk4 Gnat1

## Sheet: Supp2B - Nic+VGPG vs. VGPG
Pathway	P-value	FDR	NES	Leading Edge Genes
CYTOPLASMIC TRANSLATION	2.40299e-23	1.01087e-20	2.83055	Rpl39 Rpl24 Rps18 Rpl12 Rps26 Rpl32 Rpl36 Rps15a Rpl29 Rpl10 Rps11 Uba52 Rpl37 Rpsa Rps5 Rpl8 Rps8 Rpl27 Rpl7a Rps25 Rpl31 Rpl6 Rpl35a Rpl13 Rps23 Eif3i Rpl9 Rpl14 Rpl18a Ybx1 Rps3 Rps4x Rpl3 Rplp0 Rpl38 Rpl10a Rps16 Rps17 Rpl7 Eif3d Pkm Rpl23a Eif3m Rps28 Rpl23 Rpl27a Rpl5 Eif2b3 Rps7 Eif4a1 Rpl11 Rps10 Rpl17 Rps19 Rpl4 Rps14 Eif3c Rps24 Rpl28 Mcts1 Dph3 Rpl21 Rps2 Dph7 Cnbp Rpl22 Drg2 Rpl22l1 R…
ANTIGEN RECEPTOR MEDIATED SIGNALING PATHWAY	1.3067e-22	4.10828e-20	2.79039	Cd79a Bank1 Pde4b Cd79b Ms4a1 Ccr7 Cd8b1 Thy1 Cd8a Themis Ifi204 Klhl6 Cd226 Lcp2 Skap1 Rftn1 Itk Bcl2 Cd247 Ptpn22 Ifi205 Stap1 Lime1 Ptpn6 Lck Cd28 Dgkz Prkch Prkcb Cmtm3 Ubash3a Ceacam1 Lpxn Cd22 Plcl2 Rps3 Inpp5d Icosl Lyn Csk Pik3cd Mef2c Ada Malt1 Eif2b3 Fcho1 Zap70 Ptprc Mapk1 Laptm5 Lax1 Elf1 Fyn Prkd2 Blnk Eif2b2 Bcar1 Ikbkb Lat2 Ube2n Cd38 Slc39a10 H2-Eb1 Gps2 Kcnn4 Txk Ctla4 Cd300a Lga…
IMMUNE RESPONSE REGULATING CELL SURFACE RECEPTOR SIGNALING PATHWAY	3.01063e-29	4.73271e-26	2.78077	Klrd1 Cd79a Bank1 Pde4b Cd79b Ms4a1 Ccr7 Klrk1 Cd8b1 Prkcq Klrc1 Thy1 Cd8a Themis Tyrobp Cd24a Ifi204 Klhl6 Cd226 Lcp2 Skap1 Rftn1 Itk Btla Bcl2 Cd247 Ptpn22 Ifi205 Stap1 Lime1 Ptpn6 Lck Clec7a Cd28 Dgkz Prkch Prkcb Cmtm3 Ubash3a Ceacam1 Lpxn Cd22 Plcl2 Rps3 Inpp5d Icosl Lyn Csk Pik3cd Mef2c Limk1 Ada Malt1 Eif2b3 Fcho1 H2-M3 Zap70 Ptprc Mapk1 Kit Laptm5 Lax1 Cd40 Elf1 Fyn Prkd2 Blnk Cd47 Eif2b2 …
B CELL RECEPTOR SIGNALING PATHWAY	2.29097e-14	2.00078e-12	2.71132	Cd79a Bank1 Cd79b Ms4a1 Ifi204 Klhl6 Rftn1 Itk Bcl2 Ptpn22 Ifi205 Stap1 Lime1 Ptpn6 Lck Prkch Prkcb Cmtm3 Lpxn Cd22 Plcl2 Lyn Pik3cd Mef2c Ptprc Mapk1 Blnk Bcar1 Lat2 Cd38 Slc39a10 Gps2 Ctla4 Cd300a Nckap1l Syk Plcg2 Nfam1 Tec Fcgr2b Nfatc2 Btk Vav3 Sh2b2
B CELL ACTIVATION	9.5532e-27	7.50882e-24	2.67367	Cd79a Lgals1 Bank1 Cd79b Ms4a1 Itm2a Pou2af1 Samsn1 Ikzf3 Cd86 Tyrobp Ifi204 Il6 Mif Sash3 Tbc1d10c Cxcr5 Casp3 Cd27 St3gal1 Il7r Bcl2 Slc25a5 Sfrp1 Ifi205 Tlr4 Sp3 Ptpn6 Lrrc8a Cd28 Jak3 Id2 Prkcb Mfng Dock11 Itga4 Cd22 Tgfb1 Irf8 Plcl2 Slamf8 Rasgrp1 Dock10 Inpp5d Bcl3 Zfp36l2 Icosl Lyn Spi1 Lfng Pik3cd Zfp36l1 Mef2c Ada Xbp1 Malt1 Cmtm7 Zap70 Ptprc Hmces Kit Laptm5 Phb2 Lax1 Gpr183 Cd40 Cdkn1a…
B CELL DIFFERENTIATION	1.45301e-17	2.17536e-15	2.65125	Cd79a Lgals1 Cd79b Ms4a1 Itm2a Pou2af1 Ikzf3 Il6 Cd27 St3gal1 Bcl2 Slc25a5 Sfrp1 Sp3 Ptpn6 Lrrc8a Jak3 Id2 Mfng Dock11 Itga4 Irf8 Plcl2 Slamf8 Dock10 Inpp5d Bcl3 Zfp36l2 Spi1 Lfng Zfp36l1 Ada Xbp1 Malt1 Cmtm7 Ptprc Kit Gpr183 Ezh2 Bak1 Blnk Tpd52 Stat5b Gps2 Trp53 Nckap1l Syk Vcam1 Rbpj Ptk2b Tcirg1 Plcg2 Pcid2 Nfam1 Bad Card11 Hhex Adam17 Fcgr2b Tcf3 Mmp14 Btk Lyl1
IMMUNE RESPONSE REGULATING SIGNALING PATHWAY	4.78443e-33	1.50422e-29	2.62074	Klrd1 Cd79a Bank1 Pde4b Cd79b Ms4a1 Ccr7 Klrk1 Cd8b1 Prkcq Scara3 Klrc1 Thy1 Cd8a Themis Rnf125 Tyrobp Cd24a Ifi204 Klhl6 Cd226 Lcp2 Skap1 Rftn1 Itk Btla Bcl2 Cd247 Ptpn22 Ifi205 Stap1 Tlr4 Lime1 Ptpn6 Lck Clec7a Cd28 Dgkz Prkch Irf7 Prkcb Cmtm3 Ubash3a Ceacam1 Cd33 Lpxn Nr1h3 Cd22 Plcl2 Tifa Ninj1 Lgals9 Rps3 Inpp5d Ltf Icosl Irgm1 Lyn Csk Colec12 Pik3cd Tnip3 Oas1a Mef2c Limk1 Ada Malt1 Eif2b3 …
MATURE B CELL DIFFERENTIATION	1.98751e-10	8.67882e-09	2.54974	Lgals1 Itm2a Pou2af1 Il6 St3gal1 Mfng Dock11 Irf8 Plcl2 Slamf8 Dock10 Bcl3 Spi1 Lfng Ada Xbp1 Malt1 Cmtm7 Gpr183
CELLULAR RESPONSE TO INTERFERON GAMMA	3.05609e-14	2.59685e-12	2.54292	Ccl11 Casp1 Ccl12 Actg1 Gapdh Gbp10 Gbp4 Cdc42ep2 Zyx Rab43 Flnb Tlr4 Ccl3 Cdc42ep4 Gbp5 Ccl2 Nr1h3 Edn1 Irf8 Gbp7 Gbp2 Lgals9 Dapk3 Vim Jak1 Irgm1 Jak2 Ccl5 Ccl9 Gbp9 Irf1 Ccl19 Was Nos2 Actr3 Cd47 Vamp3 Tlr3 Myc Wnt5a Parp9 Ccl4 Gbp3 Rab7b Xcl1 Ccl7 Ccl6 Txk Ifng Rab20 Gbp8 Trp53 Pde12 Il12rb1 Ccl20 Nr1h2 Fasl Eprs Tnf Nlrc5 Stat1 Stxbp1 Actr2 Irgm2 Hsp90ab1 Ccl1 Tlr2 Hck Nmi Socs1 Ptpn2
MONONUCLEAR CELL MIGRATION	5.45905e-17	6.8653e-15	2.51977	Cxcl13 Ccl11 S1pr1 Serpine1 Rarres2 Ccr7 Klrk1 Cyp7b1 Ccl12 Cxcl12 Apod Spn Thbs1 Il6 Cxcr2 Ch25h Cxcl10 Itgb7 Ripk3 Ccl3 Padi2 Ccl2 Stk10 Cxcr4 Itga4 Slamf8 Lgals9 Jam2 Spns2 Lyn Spi1 Ccl5 Ccl9 Pecam1 Pik3cg Pik3cd Itgal Zap70 Pycard Mapk1 Ccr1 Csf1 Gpr183 Rps19 Ccl19 Pdgfd Ecm1 Calr Cd47 Ext1 Adam8 Pdgfb C1qbp Wnt5a Ccr2 Ccl4 Tnfrsf14 Cxcl11 Akirin1 Xcl1 Myo1g Eps8 Ccl7 Ccl6 Pla2g7 Fpr2 Dusp1 P…
ACTIVATION OF IMMUNE RESPONSE	4.646e-24	2.4345e-21	2.50656	Klrd1 Cd79a Bank1 Pde4b Cd79b Ms4a1 Ccr7 Klrk1 Cd8b1 Klrc1 Thy1 Cd8a Serping1 Themis Tyrobp Ifi204 Klhl6 Cd226 Lcp2 Skap1 Rftn1 Itk Il1b Bcl2 Cd247 Ptpn22 Ifi205 Stap1 Tlr4 Lime1 Ptpn6 Lck Clec7a Mndal Cd28 Dgkz Prkch Cr1l Prkcb Cmtm3 Ubash3a Ceacam1 Lpxn Cd22 Plcl2 C2 Tbk1 Cfp Rps3 Inpp5d Icosl Lyn Zbp1 Csk Pik3cd Mef2c Limk1 Trex1 Ada Malt1 Eif2b3 Fcho1 Zap70 Pycard Ptprc Mapk1 Laptm5 Phb2 Lax1…
T CELL RECEPTOR SIGNALING PATHWAY	2.62185e-13	1.96264e-11	2.48381	Pde4b Ccr7 Cd8b1 Thy1 Cd8a Themis Cd226 Lcp2 Skap1 Rftn1 Itk Cd247 Ptpn22 Lime1 Ptpn6 Lck Cd28 Dgkz Ubash3a Ceacam1 Rps3 Inpp5d Icosl Csk Pik3cd Ada Malt1 Eif2b3 Fcho1 Zap70 Ptprc Mapk1 Laptm5 Elf1 Fyn Prkd2 Eif2b2 Bcar1 Ikbkb Ube2n H2-Eb1 Kcnn4 Txk Ctla4 Cd300a Lgals3 Cd160 Rbck1 Plcg2 Vtcn1 Pram1 Cblb Themis2 Sh2d1a Eif2b1 H2-Ab1 Rab29 Psen1 Tec Card11 Fyb
LYMPHOCYTE MIGRATION	1.62155e-12	1.08472e-10	2.48129	Cxcl13 Ccl11 S1pr1 Ccr7 Klrk1 Cyp7b1 Ccl12 Cxcl12 Apod Spn Ch25h Cxcl10 Itgb7 Ripk3 Ccl3 Padi2 Ccl2 Stk10 Itga4 Jam2 Spns2 Ccl5 Ccl9 Pik3cg Pik3cd Itgal Zap70 Pycard Gpr183 Ccl19 Ecm1 Ext1 Adam8 Wnt5a Ccr2 Ccl4 Tnfrsf14 Cxcl11 Xcl1 Myo1g Ccl7 Ccl6 Adam10 Crtam Tbx21 Ptk2b Gpr15 Cd200r1 Cd200 Ccl20 Il27ra Akt1 Adam17 Tnfsf14
REGULATION OF B CELL ACTIVATION	1.00079e-13	7.67434e-12	2.46774	Bank1 Samsn1 Ikzf3 Tyrobp Ifi204 Il6 Mif Sash3 Tbc1d10c Casp3 Cd27 Bcl2 Sfrp1 Ifi205 Tlr4 Ptpn6 Cd28 Id2 Cd22 Tgfb1 Slamf8 Inpp5d Zfp36l2 Lyn Zfp36l1 Mef2c Ada Xbp1 Ptprc Hmces Laptm5 Gpr183 Cd40 Cdkn1a Ahr Tirap Sh3kbp1 Cd38 Slc39a10 Stat5b Ctla4 Cd300a Bst1 Nod2 Nckap1l Syk Tnfrsf4 Tnfrsf13c Tbx21 Tnfrsf13b Pcid2 Nfam1 Themis2 Il27ra Bad Card11 Irs2 Fcgr2b Tnip2 Mmp14 Nfatc2 Btk
POSITIVE REGULATION OF INFLAMMATORY RESPONSE	2.99032e-13	2.13672e-11	2.45106	S100a8 S100a9 Mmp8 Lgals1 Serpine1 Casp1 Ido1 Ccr7 Il6 Ptgs2 Il1b Il16 Agtr1a Stap1 Tlr4 Ccl3 Pde2a Ets1 Nkg7 Pdcd4 Cd28 Ripk1 Tnfrsf1a Ninj1 Itga2 Osmr H2-T23 Jak2 Zbp1 Pik3cg Ace Pycard Tnip1 Rps19 Kars Il6st Cd47 Gpr4 Tlr3 Adam8 Hyal2 Wnt5a Ccr2 Tlr7 Cebpb Il17ra Stat5b Lbp Ptger4 Pla2g7 Ifng
LEUKOCYTE HOMEOSTASIS	4.60293e-11	2.26119e-09	2.44157	Pde4b Gpr174 Coro1a Il6 Mif Casp3 Bcl2 Jam3 Ripk3 Hif1a Jak3 Dock11 Ccnb2 Dock10 Lgals9 Spns2 Lyn Fas Pik3cd Mef2c Ada Gpr183 Bak1 Sh2b3 Caml Ccr2 Cxcl5 Stat5b Hcar2 Il2ra Nckap1l Slc40a1 Tcirg1 Tnfrsf13b Skil Akt1 Rps6 Adam17 Tnfsf14 Gapt Bap1 Bcl2l11 Tnfaip3 Sit1 Cd74 Dnaja3
CELLULAR RESPONSE TO INTERLEUKIN 1	2.36538e-11	1.23946e-09	2.41612	Ccl11 Il1r2 Ccl12 Il6 Il1b Egr1 Sfrp1 Hif1a Ccl3 Ccl2 Akap12 Edn1 Nfkb1 Gbp2 Rps6ka4 Zbp1 Ccl5 Ccl9 Tank Il1r1 Pycard Cd40 Ccl19 Klf2 Vrk2 Mmp2 Cd47 Ikbkb Myc Hyal2 Ccl4 Cebpb Xcl1 Ccl7 Ccl6 Plcb1 Irak1 Mapk3 Ccl20 Irak3 Tollip Tnip2 Kmo Irak4 Il1rl2 Ptgis Zc3h12a Yy1 Ccl1 Cactin
REGULATION OF MONONUCLEAR CELL MIGRATION	1.49286e-11	8.09236e-10	2.41323	Cxcl13 Serpine1 Rarres2 Ccr7 Klrk1 Ccl12 Cxcl12 Apod Spn Thbs1 Cxcl10 Ripk3 Ccl3 Padi2 Ccl2 Stk10 Itga4 Slamf8 Lgals9 Jam2 Lyn Spi1 Ccl5 Pycard Mapk1 Ccr1 Csf1 Pdgfd Ecm1 Calr Cd47 Adam8 C1qbp Wnt5a Ccr2 Ccl4 Tnfrsf14 Akirin1 Xcl1 Ccl7 Pla2g7 Fpr2 Dusp1 Plcb1 Lgals3 Adam10 C3ar1 Ptk2b Lgmn Cd200r1 Cd200 Mapk3 Ccl20 C5ar1 Il27ra Akt1 Adam17 Tnfsf14 Tnf Crk
REGULATION OF LYMPHOCYTE MIGRATION	1.65815e-08	4.87217e-07	2.40701	Cxcl13 Klrk1 Ccl12 Cxcl12 Apod Spn Cxcl10 Ripk3 Ccl3 Padi2 Ccl2 Stk10 Itga4 Jam2 Ccl5 Pycard Ecm1 Adam8 Wnt5a Ccr2 Ccl4 Tnfrsf14 Xcl1 Ccl7 Adam10 Ptk2b Cd200r1 Cd200 Ccl20 Il27ra Akt1 Adam17 Tnfsf14 Crk
LYMPHOCYTE APOPTOTIC PROCESS	1.23368e-09	4.97269e-08	2.4017	Ido1 Prkcq Mif Gimap8 Cd27 St3gal1 Il7r Cd3g Ripk3 Hif1a Pdcd1 Jak3 Ripk1 Lgals9 Lyn Ccl5 Hsh2d Fas Ada Cd274 Pten Bak1 Adam8 Wnt5a Slc39a10 Trp53 Lgals3 Il2ra Lmbr1l Akt1 Rps6 Irs2 Fasl Btk Bcl2l11 Cd74 Dnaja3 Noc2l Il10 Foxp1 Prelid1 Bcl10 Crkl Bcl6
RESPONSE TO INTERFERON GAMMA	3.3643e-12	2.03411e-10	2.38829	Ccl11 Ifitm1 Casp1 Ifitm3 Ccl12 Actg1 Gapdh Ifitm2 Gbp10 Gbp4 Cdc42ep2 Zyx Rab43 Flnb Tlr4 Ccl3 Cdc42ep4 Gbp5 Mefv Ccl2 Nr1h3 Edn1 Irf8 Gbp7 Gbp2 Lgals9 Dapk3 Vim Gch1 Jak1 Irgm1 Jak2 Ccl5 Ccl9 Gbp9 Cd40 Irf1 Ccl19 Was Nos2 Actr3 Cd47 Vamp3 Tlr3 Myc Ciita Wnt5a Parp9 Ccl4 Slc11a1 Gbp3 Rab7b Xcl1 Ccl7 Ccl6 Txk Ifng Rab20 Gbp8 Trp53 Pde12 Il12rb1 Ccl20 Nr1h2 Fasl Snca Eprs Tnf Nlrc5 Ubd Stat1 Stxbp…
RIBOSOME ASSEMBLY	3.02369e-08	8.33901e-07	2.3835	Rpl24 Rpl10 Rpsa Rps5 Rpl6 Rpl3 Rplp0 Rpl38 Rps27l Rpl23a Rps28 Rpl5 Rpl11 Fastkd2 Rps19 Rps14 C1qbp Mrto4 Eif6 Ppan Mrps7 Bop1 Mpv17l2 Ddx3x Eif2a Rps15 Mrps11 Nip7 Dhx37 Abt1 Traf7 Ddx28 Brix1
T CELL MIGRATION	2.07537e-08	5.82586e-07	2.38245	Cxcl13 S1pr1 Ccl12 Cxcl12 Apod Spn Cxcl10 Itgb7 Ripk3 Ccl3 Ccl2 Itga4 Ccl5 Pik3cg Pik3cd Itgal Zap70 Pycard Gpr183 Ecm1 Adam8 Wnt5a Ccr2 Tnfrsf14 Cxcl11 Xcl1 Myo1g Adam10 Gpr15 Cd200r1 Cd200 Ccl20 Il27ra Adam17 Tnfsf14 Crk
POSITIVE REGULATION OF LEUKOCYTE CELL CELL ADHESION	3.88591e-17	5.09054e-15	2.38032	Lgals1 Ccr7 Klrk1 Prkcq Thy1 Ccl12 Coro1a Igf1 B2m Cd86 Cd24a Il6 Cd5 Sash3 Icos Skap1 Cd27 Il1b Il7r Ptpn22 Ptpn6 Lck Ets1 Ccl2 Cd28 Jak3 H2-Aa Cd83 Itga4 Cd6 Rasgrp1 Il4ra Lgals9 Rps3 Rhoh Selp Icosl H2-T23 Jak2 Lyn Ccl5 Csk Rara Ada Xbp1 Cd44 Malt1 Cbfb Fcho1 Cd274 H2-M3 Zap70 St3gal4 Pycard Ptprc Sele Rasal3 Cd80 Ccl19 Fyn Zmiz1 Il6st Cd47 Havcr2 Ccdc88b Adam8 Tgfbr2 Ccr2 Cd4 Cd3e Lef1 Tnfrsf…
LEUKOCYTE CHEMOTAXIS	7.39552e-17	8.61167e-15	2.38018	Cxcl13 S100a8 S100a9 Ccl11 S1pr1 Pde4b Serpine1 Rarres2 Ccr7 Klrk1 Cyp7b1 Cxcl9 Ccl12 Cxcl1 Cxcl12 Coro1a Rac2 Thbs1 Itga1 Il6 Gpr18 Mif Cxcr5 Cxcr2 Ch25h Il1b Il16 Cxcl10 Jam3 Stap1 Pgf Ccl3 Padi2 Ccl2 Cxcr4 Prex1 Csf3r Edn1 Adgre5 Pip5k1c Ninj1 Mpp1 Slamf8 Ppia Lgals9 Lyn Spi1 Ccl5 Ccl9 Pik3cg Pik3cd Dnm1l Mapk1 Ccr1 Csf1 Kit Gpr183 Rps19 Ccl19 Ppib Tirap Calr Zfp580 Adam8 Pdgfb C1qbp Trem1 Wnt…
RESPONSE TO PROTOZOAN	9.70505e-08	2.36532e-06	2.37018	Gbp10 Gbp4 Batf2 Nkg7 Clec7a Irf8 Gbp7 Il4ra Gbp2 Bcl3 Gbp9 Cd40 Ccdc88b Slc11a1 Gbp3 Gbp8 Batf Irf4 Vtcn1
MONOCYTE CHEMOTAXIS	1.96597e-08	5.56848e-07	2.36306	Ccl11 Serpine1 Ccl12 Cxcl12 Il6 Cxcl10 Ccl3 Ccl2 Slamf8 Lyn Ccl5 Ccl9 Ccr1 Rps19 Ccl19 Pdgfb Ccr2 Ccl4 Xcl1 Ccl7 Ccl6 Pla2g7 Fpr2 Dusp1 Lgals3 Flt1 Lgmn Ptpro Ccl20
REGULATION OF ANTIGEN RECEPTOR MEDIATED SIGNALING PATHWAY	1.92402e-08	5.49919e-07	2.35872	Ccr7 Thy1 Cd226 Ptpn22 Stap1 Ptpn6 Lck Dgkz Prkch Prkcb Cmtm3 Ubash3a Ceacam1 Lpxn Cd22 Plcl2 Rps3 Lyn Ada Malt1 Ptprc Laptm5 Elf1 Prkd2 Slc39a10 Gps2 Kcnn4 Cd300a Lgals3 Cd160 Cblb Nfam1 Sh2d1a Rab29 Card11 Fcgr2b
CELL CHEMOTAXIS	3.58546e-20	8.67129e-18	2.35783	Cxcl13 S100a8 S100a9 Ccl11 S1pr1 Pde4b Serpine1 Rarres2 Ccr7 Pdgfrb Ackr3 Klrk1 Prkcq Cyp7b1 Cxcl9 Ccl12 Cxcl1 Cxcl12 Cxcr6 Coro1a Cxcr3 Rac2 Thbs1 Itga1 Il6 Gpr18 Mif Cxcl14 Ackr2 Cxcr5 Lox Cxcr2 Ch25h Il1b Il16 Cxcl10 Agtr1a Jam3 Stap1 Pgf Ccl3 Padi2 Ccl2 Cxcr4 Prex1 Csf3r Edn1 Adgre5 Pip5k1c Ninj1 Mpp1 Slamf8 Ppia Lgals9 Ccrl2 Lyn Spi1 Hgf Ccl5 Ccl9 Pik3cg Pik3cd Coro1b Nr4a1 Dnm1l Fgf2 Mapk1 …
RESPONSE TO FUNGUS	2.33591e-08	6.4992e-07	2.35486	S100a8 S100a9 Rarres2 Spon2 Ptx3 Gapdh Clec4a3 Tlr4 Clec7a Cotl1 Ltf Spi1 Zbp1 Malt1 Bak1 Clec4e Il17ra Syk Plcg2 Jagn1 Card9 Clec4d Crk Btk
REGULATION OF LYMPHOCYTE APOPTOTIC PROCESS	7.76062e-08	1.92121e-06	2.35051	Ido1 Prkcq Mif Gimap8 Cd27 St3gal1 Il7r Cd3g Ripk3 Hif1a Pdcd1 Jak3 Lgals9 Lyn Ccl5 Hsh2d Ada Cd274 Pten Adam8 Wnt5a Slc39a10 Trp53 Lgals3
POSITIVE REGULATION OF IMMUNE RESPONSE	5.61901e-27	5.88873e-24	2.34951	Klrd1 Ereg Cd79a Bank1 Pde4b Cd79b Ms4a1 Ido1 Ccr7 Klrk1 Cd8b1 Prkcq Klrc1 Thy1 Cd8a Serping1 Themis B2m Cd86 Tyrobp Ifi204 Il6 Klhl6 Cd226 Sash3 Lcp2 Slamf6 Skap1 Rftn1 Itk Il1b Bcl2 Cd247 Ptpn22 Ifi205 Stap1 Gpr31b Tlr4 Lime1 Ptpn6 Lck Gbp5 Clec7a Mndal Cd28 Dgkz Prkch Cr1l Irf7 Prkcb Cmtm3 Ubash3a Ceacam1 Pla2g4a Lpxn Cd22 Tgfb1 Plcl2 C2 Rasgrp1 Il4ra Tbk1 Cfp Lgals9 Rps3 Inpp5d Cd177 Icosl H2…
T CELL APOPTOTIC PROCESS	1.68568e-07	4.04564e-06	2.33702	Ido1 Prkcq Gimap8 Cd27 St3gal1 Il7r Ripk3 Hif1a Pdcd1 Jak3 Ripk1 Lgals9 Ccl5 Fas Ada Cd274 Bak1 Adam8 Wnt5a Trp53 Lgals3 Il2ra Lmbr1l Akt1 Rps6 Fasl
LEUKOCYTE CELL CELL ADHESION	2.12562e-21	5.56912e-19	2.32886	S100a8 S100a9 Sell Lgals1 Ido1 Ccr7 Klrk1 Prkcq Thy1 Ccl12 Cxcl12 Coro1a Spn Igf1 B2m Itga5 Cd86 Rac2 Cd24a Il6 Cd5 Sash3 Icos Skap1 Casp3 Cd27 Il1b Il7r Itgb7 Ptpn22 Ptpn6 Lck Ets1 Fermt3 Ccl2 Stk10 Cd28 Jak3 H2-Aa Cd83 Loxl3 Itga4 Selplg Ceacam1 Cd6 Rasgrp1 Il4ra Lgals9 Rps3 Rhoh Cd177 Selp Fgl2 Jam2 Icosl H2-T23 Pde5a Jak2 Lyn Ccl5 Pecam1 Csk Lrrc32 Itgal Rara Ada Xbp1 Cd44 Malt1 Cbfb Fcho1 Pa…
B CELL ACTIVATION INVOLVED IN IMMUNE RESPONSE	1.25789e-08	3.83963e-07	2.32632	Lgals1 Itm2a Pou2af1 Il6 St3gal1 Tlr4 Cd28 Mfng Dock11 Tgfb1 Irf8 Plcl2 Dock10 Bcl3 Spi1 Lfng Ada Xbp1 Ptprc Hmces Gpr183 Cd40 Ercc1 Batf Tbx21 Ptk2b Cd180 Plcg2 Il27ra Fcgr2b Gapt
REGULATION OF LYMPHOCYTE ACTIVATION	2.19151e-25	1.37802e-22	2.32445	Lgals1 Tcf7 Bank1 Ido1 Ccr7 Klrk1 Prkcq Klrc1 Thy1 Ccl12 Samsn1 Ikzf3 Coro1a Spn Igf1 B2m Cd86 Rac2 Tyrobp Cd24a Ifi204 Il6 Mif Cd5 Sash3 Tbc1d10c Icos Pglyrp2 Casp3 Cd27 Il1b Il7r Bcl2 Ptpn22 Sfrp1 Ifi205 Ripk3 Tlr4 Ptpn6 Lck Ccl2 Clec7a Cd28 Jak3 Id2 H2-Aa Cd83 Loxl3 Ceacam1 Cd22 Tgfb1 Il15ra Cd6 Slamf8 Rasgrp1 Il4ra Lgals9 Rps3 Inpp5d Rhoh Zfp36l2 Fgl2 Icosl H2-T23 Pde5a Jak2 Lyn Ccl5 Csk Lrrc…
GRANULOCYTE MIGRATION	2.93971e-11	1.51515e-09	2.31586	Cxcl13 S100a8 S100a9 Ccl11 Pde4b Rarres2 Ccr7 Cxcl9 Ccl12 Cxcl1 Rac2 Thbs1 Itga1 Cxcr2 Il1b Cxcl10 Jam3 Ccl3 Wdr1 Ccl2 Prex1 Csf3r Edn1 Adgre5 Pip5k1c Mpp1 Slamf8 Ppia Rhoh Cd177 Ccl5 Ccl9 Pecam1 Pik3cg Pik3cd Il1r1 Dnm1l Mapk1 Rhog Csf1 Ccl19 Ppib Tirap Adam8 C1qbp Trem1 Ccl4 Cxcl11 Il17ra Cxcl5 Akirin1 Xcl1 Lbp Ccl7 Ptger4 Ccl6 Cd300a Bst1 Nod2 Lgals3 C3ar1 Nckap1l Syk Itgb2 Jagn1 Mapk3 Rac1 Cc…
LYMPHOCYTE COSTIMULATION	1.80459e-07	4.26588e-06	2.31349	Lgals1 Ccr7 Klrk1 Cd86 Cd24a Cd5 Icos Ptpn6 Lck Cd28 Lyn Csk Cd274 Cd80 Ccl19 Fyn Cd3e Tnfrsf14 Tnfrsf13c Cd160 Pirb Akt1 Card11 Tnfsf14 Map3k8
GRANULOCYTE CHEMOTAXIS	7.80919e-11	3.77725e-09	2.31167	Cxcl13 S100a8 S100a9 Ccl11 Pde4b Rarres2 Ccr7 Cxcl9 Ccl12 Cxcl1 Rac2 Thbs1 Itga1 Cxcr2 Il1b Cxcl10 Jam3 Ccl3 Ccl2 Prex1 Csf3r Edn1 Adgre5 Pip5k1c Mpp1 Ppia Ccl5 Ccl9 Pik3cg Pik3cd Dnm1l Mapk1 Csf1 Ccl19 Ppib Tirap C1qbp Trem1 Ccl4 Cxcl11 Il17ra Cxcl5 Akirin1 Xcl1 Lbp Ccl7 Ccl6 Bst1 Nod2 Lgals3 C3ar1 Nckap1l Syk Itgb2 Mapk3 Rac1 Ccl20 Camk1d C5ar1
CELLULAR DEFENSE RESPONSE	6.09893e-08	1.58471e-06	2.31048	Prf1 Cxcl9 Klrc1 Spn Tyrobp Ifi204 Itk Cxcr2 Ifi205 Fcmr Lsp1 Ncf2 H2-M3 Lgals3bp Ncf1 Ccr2 Clec5a Vezf1 Lbp Adora2a Ptk2b Tcirg1 Pirb Ccr3 C5ar1 Sh2d1a Zfp148
INTERFERON GAMMA PRODUCTION	4.00727e-10	1.70255e-08	2.30905	Cd96 Pde4b Ccr7 Klrk1 Cd226 Sash3 Slamf6 Pglyrp2 Il1b Ptpn22 Ripk3 Tlr4 Slc7a5 Clec7a Irf8 Rasgrp1 Lgals9 Bcl3 Jak2 Il1r1 Ddit3 Cd2 Rara Cd274 Pycard Laptm5 Pglyrp1 Cd47 Havcr2 Tlr3 C1qbp Wnt5a Ccr2 Tlr7 Cd3e Slc11a1 Xcl1 H2-Eb1 Txk Nod2 Zfpm1 Crtam Cd160 Pirb Il12rb1 Arid5a
REGULATION OF T CELL APOPTOTIC PROCESS	7.10798e-07	1.42897e-05	2.30724	Ido1 Prkcq Gimap8 Cd27 St3gal1 Il7r Ripk3 Hif1a Pdcd1 Jak3 Lgals9 Ccl5 Ada Cd274 Adam8 Wnt5a Trp53 Lgals3
MYELOID LEUKOCYTE MIGRATION	7.25685e-15	6.9138e-13	2.3058	Cxcl13 S100a8 S100a9 Ccl11 Pde4b Serpine1 Rarres2 Ccr7 Cxcl9 Ccl12 Cxcl1 Cxcl12 Rac2 Thbs1 Itga1 Il6 Mif P2ry12 Cxcr2 Il1b Cxcl10 Jam3 Stap1 Pgf Ccl3 Wdr1 Ccl2 Emilin1 Prex1 Csf3r Edn1 Adgre5 Pip5k1c Mpp1 Slamf8 Ppia Rhoh Cd177 Lyn Spi1 Ccl5 Ccl9 Pecam1 Pik3cg Pik3cd Il1r1 Dnm1l Mapk1 Ccr1 Rhog Csf1 Kit Rps19 Ccl19 Pdgfd Ppib Tirap Cd47 Adam8 Pdgfb C1qbp Trem1 Ccr2 Ror2 Ccl4 Cxcl11 Il17ra Cxcl5 A…
RIBOSOMAL LARGE SUBUNIT BIOGENESIS	6.87414e-08	1.72898e-06	2.3011	Rpl24 Rpl10 Rpl7a Rpl6 Rpl35a Rpl14 Rpl3 Rplp0 Rpl38 Rpl10a Rpl7 Rpl23a Gtf3a Rpl5 Nsa2 Rpl11 Fastkd2 Sdad1 Rsl1d1 Mrto4 Eif6 Ppan Malsu1 Rrp15 Bop1 Nhp2 Nip7 Ebna1bp2 Traf7 Wdr12 Ddx28 Brix1 Rpl7l1 Znhit3 Noc2l Pes1 Rpf1 Nle1 Rpf2 Rpl35 Urb1 Dhx30
LYMPHOCYTE CHEMOTAXIS	3.44334e-07	7.49405e-06	2.29929	Cxcl13 Ccl11 Klrk1 Cyp7b1 Ccl12 Ch25h Cxcl10 Ccl3 Padi2 Ccl2 Ccl5 Ccl9 Pik3cg Pik3cd Gpr183 Ccl19 Adam8 Wnt5a Ccr2 Ccl4 Cxcl11 Xcl1 Ccl7 Ccl6 Adam10 Ptk2b Ccl20 Adam17 Tnfsf14
LYMPHOCYTE HOMEOSTASIS	6.15811e-08	1.58697e-06	2.29552	Gpr174 Coro1a Mif Casp3 Bcl2 Ripk3 Hif1a Jak3 Dock11 Ccnb2 Dock10 Lgals9 Spns2 Lyn Fas Mef2c Ada Bak1 Caml Stat5b Il2ra Nckap1l Slc40a1 Tcirg1 Tnfrsf13b Skil Akt1 Rps6 Tnfsf14 Gapt Bcl2l11 Tnfaip3 Sit1 Cd74 Dnaja3
ADAPTIVE IMMUNE RESPONSE	2.57218e-23	1.01087e-20	2.29445	Cxcl13 Klrd1 Cd79a Cd79b Klrk1 Cd8b1 Prkcq Prf1 Klrc1 Cd7 Samsn1 Cd8a Spn Clec4a3 Serping1 Themis Alox15 B2m Cd86 Rnf125 Il6 Klhl6 Cd226 Sash3 Slamf6 Skap1 Rftn1 Itk Cd27 Il1b Btla Il7r Jam3 Ripk3 Tlr4 Lime1 Ptpn6 Pdcd1 Cd48 Clec7a Cd28 Jak3 Cr1l Irf7 Prkcb H2-Aa Loxl3 Ceacam1 Pla2g4a Tgfb1 Lair1 Cd6 C2 Il4ra Inpp5d Bcl3 Otub1 Icosl H2-T23 Jak2 Lyn Pvr Csk Pik3cg Camk4 Pik3cd Il1r1 Mef2c Orai1 Pr…
POSITIVE REGULATION OF DEFENSE RESPONSE	2.84208e-17	3.885e-15	2.28939	S100a8 S100a9 Klrd1 Mmp8 Ereg Lgals1 Serpine1 Casp1 Ido1 Ccr7 Klrk1 Klrc1 Tyrobp Ifi204 Il6 Cd226 Slamf6 Ptgs2 Il1b Il16 Agtr1a Ifi205 Stap1 Tlr4 Ccl3 Pde2a Gbp5 Ets1 Nkg7 Clec7a Pdcd4 Mndal Emilin1 Cd28 Irf7 Ripk1 Tnfrsf1a Ninj1 Rasgrp1 Tbk1 Itga2 Osmr H2-T23 Irgm1 Jak2 Lyn Pvr Spi1 Zbp1 Ccl5 Pik3cg Mef2c Ace Ikbke H2-M3 Pycard Tnip1 Rps19 Kars Tirap Fyn Il6st Cd47 Gpr4 Havcr2 Tlr3 Adam8 Ikbkb H…
TUMOR NECROSIS FACTOR SUPERFAMILY CYTOKINE PRODUCTION	7.21419e-12	4.20026e-10	2.27702	Mmp8 Orm1 Spon2 Spn Igf1 Clec4a3 Cd86 Thbs1 Tyrobp Il6 Gpr18 Mif Sash3 Ptpn22 Tlr4 Ccl3 Ptpn6 Clec7a Akap12 Ripk1 Cd33 Ifngr1 Rasgrp1 Lgals9 Cd34 Bcl3 Ltf H2-T23 Jak2 Nlrc3 Oas1a Cd2 Rara Trex1 Cd274 Pycard Ptprc Ccl19 Acp5 Tirap Stat3 Tlr1 Ube2j1 Oas2 Cd47 Havcr2 Arrb2 Tlr3 Adam8 Wnt5a Ccr2 Cybb Nod1 Lbp Clu Ptafr Ifng Nod2 Pik3r1 Ifih1 Syk Pirb Plcg2 Arid5a Il27ra Tmem106a Hspb1 Psen1 Cd84 Irak…
REGULATION OF T CELL ACTIVATION	6.55448e-20	1.37382e-17	2.27638	Lgals1 Tcf7 Ido1 Ccr7 Klrk1 Prkcq Thy1 Ccl12 Coro1a Spn Igf1 B2m Cd86 Rac2 Cd24a Il6 Cd5 Sash3 Icos Casp3 Cd27 Il1b Il7r Ptpn22 Ripk3 Ptpn6 Lck Ccl2 Cd28 Jak3 H2-Aa Cd83 Loxl3 Ceacam1 Cd6 Rasgrp1 Il4ra Lgals9 Rps3 Rhoh Fgl2 Icosl H2-T23 Pde5a Jak2 Lyn Ccl5 Csk Lrrc32 Camk4 Cd2 Prdm1 Rara Trex1 Ada Xbp1 Malt1 Cbfb Fcho1 Pag1 Cd274 H2-M3 Zap70 Pycard Ptprc Prdx2 Laptm5 Lax1 Rasal3 Irf1 Cd80 Ccl19 T…
T CELL SELECTION	8.13243e-07	1.59802e-05	2.27005	Cd3d Ccr7 Spn Themis Il6 Slamf6 Dock2 Cd3g Bcl2 Cd28 Loxl3 Zap70 Ptprc Stat3 Cd4 Cd3e Bcl11b Tox Ly9 Cd1d1 Zfpm1 Batf Syk Irf4 Tbx21 Il12rb1 Il15 Card11 Ctsl
LEUKOCYTE MIGRATION	5.28888e-20	1.18773e-17	2.26684	Cxcl13 S100a8 S100a9 Ccl11 Sell S1pr1 Pde4b Serpine1 Rarres2 Ccr7 Klrk1 Cyp7b1 Cxcl9 Thy1 Ccl12 Cxcl1 Cxcl12 Apod Coro1a Spn Cxcr3 Rac2 Thbs1 Itga1 Mmp9 Il6 Gpr18 Mif Cxcr5 Plvap P2ry12 Cxcr2 Ch25h Il1b Il16 Cxcl10 Itgb7 Jam3 Ripk3 Stap1 Pgf Ccl3 Padi2 Lck Wdr1 Ccl2 Stk10 Cxcr4 Emilin1 Prex1 Csf3r Itga4 Selplg Edn1 Adgre5 Pip5k1c Ninj1 Mpp1 Slamf8 Ppia Lgals9 Lyve1 Cd34 Rhoh Cd177 Selp Itga2 Jam2…
POSITIVE REGULATION OF INTERLEUKIN 2 PRODUCTION	1.47767e-06	2.68543e-05	2.26653	Pde4b Prkcq Cd86 Sash3 Il1b Clec7a Cd28 Cd83 Rps3 Malt1 Ptprc Cd80 Prkd2 Ccr2 Cd4 Cd3e Stat5b Irf4 Plcg2 Vtcn1 Card11 Stoml2 Pnp2
REGULATION OF B CELL DIFFERENTIATION	2.9107e-06	4.94661e-05	2.26354	Ikzf3 Cd27 Sfrp1 Ptpn6 Id2 Slamf8 Inpp5d Zfp36l2 Zfp36l1 Xbp1 Stat5b Nckap1l Syk Pcid2 Nfam1 Bad Card11 Mmp14 Btk
REGULATION OF INNATE IMMUNE RESPONSE	1.40296e-14	1.29733e-12	2.26246	Cd96 Klrd1 Ereg Klrk1 Klrc1 Serping1 Tyrobp Ifi204 Cd226 Slamf6 Ptpn22 Ifi205 Tlr4 Ptpn6 Gbp5 Clec7a Mndal Irf7 Ceacam1 Nr1h3 Slamf8 Rasgrp1 Tbk1 Lgals9 H2-T23 Irgm1 Nlrc3 Lyn Pvr Spi1 Zbp1 Ccl5 Oas1a Ptpn1 Trafd1 Trex1 Ikbke H2-M3 Pycard Rps19 Irf1 Tirap Ncf1 Dhx58 Fyn Havcr2 Arrb2 Adam8 Ikbkb Birc3 Apoe Wnt5a Parp9 Fgr Polr3c Stat5b Lbp Txk Tomm70a Fpr2 Nod2 Lamp1 Cd1d1 Syk H2-D1 Crtam Casp8 No…
LEUKOCYTE APOPTOTIC PROCESS	1.95957e-09	7.60602e-08	2.26231	Ido1 Ccr7 Prkcq Cxcl12 Il6 Mif Gimap8 Casp3 Cd27 St3gal1 Il7r Cd3g Ripk3 Hif1a Pdcd1 Jak3 Irf7 Ripk1 Lgals9 Lyn Ccl5 Hsh2d Fas Plekho2 Pik3cd Mef2c Ada Cd274 Ccl19 Pten Bak1 Adam8 Wnt5a Rapgef2 Slc39a10 St6gal1 Hcar2 Trp53 Nod2 Lgals3 Il2ra Pirb Lmbr1l Akt1 Rps6 Hcls1 Adam17 Irs2 Fasl Ctsl Tcp1 Btk Bcl2l11 Ccr5 Cd74 Dnaja3 Noc2l Il10 Foxp1 Prelid1 Bcl10 Crkl Bcl6
POSITIVE REGULATION OF TUMOR NECROSIS FACTOR SUPERFAMILY CYTOKINE PRODUCTION	3.05831e-09	1.09265e-07	2.25892	Mmp8 Orm1 Spon2 Spn Cd86 Thbs1 Tyrobp Il6 Mif Sash3 Tlr4 Ccl3 Clec7a Akap12 Ripk1 Ifngr1 Rasgrp1 Lgals9 H2-T23 Jak2 Oas1a Cd2 Pycard Ptprc Ccl19 Tirap Stat3 Tlr1 Oas2 Havcr2 Tlr3 Adam8 Wnt5a Ccr2 Cybb Nod1 Lbp Clu Ptafr Ifng Nod2 Pik3r1 Ifih1 Syk Plcg2 Arid5a Tmem106a Hspb1 Psen1 Cd84 Card9 Cyba
NEUTROPHIL CHEMOTAXIS	1.15448e-08	3.55852e-07	2.25554	Cxcl13 S100a8 S100a9 Ccl11 Pde4b Ccr7 Cxcl9 Ccl12 Cxcl1 Rac2 Itga1 Cxcr2 Il1b Cxcl10 Jam3 Ccl3 Ccl2 Prex1 Csf3r Edn1 Pip5k1c Mpp1 Ppia Ccl5 Ccl9 Pik3cg Pik3cd Dnm1l Ccl19 Ppib Tirap C1qbp Trem1 Ccl4 Cxcl11 Cxcl5 Xcl1 Lbp Ccl7 Ccl6 Bst1 Nod2 Lgals3 C3ar1 Nckap1l Syk Itgb2 Rac1 Ccl20 Camk1d C5ar1
RESPONSE TO INTERFERON BETA	2.33671e-06	4.03659e-05	2.24887	Ifitm1 Ifitm3 Ifitm2 Ifi204 Ifi205 Cdc34 Mndal Irgm1 Oas1a Trex1 Ikbke Ifnar2 Irf1 Tlr3 Xaf1 Ndufa13 Pnpt1 Plscr1 Stat1 Aim2 Htra2 Irgm2 Oas1g Bst2
B CELL PROLIFERATION	3.04901e-09	1.09265e-07	2.24726	Cd79a Ms4a1 Ikzf3 Tyrobp Ifi204 Mif Sash3 Casp3 Il7r Bcl2 Ifi205 Tlr4 Cd22 Plcl2 Rasgrp1 Inpp5d Lyn Mef2c Ada Ptprc Gpr183 Cd40 Cdkn1a Ahr Tirap Lef1 Cd38 Slc39a10 Ctla4 Cd300a Bst1 Nckap1l Tnfrsf4 Tnfrsf13c Cd180 Tnfrsf13b Card11 Irs2 Fcgr2b Gapt Nfatc2 Btk
RESPONSE TO CHEMOKINE	4.01687e-08	1.07026e-06	2.24562	Cxcl13 Ccl11 Ccr7 Ackr3 Cxcl9 Ccl12 Cxcl1 Cxcl12 Cxcr6 Cxcr3 Ackr2 Cxcr5 Lox Cxcr2 Cxcl10 Hif1a Ccl3 Padi2 Ccl2 Cxcr4 Ackr1 Edn1 Ccrl2 Ccl5 Ccl9 Ccr1 Ccl19 Sh2b3 Ccr2 Ccl4 Cxcl11 Cxcl5 Xcl1 Ccl7 Ccl6 Dusp1 Gpr35 Ptk2b Ccl20 Ccr3 Xcr1
CELLULAR RESPONSE TO BIOTIC STIMULUS	8.26261e-14	6.49441e-12	2.24166	Cxcl13 Pde4b Serpine1 Casp1 Klrk1 Cxcl9 Spon2 Ccl12 Cxcl1 Cd86 Scarb1 Il6 Mif Il1b Cxcl10 Litaf Ptpn22 Stap1 Tlr4 Ccl3 Ccl2 Clec7a Pdcd4 Nr1h3 Tgfb1 Irf8 Sbno2 Cd6 Nfkb1 Git1 Vim Ly86 Ltf Irgm1 Jak2 Lyn Spi1 Ccl5 Tnip3 Ddit3 Tmco1 Mef2c Rara Xbp1 Malt1 Cd274 Pycard Mapk1 Tnip1 Prdx2 Cd80 Ppard Tnfrsf1b Nos2 Tirap Tlr1 Havcr2 Cd68 Apaf1 Wnt5a Notch1 Cebpb Cxcl11 Cxcl5 Plscr3 Lbp Ptafr Trp53 Nod2 T…
CELLULAR RESPONSE TO MOLECULE OF BACTERIAL ORIGIN	2.68668e-13	1.9644e-11	2.24109	Cxcl13 Pde4b Serpine1 Casp1 Klrk1 Cxcl9 Spon2 Ccl12 Cxcl1 Cd86 Scarb1 Il6 Mif Il1b Cxcl10 Litaf Ptpn22 Stap1 Tlr4 Ccl3 Ccl2 Pdcd4 Nr1h3 Tgfb1 Irf8 Sbno2 Cd6 Nfkb1 Git1 Vim Ly86 Ltf Irgm1 Jak2 Lyn Spi1 Ccl5 Tnip3 Mef2c Rara Xbp1 Malt1 Cd274 Pycard Mapk1 Tnip1 Prdx2 Cd80 Ppard Tnfrsf1b Nos2 Tirap Tlr1 Havcr2 Cd68 Wnt5a Cebpb Cxcl11 Cxcl5 Plscr3 Lbp Ptafr Nod2 Trib1 Tlr6 Irak1 Cd180 Pirb Plcg2 Arid5…
DEFENSE RESPONSE TO FUNGUS	2.4781e-06	4.25745e-05	2.24081	S100a8 S100a9 Rarres2 Spon2 Gapdh Clec4a3 Clec7a Cotl1 Ltf Spi1 Zbp1 Clec4e Il17ra Plcg2 Jagn1 Card9 Clec4d
RESPONSE TO INTERLEUKIN 1	2.61177e-09	9.66047e-08	2.23796	Ccl11 Il1r2 Ccl12 Il6 Il1b Egr1 Sfrp1 Hif1a Ccl3 Ccl2 Akap12 Edn1 Taf9 Nfkb1 Gbp2 Lgals9 Rps6ka4 Zbp1 Ccl5 Ccl9 Tank Il1r1 Pycard Sele Cd40 Ccl19 Klf2 Igbp1 Vrk2 Mmp2 Cd47 Ikbkb Myc Hyal2 Ccl4 Cebpb Cd38 Xcl1 Ccl7 Ccl6 Plcb1 Irak1 Mapk3 Ccl20 Irak3 Cyba Snca Tnfrsf11a Tollip Tnip2 Kmo Irak4 Il1rl2 Ptgis Zc3h12a Yy1 Ccl1 Cactin
RIBOSOME BIOGENESIS	7.08178e-17	8.5635e-15	2.23718	Rpl24 Rpl10 Rpsa Rps5 Rps8 Rpl27 Rpl7a Rps25 Rpl6 Rpl35a Rpl14 Rpl3 Rplp0 Rpl38 Rpl10a Rps16 Rps27l Rps17 Rpl7 Nob1 Rpl23a Gtf3a Rps28 Rpl5 Rpp30 Nsa2 Rps7 Rpl11 Sox7 Xpo1 Nolc1 Fastkd2 Noc4l Rps19 Rps14 Pten Rps24 Ran Mybbp1a Sdad1 Suv39h1 Nsun3 Abce1 Ddx21 Rsl1d1 Rcl1 C1qbp Mrto4 C1d Eif6 Wdr75 Ppan Malsu1 Rrp15 Mrps7 Bop1 Eri3 Naf1 Wdr3 Xrn2 Dkc1 Mpv17l2 Ddx3x Rpusd2 Nup88 Eif2a Wdr18 Rps15 Ut…
POSITIVE REGULATION OF CYTOKINE PRODUCTION	1.0774e-21	3.0794e-19	2.23691	Mmp8 Lum Ereg Pde4b Serpine1 Orm1 Casp1 Ido1 Sema7a Ccr7 Klrk1 Prkcq Pou2af1 Spon2 Spn Cyp1b1 Gapdh B2m Cd86 Thbs1 Tyrobp Ifi204 Il6 Mif Cd226 Lamtor5 Sash3 Slamf6 Rftn1 Itk Afap1l2 Ptgs2 Il1b Il16 Egr1 Ltb Ptpn22 Ifi205 Hif1a Tlr4 Ccl3 Slc7a5 Gbp5 Mefv Clec7a Mndal Cd28 Akap12 Irf7 Cd83 Ripk1 Tgfb1 Irf8 Cd6 Ifngr1 Rasgrp1 Il4ra Tbk1 Lgals9 Rps3 Cd34 Bcl3 H2-T23 Jak2 Hgf Pik3cg Camk4 Pik3cd Il1r1…
POSITIVE REGULATION OF CELL ACTIVATION	2.28405e-18	3.77951e-16	2.23654	Acta2 Mmp8 Lgals1 Ccr7 Pdgfrb Klrk1 Prkcq Klrc1 Thy1 Ccl12 Coro1a Igf1 B2m Cd86 Thbs1 Tyrobp Cd24a Il6 Mif Cd5 Cd226 Sash3 Icos Cd27 Il1b Il7r Bcl2 Ptpn22 Stap1 Tlr4 Ccl3 Ptpn6 Lck Ccl2 Clec7a Cd28 Jak3 H2-Aa Cd83 Pla2g4a Tgfb1 Il15ra Cd6 Rasgrp1 Il4ra Lgals9 Rps3 Inpp5d Rhoh Cd177 Selp Icosl H2-T23 Jak2 Lyn Ccl5 Csk Rps6ka1 Cd2 Mef2c Rara Ada Xbp1 Malt1 Cbfb Fcho1 Cd274 Gata2 H2-M3 Zap70 Bloc1s6…
REGULATION OF NITRIC OXIDE METABOLIC PROCESS	5.52174e-07	1.14213e-05	2.23443	Mmp8 Klrk1 Ptx3 Ptgs2 Il1b Tlr4 Clec7a Edn1 Cd34 Jak2 Ddah1 Sod2 Klf2 Acp5 Cd47 Atp2b4 Klf4 Dnm2 Clu Ifng P2rx4 Tlr6 Ptk2b Rac1 Tmem106a Akt1 Tnf Gla Ptgis Hsp90ab1 Zc3h12a Ddah2
INTERLEUKIN 1 PRODUCTION	7.24623e-09	2.30123e-07	2.23205	S1pr3 Il1r2 Orm1 Casp1 Ccr7 Igf1 Tyrobp Ifi204 Il6 Il16 Egr1 Ifi205 Tlr4 Ccl3 Gbp5 Mefv Clec7a Mndal Ceacam1 Cd33 Lgals9 Git1 Pml Jak2 Hk1 Malt1 Pycard Serpinb1a Ccl19 Panx1 Acp5 Stat3 Havcr2 Arrb2 Wnt5a Nod1 Ifng Nod2 Tlr6 Casp8 Gsdmd Tmem106a Hspb1 Tmed10 Tlr8
MONONUCLEAR CELL DIFFERENTIATION	1.23048e-22	4.10828e-20	2.22919	Cd3d Cd79a Lgals1 Tcf7 Cd79b Ms4a1 Itm2a Ccr7 Pou2af1 Klrc1 Ikzf3 Cd8a Spn Themis B2m Cd86 Il6 Gpr18 Sash3 Mt1 Slamf6 Ikzf1 Pglyrp2 Itk Cd27 Il1b Dock2 St3gal1 Il7r Cd3g Bcl2 Slc25a5 Egr1 Ptpn22 Sfrp1 Batf2 Ifi205 Ripk3 Sp3 Ptpn6 Lrrc8a Lck Cd28 Prex1 Nfil3 Jak3 Id2 Irf7 Mfng Cd83 Loxl3 Dock11 Itga4 Ceacam1 Irf8 Plcl2 Il15ra Slamf8 Rasgrp1 Dock10 Il4ra Lgals9 Inpp5d Bcl3 Rhoh Zfp36l2 Fgl2 Pde1b L…
ANTIGEN PROCESSING AND PRESENTATION OF PEPTIDE OR POLYSACCHARIDE ANTIGEN VIA MHC CLASS II	4.63945e-06	7.48023e-05	2.22902	Ctse B2m Thbs1 H2-Aa Pycard Dnm2 H2-Eb1 Lgmn H2-DMa H2-Ab1 Ctsd H2-DMb1 H2-Oa Ctsl Fcgr2b Arl8b Ifi30 Cd74 Trem2 H2-Ob Traf6 Fcer1g
T CELL DIFFERENTIATION	1.10756e-15	1.12328e-13	2.2277	Cd3d Tcf7 Ccr7 Klrc1 Cd8a Spn Themis B2m Cd86 Il6 Gpr18 Sash3 Slamf6 Itk Cd27 Il1b Dock2 Il7r Cd3g Bcl2 Egr1 Ptpn22 Ripk3 Sp3 Lck Cd28 Prex1 Jak3 Cd83 Loxl3 Ceacam1 Rasgrp1 Il4ra Lgals9 Bcl3 Rhoh Zfp36l2 Fgl2 Spi1 Lfng Camk4 Pik3cd Zfp36l1 Cd2 Prdm1 Rara Ada Xbp1 Malt1 Cbfb H2-M3 Zap70 Ptprc Kit Prdx2 Gpr183 Irf1 Cd80 Ccl19 Stat3 Zmiz1 Adam8 Pknox1 Tgfbr2 Kat2a Ccr2 Cd4 Mr1 Cd3e Lef1 Clec4e Atp7a…
TYPE I INTERFERON PRODUCTION	1.85914e-08	5.37931e-07	2.22422	Gapdh Rnf125 Ptpn22 Tlr4 Irf7 Irf8 Gbp7 Tbk1 Nlrc3 Oas1a Trex1 Ptprs Pycard Irf1 Tirap Dhx58 Oas2 Havcr2 Tlr3 Rel Tlr7 Polr3c Tomm70a Flot1 Ifih1 Ddx3x Syk Irf5 Irak1 Pirb Plcg2 Rnf26 Relb Tlr8 Dtx4 G3bp1 Stat1 Oas3 Oas1g Yy1 Lilra6 Cactin Tlr2 Nmi Il10 Nlrx1 Riok3 Hmgb2 Pola1 Tlr9 Dhx33 Nploc4 Itch
RIBOSOMAL LARGE SUBUNIT ASSEMBLY	8.35774e-06	0.000123365	2.20639	Rpl24 Rpl10 Rpl6 Rpl3 Rplp0 Rpl38 Rpl23a Rpl5 Rpl11 Fastkd2 Mrto4 Ppan Bop1 Traf7 Ddx28 Brix1
NEUTROPHIL MIGRATION	2.34443e-09	8.88059e-08	2.20509	Cxcl13 S100a8 S100a9 Ccl11 Pde4b Ccr7 Cxcl9 Ccl12 Cxcl1 Rac2 Itga1 Cxcr2 Il1b Cxcl10 Jam3 Ccl3 Wdr1 Ccl2 Prex1 Csf3r Edn1 Pip5k1c Mpp1 Slamf8 Ppia Rhoh Cd177 Ccl5 Ccl9 Pecam1 Pik3cg Pik3cd Il1r1 Dnm1l Rhog Ccl19 Ppib Tirap Adam8 C1qbp Trem1 Ccl4 Cxcl11 Cxcl5 Xcl1 Lbp Ccl7 Ccl6 Bst1 Nod2 Lgals3 C3ar1 Nckap1l Syk Itgb2 Jagn1 Rac1 Ccl20 Camk1d C5ar1
ALPHA BETA T CELL ACTIVATION	2.85553e-10	1.22983e-08	2.20035	Prkcq Spn Clec4a3 Cd86 Il6 Gpr18 Sash3 Slamf6 Itk Dock2 Bcl2 Ptpn22 Nkg7 Cd28 Jak3 Cd83 Loxl3 Il4ra Lgals9 Bcl3 H2-T23 Jak2 Prdm1 Rara Ada Malt1 Cbfb Cd274 Zap70 Ptprc Gpr183 Rasal3 Irf1 Cd80 Ccl19 Stat3 Tarm1 Tgfbr2 Ccr2 Cd3e Lef1 Tnfrsf14 Atp7a Bcl11b Sema4a Xcl1 Tox Ly9 H2-Eb1 Rpl22 Ptger4 Ifng Cd300a Hfe Hlx Zfpm1 Batf Nckap1l Syk Crtam Adora2a Irf4 Tbx21 Runx3 Cd160 Wdfy4 Tcirg1 Pirb Il12rb1
INTERLEUKIN 12 PRODUCTION	7.82969e-07	1.54821e-05	2.19973	Ido1 Ccr7 Thbs1 Il16 Ltb Tlr4 Mefv Clec7a Jak3 Irf8 Nfkb1 Lgals9 H2-M3 Laptm5 Cd40 Irf1 Ccl19 Acp5 Tirap Cd47 Arrb2 Tlr3 C1qbp Ifng Plcb1 Nod2 Syk H2-D1 Irf5 Pirb Plcg2 Tlr8 Irak3 Tigit Tlr2 Mast2 Mapk14 Cmklr1 Il10 Foxp1
CYTOKINE PRODUCTION INVOLVED IN INFLAMMATORY RESPONSE	3.91087e-06	6.47146e-05	2.19816	Il1r2 Apod Il6 Hif1a Tlr4 Pld4 Gbp5 Mefv Clec7a Pdcd4 Ceacam1 Cd6 Nlrc3 Pycard Nos2 Ezh2 Stat3 Il17ra Nod2 Tlr6 Card9 Tnf Bap1 Adcy7 Zc3h12a Trem2 Abcd2 Mapk14
CD8 POSITIVE ALPHA BETA T CELL ACTIVATION	1.63998e-05	0.000219408	2.1976	Clec4a3 Gpr18 Bcl2 Ptpn22 H2-T23 Cbfb Cd274 Irf1 Xcl1 Tox Hfe Nckap1l Crtam Runx3 Wdfy4 Pirb
RESPONSE TO MOLECULE OF BACTERIAL ORIGIN	3.22822e-18	5.07476e-16	2.1974	Cxcl13 S100a8 S100a9 Cd96 Pde4b Serpine1 Casp1 Ido1 Ccr7 Klrk1 Kcnj8 Cxcl9 Spon2 Ccl12 Cxcl1 Dio2 B2m Cd86 Scarb1 Cd24a Ptgir Il6 Mif Casp3 Ptgs2 Il1b Cxcl10 Adm Litaf Loxl1 Ptpn22 Stap1 Gpr31b Tlr4 Ccl3 Ccl2 Alpl Pdcd4 Akap12 Nr1h3 Tgfb1 Edn1 Irf8 Sbno2 Cd6 C2 Nfkb1 Lgals9 Git1 Vim Gch1 Selp Ly86 Ltf Irgm1 Jak2 Lyn Spi1 Ccl5 Tnip3 Sod2 Mef2c Rara Xbp1 Malt1 Nr4a1 Ace Cd274 Pycard Sele Mapk1 Tnip…
B CELL HOMEOSTASIS	6.8413e-06	0.000103437	2.19283	Mif Casp3 Bcl2 Hif1a Dock11 Dock10 Spns2 Lyn Mef2c Ada Bak1 Caml Nckap1l Tnfrsf13b Gapt Bcl2l11 Tnfaip3 Cd74 Bcl10 Tnfsf13b Abl1 Pkn1 Ppp2r3c Sos1 Foxp3
INTEGRIN ACTIVATION	1.8111e-05	0.000238247	2.19274	Cxcl13 Cxcl12 Skap1 P2ry12 Rasip1 Jam3 Fn1 Fermt3 Selp Fblim1 Rap1b Plek Ptger4 Itgb1bp1
REGULATION OF LEUKOCYTE MIGRATION	1.73376e-12	1.13561e-10	2.19055	Cxcl13 Serpine1 Rarres2 Ccr7 Klrk1 Thy1 Ccl12 Cxcl12 Apod Spn Cxcr3 Rac2 Thbs1 Il6 Gpr18 Mif Plvap P2ry12 Cxcl10 Jam3 Ripk3 Stap1 Pgf Ccl3 Padi2 Ccl2 Stk10 Emilin1 Itga4 Edn1 Mpp1 Slamf8 Lgals9 Lyve1 Rhoh Selp Itga2 Jam2 Lyn Spi1 Ccl5 Il1r1 Ada Dnm1l St3gal4 Pycard Sele Mapk1 Ccr1 Rhog Csf1 Ccl19 Pdgfd Tirap Ecm1 Calr Bdkrb1 Cd47 Zfp580 Adam8 C1qbp Wnt5a Ccr2 Ccl4 Tnfrsf14 Akirin1 Xcl1 Lbp Ccl7 P…
REGULATION OF INFLAMMATORY RESPONSE	1.7744e-17	2.53578e-15	2.18586	S100a8 S100a9 Mmp8 Ptges Lgals1 Serpine1 Casp1 Ido1 Sema7a Ccr7 Casp4 Igf1 Mmp3 Alox15 Cdh5 Mmp9 Il6 Pglyrp2 Ptgs2 Il1b Casp12 Il16 Zyx Agtr1a Stap1 Gpr31b Tlr4 Ccl3 Pde2a Ets1 Nkg7 Mefv Pdcd4 Cd28 Ripk1 Tnfrsf1a Nr1h3 Ninj1 Sbno2 Slamf8 Rb1 Nfkb1 Foxf1 Git1 Itga2 Osmr H2-T23 Jak2 Nlrc3 Lyn Akna Zbp1 Hgf Ccl5 Pik3cg Il1r1 Cst7 Trex1 Ada Ace Pycard Ptprc Sele Tnip1 Rps19 Plk2 Ppard Tnfrsf1b Kars A…
PRODUCTION OF MOLECULAR MEDIATOR INVOLVED IN INFLAMMATORY RESPONSE	2.49232e-07	5.71278e-06	2.1838	Il1r2 Serpine1 Apod Il6 Hif1a Tlr4 Pld4 Gbp5 Mefv Clec7a Pdcd4 Ceacam1 Cd6 Slamf8 Il4ra Nlrc3 Lyn Pycard Prdx2 Rps19 Nos2 Ezh2 Stat3 Ncf1 Vamp3 Il17ra Snap23 Lbp Nod2 Tlr6 Syk Card9 Tnf Btk Alox5ap Dusp10 Bap1 Adcy7 Zc3h12a Trem2 Abcd2 Mapk14
POSITIVE REGULATION OF MYELOID LEUKOCYTE CYTOKINE PRODUCTION INVOLVED IN IMMUNE RESPONSE	1.38834e-05	0.000192288	2.18115	Sema7a Spon2 Mif Tlr4 Camk4 H2-M3 Kit Laptm5 Ddx21 Wnt5a Pirb Plcg2
ACTIVATION OF INNATE IMMUNE RESPONSE	1.36757e-06	2.54416e-05	2.17951	Klrd1 Klrk1 Klrc1 Tyrobp Ifi204 Ifi205 Tlr4 Clec7a Mndal Tbk1 Lyn Zbp1 Pycard Fyn Ikbkb Tomm70a Syk Nono Xrcc6 Plcg2 Sin3a
INTERFERON ALPHA PRODUCTION	1.71738e-05	0.000227564	2.17867	Tlr4 Irf7 Tbk1 Nlrc3 Ptprs Havcr2 Tlr3 Tlr7 Ifih1 Ddx3x Irf5 Tlr8 Stat1 Lilra6 Nmi Il10 Tlr9 Ripk2 Irf3 Pira2 Hspd1 Chuk
CYTOKINE MEDIATED SIGNALING PATHWAY	1.06411e-19	2.09097e-17	2.17427	Cxcl13 Ccl11 Ereg Ifitm1 Il1r2 Stat4 Casp1 Ccr7 Ifitm3 Ackr3 Eda2r Casp4 Cxcl9 Ccl12 Cxcl1 Cxcl12 Cxcr6 Ifitm2 Il2rb Cxcr3 Cd24a Il6 Ackr2 Cxcr5 Plvap Cxcr2 Il1b Il7r Cxcl10 Egr1 Stap1 Hif1a Ccl3 Il13ra1 Padi2 Ptpn6 Ccl2 Cxcr4 Il3ra Csf3r Jak3 Irf7 Ackr1 Ripk1 Tnfrsf1a Ceacam1 Nr1h3 Edn1 Il15ra Ifngr1 Il4ra Tbk1 Osmr Rps6ka4 Jak1 Ccrl2 Irgm1 Jak2 Numbl Spi1 Zbp1 Ccl5 Ccl9 Il2rg Fas Il1r1 Oas1a Pt…
POSITIVE REGULATION OF INNATE IMMUNE RESPONSE	3.04313e-09	1.09265e-07	2.16781	Klrd1 Ereg Klrk1 Klrc1 Tyrobp Ifi204 Cd226 Slamf6 Ifi205 Tlr4 Gbp5 Clec7a Mndal Irf7 Rasgrp1 Tbk1 H2-T23 Irgm1 Lyn Pvr Spi1 Zbp1 Ccl5 Ikbke H2-M3 Pycard Rps19 Tirap Fyn Havcr2 Adam8 Ikbkb Wnt5a Parp9 Polr3c Stat5b Lbp Txk Tomm70a Fpr2 Nod2 Lamp1 Cd1d1 Syk Crtam Nono Cd160 Xrcc6 Plcg2 Sin3a Sh2d1a Tlr8 Card9 Nlrc5 Plscr1 Aim2 Lag3 Irgm2 Ep300 Vav1 Lilra6 Hck Nmi Ifi35 Crebbp Akirin2 Riok3 Znfx1 Rn…
REGULATION OF LEUKOCYTE APOPTOTIC PROCESS	5.79054e-07	1.1899e-05	2.16779	Ido1 Ccr7 Prkcq Cxcl12 Mif Gimap8 Cd27 St3gal1 Il7r Cd3g Ripk3 Hif1a Pdcd1 Jak3 Irf7 Lgals9 Lyn Ccl5 Hsh2d Pik3cd Mef2c Ada Cd274 Ccl19 Pten Adam8 Wnt5a Rapgef2 Slc39a10 St6gal1 Hcar2 Trp53 Nod2 Lgals3
NEGATIVE REGULATION OF IMMUNE SYSTEM PROCESS	6.00553e-19	1.11067e-16	2.16551	Cd96 Klrd1 Bank1 Ido1 Klrk1 Klrc1 Thy1 Ccl12 Samsn1 Cxcl12 Apod Spn Serping1 Alox15 Cd86 Thbs1 Tyrobp Ifi204 Gpr18 Mif Tbc1d10c Pglyrp2 Casp3 Il7r Ptpn22 Sfrp1 Ifi205 Stap1 Tlr4 Ccl3 Padi2 Ptpn6 Pdcd1 Ccl2 Emilin1 Dgkz Jak3 Id2 Cr1l Loxl3 Ubash3a Ceacam1 Lpxn Nr1h3 Cd22 Tgfb1 Plcl2 Slamf8 Il4ra Lgals9 Foxf1 Inpp5d Fgl2 Col3a1 Ltf H2-T23 Pde5a Nlrc3 Lyn Spi1 Ubash3b Lrrc32 Gpr55 Oas1a Cst7 Trafd1 …
LYMPHOCYTE ACTIVATION INVOLVED IN IMMUNE RESPONSE	1.15086e-11	6.5726e-10	2.16446	Lgals1 Itm2a Pou2af1 Klrc1 Coro1a Spn Cd86 Il6 Slamf6 Pglyrp2 St3gal1 Tlr4 Nkg7 Cd28 Jak3 Mfng Loxl3 Dock11 Ceacam1 Tgfb1 Irf8 Plcl2 Dock10 Il4ra Lgals9 Bcl3 Fgl2 Spi1 Lfng Itgal Rara Ada Xbp1 Malt1 H2-M3 Ptprc Hmces Gpr183 Cd40 Cd80 Ccl19 Stat3 Pglyrp1 Havcr2 Lcp1 Ercc1 Lef1 Clec4e Atp7a Slc11a1 Sema4a Ly9 H2-Eb1 Ptger4 Ifng Trp53 Lamp1 Lgals3 Hlx Zfpm1 Batf Nckap1l Irf4 Tbx21 Ptk2b Cd180 Pirb I…
POSITIVE REGULATION OF NITRIC OXIDE METABOLIC PROCESS	1.02079e-05	0.000147218	2.16294	Mmp8 Klrk1 Ptx3 Ptgs2 Il1b Tlr4 Clec7a Edn1 Jak2 Ddah1 Sod2 Klf2 Klf4 Dnm2 Clu Ifng P2rx4 Tlr6 Ptk2b Tmem106a Akt1 Tnf Hsp90ab1 Ddah2
NEGATIVE REGULATION OF B CELL ACTIVATION	1.42519e-05	0.000195668	2.16266	Bank1 Samsn1 Tyrobp Ifi204 Tbc1d10c Casp3 Sfrp1 Ifi205 Id2 Inpp5d Lyn Laptm5 Ctla4 Cd300a Tnfrsf13b Fcgr2b Btk Tnfaip3
REGULATION OF T CELL MIGRATION	1.07225e-05	0.000153235	2.16074	Cxcl13 Cxcl12 Apod Spn Cxcl10 Ripk3 Itga4 Ccl5 Pycard Ecm1 Adam8 Wnt5a Ccr2 Tnfrsf14 Xcl1 Adam10 Cd200r1 Cd200 Ccl20 Il27ra Adam17 Tnfsf14 Crk
REGULATION OF LEUKOCYTE CHEMOTAXIS	1.00366e-08	3.12426e-07	2.16018	Cxcl13 Serpine1 Rarres2 Ccr7 Klrk1 Ccl12 Cxcl12 Rac2 Thbs1 Il6 Gpr18 Mif Cxcl10 Jam3 Stap1 Pgf Ccl3 Padi2 Ccl2 Edn1 Mpp1 Slamf8 Lgals9 Lyn Spi1 Ccl5 Dnm1l Mapk1 Ccr1 Csf1 Ccl19 Tirap Calr Zfp580 C1qbp Wnt5a Ccr2 Ccl4 Akirin1 Xcl1 Lbp Ccl7 Pla2g7 Fpr2 Dusp1 Bst1 Nod2 Adam10 C3ar1 Nckap1l Ptk2b Lgmn Mapk3 Rac1 Camk1d C5ar1 Adam17 Tnfsf14 Tnfaip6
POSITIVE REGULATION OF INTERFERON GAMMA PRODUCTION	1.05311e-06	2.00665e-05	2.15452	Pde4b Klrk1 Cd226 Sash3 Slamf6 Il1b Ptpn22 Tlr4 Slc7a5 Clec7a Irf8 Rasgrp1 Lgals9 Bcl3 Jak2 Il1r1 Cd2 Pycard Havcr2 Tlr3 Wnt5a Ccr2 Tlr7 Cd3e Slc11a1 Txk Zfpm1 Crtam Cd160 Pirb Il12rb1 Arid5a Il27ra Tlr8 Tnf
MACROPHAGE MIGRATION	7.69756e-06	0.000114697	2.15437	Rarres2 Ccl12 Thbs1 Mif P2ry12 Stap1 Ccl3 Ccl2 Emilin1 Slamf8 Ccl5 Mapk1 Csf1 Ccr2 Ror2 Akirin1 P2rx4 Lgals3 C3ar1 Ptk2b Cd200r1 Cd200 Mapk3 C5ar1 Mmp14 Nup85 Trem2 Csf1r Cmklr1 Cxcl17
NEGATIVE REGULATION OF IMMUNE RESPONSE	1.36738e-10	6.41648e-09	2.1498	Cd96 Klrd1 Klrc1 Samsn1 Serping1 Alox15 Pglyrp2 Il7r Ifi205 Ptpn6 Pdcd1 Jak3 Cr1l Loxl3 Ceacam1 Nr1h3 Slamf8 Il4ra Lgals9 Foxf1 Inpp5d Fgl2 Col3a1 H2-T23 Nlrc3 Lyn Spi1 Oas1a Trafd1 Trex1 H2-M3 Ptprc Rps19 Plk2 Ahr Furin Dhx58 Fyn Pglyrp1 Psmb4 Havcr2 Arrb2 Ccr2 Fgr Tnfrsf14 Xcl1 H2-Eb1 Ctla4 Cd300a Hfe Nod2 Lgals3 Hlx Nckap1l Syk H2-D1 Ythdf2 Tbx21 Hmox1 Cd160 Pirb Rhbdf2 Nr1h2 Il27ra Cd84 Samhd…
REGULATION OF B CELL PROLIFERATION	2.29565e-06	3.98758e-05	2.14569	Ikzf3 Tyrobp Ifi204 Mif Sash3 Casp3 Bcl2 Ifi205 Tlr4 Cd22 Inpp5d Lyn Mef2c Ada Ptprc Gpr183 Cd40 Cdkn1a Ahr Tirap Cd38 Slc39a10 Ctla4 Cd300a Bst1 Nckap1l Tnfrsf4 Tnfrsf13c Tnfrsf13b Card11 Irs2 Fcgr2b Nfatc2 Btk Vav3 Cd74
LEUKOCYTE PROLIFERATION	1.09433e-16	1.22877e-14	2.14259	Cd79a Ms4a1 Ido1 Prkcq Ccl12 Ikzf3 Coro1a Spn Igf1 Cd86 Rac2 Tyrobp Cd24a Ifi204 Il6 Mif Sash3 Casp3 Il1b Dock2 Il7r Bcl2 Ptpn22 Ifi205 Ripk3 Tlr4 Ptpn6 Cd28 Jak3 Cd22 Plcl2 Cd6 Rasgrp1 Tbk1 Lgals9 Rps3 Inpp5d Icosl H2-T23 Pde5a Jak2 Lyn Ccl5 Pik3cg Lrrc32 Mef2c Impdh2 Ada Malt1 Ace Cd274 H2-M3 Zap70 Pycard Ptprc Mapk1 Csf1 Kit Prdx2 Gpr183 Cd40 Cdkn1a Rasal3 Irf1 Cd80 Ccl19 Tnfrsf1b Ahr Tirap Fy…
POSITIVE T CELL SELECTION	1.37624e-05	0.000191456	2.13969	Cd3d Spn Themis Il6 Slamf6 Dock2 Cd3g Bcl2 Loxl3 Zap70 Ptprc Stat3 Cd3e Bcl11b Tox Ly9 Zfpm1 Batf Irf4 Tbx21 Il12rb1
NEGATIVE REGULATION OF LYMPHOCYTE ACTIVATION	1.46469e-09	5.75625e-08	2.13534	Bank1 Ido1 Samsn1 Spn Cd86 Tyrobp Ifi204 Tbc1d10c Pglyrp2 Casp3 Ptpn22 Sfrp1 Ifi205 Ptpn6 Jak3 Id2 Loxl3 Ceacam1 Il4ra Lgals9 Inpp5d Fgl2 Pde5a Lyn Lrrc32 Cbfb Pag1 Cd274 H2-M3 Prdx2 Laptm5 Lax1 Irf1 Cd80 Pglyrp1 Tarm1 Havcr2 Lst1 Fgr Tnfrsf14 Cebpb Xcl1 H2-Eb1 Ctla4 Cd300a Hfe Lgals3 Tnfaip8l2 Hlx Il2ra Nckap1l Crtam Adora2a Tbx21 Runx3 Pirb Tnfrsf13b Vtcn1 Cblb
POSITIVE REGULATION OF RESPONSE TO BIOTIC STIMULUS	1.70062e-10	7.6382e-09	2.13432	Klrd1 Ereg Klrk1 Klrc1 Tyrobp Ifi204 Mif Cd226 Slamf6 Ifi205 Tlr4 Gbp5 Clec7a Mndal Emilin1 Irf7 Rasgrp1 Tbk1 Ly86 H2-T23 Irgm1 Lyn Pvr Spi1 Zbp1 Ccl5 Ikbke Cd274 H2-M3 Pycard Rps19 Tirap Dhx58 Fyn Havcr2 Adam8 Ikbkb Wnt5a Parp9 Mr1 Polr3c Stat5b Lbp H2-Eb1 Txk Tomm70a Fpr2 Nod2 Emilin2 Lamp1 Cd1d1 Syk Crtam Nono Cd160 Cd180 Xrcc6 Plcg2 Sin3a Pum2 Sh2d1a Tlr8 Bmp6 Card9 Cyba Nlrc5 Plscr1 Aim2 Pum…
ALPHA BETA T CELL PROLIFERATION	1.01374e-05	0.000146876	2.12872	Dock2 Ptpn22 Cd28 Lgals9 H2-T23 Jak2 Cd274 Zap70 Ptprc Rasal3 Irf1 Tgfbr2 Ccr2 Cd3e Tnfrsf14 Xcl1 Syk Cblb Il15 Elf4
POSITIVE REGULATION OF MONONUCLEAR CELL MIGRATION	6.63979e-06	0.000102331	2.12839	Cxcl13 Serpine1 Ccr7 Cxcl12 Spn Cxcl10 Ccl3 Itga4 Lgals9 Jam2 Spi1 Ccl5 Pycard Ccr1 Pdgfd Calr Cd47 Adam8 C1qbp Wnt5a Ccr2 Ccl4 Tnfrsf14 Xcl1 Ccl7 Pla2g7 Fpr2 Lgals3 Adam10 Ptk2b Lgmn Ccl20 Adam17 Tnfsf14 Tnf
POSITIVE REGULATION OF LYMPHOCYTE MIGRATION	1.58988e-05	0.000213614	2.12237	Cxcl13 Cxcl12 Spn Cxcl10 Ccl3 Itga4 Jam2 Ccl5 Pycard Adam8 Wnt5a Ccr2 Ccl4 Tnfrsf14 Xcl1 Ccl7 Adam10 Ptk2b Ccl20 Adam17 Tnfsf14
POSITIVE REGULATION OF INTERLEUKIN 6 PRODUCTION	2.44954e-07	5.66277e-06	2.12186	Mmp8 Ereg Pou2af1 Spon2 Tyrobp Il6 Il1b Il16 Tlr4 Clec7a Lgals9 Xbp1 Il1rap Pycard Nos2 Tirap Stat3 Tlr1 Pou2f2 Tlr3 Hyal2 Wnt5a Tlr7 Il17ra Nod1 Rab7b Lbp Ptafr Ifng Nod2 Ifih1 Tlr6 Syk Pirb Plcg2 Arid5a Tmem106a Tlr8 Card9 Cyba Tnf
CELL ACTIVATION INVOLVED IN IMMUNE RESPONSE	1.68636e-14	1.51483e-12	2.11927	Lgals1 Itm2a Pou2af1 Klrc1 Coro1a Spn Cd86 Rac2 Tyrobp Il6 Slamf6 Pglyrp2 Dock2 St3gal1 Tlr4 Ccl3 Ptpn6 Nkg7 Clec7a Cd28 Jak3 Mfng Loxl3 Dock11 Ceacam1 Tgfb1 Irf8 Adgre5 Plcl2 Sbno2 Rasgrp1 Dock10 Il4ra Lgals9 Foxf1 Bcl3 Cd177 Fgl2 Lyn Spi1 Pik3cg Lfng Pik3cd Itgal Rara Trex1 Ada Xbp1 Malt1 Gata2 H2-M3 Pycard Ptprc Hmces Kit Gpr183 Cd40 Cd80 Ccl19 Kars Stat3 Pglyrp1 Fes Vamp3 Havcr2 Lcp1 Ercc1 Cc…
POSITIVE REGULATION OF B CELL ACTIVATION	1.51555e-06	2.73844e-05	2.1185	Il6 Mif Sash3 Cd27 Bcl2 Tlr4 Cd28 Tgfb1 Inpp5d Mef2c Ada Xbp1 Ptprc Hmces Gpr183 Cd40 Cdkn1a Tirap Sh3kbp1 Cd38 Slc39a10 Stat5b Bst1 Nod2 Nckap1l Syk Tnfrsf4 Tnfrsf13c Tbx21 Pcid2 Bad Card11 Irs2 Tnip2 Mmp14 Nfatc2 Btk Vav3 Cd74
POSITIVE REGULATION OF CELL CELL ADHESION	7.38184e-14	5.9509e-12	2.11637	Cxcl13 Lgals1 Ccr7 Klrk1 Prkcq Thy1 Ccl12 Coro1a Igf1 Podxl B2m Cd86 Cd24a Il6 Cd5 Sash3 Icos Skap1 Cd27 Il1b Il7r Ptpn22 Ptpn6 Lck Ets1 Ccl2 Cd28 Jak3 H2-Aa Cd83 Itga4 Cd6 Rasgrp1 Il4ra Lgals9 Rps3 Rhoh Selp Plaur Jak1 Icosl H2-T23 Jak2 Lyn Ccl5 Csk Adam19 Rara Ada Xbp1 Cd44 Malt1 Cbfb Fcho1 Cd274 H2-M3 Zap70 St3gal4 Pycard Ptprc Sele Rasal3 Cd80 Ccl19 Cited2 Fyn Zmiz1 Il6st Cd47 Havcr2 Ccdc88b …
INTERLEUKIN 1 MEDIATED SIGNALING PATHWAY	4.09698e-05	0.000489769	2.11312	Il1r2 Il6 Il1b Egr1 Rps6ka4 Zbp1 Il1r1 Vrk2 Ikbkb Plcb1 Irak1 Mapk3 Irak3 Tollip Tnip2 Irak4 Il1rl2 Il1rn Irak2 Traf6
POSITIVE REGULATION OF LEUKOCYTE MIGRATION	1.34133e-08	4.01634e-07	2.11285	Cxcl13 Serpine1 Rarres2 Ccr7 Thy1 Ccl12 Cxcl12 Spn Rac2 Thbs1 Il6 Plvap P2ry12 Cxcl10 Jam3 Pgf Ccl3 Itga4 Edn1 Lgals9 Lyve1 Selp Itga2 Jam2 Spi1 Ccl5 Il1r1 Dnm1l Pycard Mapk1 Ccr1 Csf1 Ccl19 Pdgfd Tirap Calr Bdkrb1 Cd47 Zfp580 Adam8 C1qbp Wnt5a Ccr2 Ccl4 Tnfrsf14 Akirin1 Xcl1 Lbp Ccl7 Ptafr Pla2g7 Fpr2 P2rx4 Lgals3 Adam10 C3ar1 Nckap1l Ptk2b Lgmn Mapk3 Rac1 Ccl20 Camk1d C5ar1
REGULATION OF LEUKOCYTE PROLIFERATION	2.50952e-12	1.57798e-10	2.1128	Ido1 Prkcq Ccl12 Ikzf3 Coro1a Spn Igf1 Cd86 Rac2 Tyrobp Cd24a Ifi204 Il6 Mif Sash3 Casp3 Il1b Bcl2 Ptpn22 Ifi205 Ripk3 Tlr4 Ptpn6 Cd28 Jak3 Cd22 Cd6 Lgals9 Rps3 Inpp5d Icosl H2-T23 Pde5a Jak2 Lyn Ccl5 Lrrc32 Mef2c Ada Cd274 H2-M3 Zap70 Pycard Ptprc Mapk1 Csf1 Gpr183 Cd40 Cdkn1a Rasal3 Irf1 Cd80 Ccl19 Tnfrsf1b Ahr Tirap Il6st Havcr2 Ccdc88b Lst1 Tgfbr2 Fcgr4 Ccr2 Cd3e Tnfrsf14 Cebpb Cd38 Slc39a10 …
NEGATIVE REGULATION OF LEUKOCYTE APOPTOTIC PROCESS	1.06229e-05	0.000152505	2.10628	Ido1 Ccr7 Prkcq Cxcl12 Mif Cd27 St3gal1 Il7r Hif1a Jak3 Irf7 Ccl5 Hsh2d Ada Ccl19 Slc39a10 St6gal1 Nod2 Pirb Hcls1 Irs2 Ccr5 Cd74 Noc2l Foxp1 Bcl10 Bcl6
POSITIVE REGULATION OF ALPHA BETA T CELL PROLIFERATION	5.77631e-05	0.000652711	2.10569	Ptpn22 Cd28 Lgals9 H2-T23 Jak2 Zap70 Ptprc Rasal3 Tgfbr2 Ccr2 Cd3e Xcl1 Syk
REGULATION OF RESPONSE TO CYTOKINE STIMULUS	5.55117e-09	1.85669e-07	2.09937	Il1r2 Casp1 Casp4 Cd24a Il6 Stap1 Hif1a Tlr4 Padi2 Ptpn6 Cxcr4 Irf7 Ripk1 Tnfrsf1a Nr1h3 Edn1 Taf9 Tbk1 Irgm1 Zbp1 Ccl5 Il1r1 Oas1a Ptpn1 Trex1 Ikbke Pycard Ptprc Cpne1 Csf1 Laptm5 Vrk2 Ecm1 Sh2b3 Klf4 Ikbkb Naip2 Wnt5a Parp9 Sharpin Gps2 Txk Ifih1 Nkiras2 Sppl2a Syk Casp8 Irak1 Ythdf2 Hipk1 Nr1h2 Hspa1b Agpat1 Adam17 Samhd1 Irak3 Nlrc5 Oas3 Tnfaip3 Irgm2 Hsp90ab1 Oas1g Adipoq Cd74 Trem2 Cactin T…
POSITIVE REGULATION OF INTERLEUKIN 1 PRODUCTION	6.78106e-06	0.000103437	2.09595	Orm1 Casp1 Tyrobp Ifi204 Il6 Il16 Egr1 Ifi205 Tlr4 Ccl3 Gbp5 Mefv Clec7a Mndal Lgals9 Jak2 Hk1 Malt1 Pycard Ccl19 Panx1 Stat3 Havcr2 Wnt5a Nod1 Ifng Nod2 Tlr6 Casp8 Gsdmd Tmem106a Hspb1 Tmed10 Tlr8 Tnf
POSITIVE REGULATION OF RESPONSE TO EXTERNAL STIMULUS	1.0244e-18	1.78928e-16	2.09318	Cxcl13 S100a8 S100a9 Klrd1 Mmp8 Ereg Lgals1 S1pr1 Serpine1 Rarres2 Casp1 Ido1 Ccr7 Pdgfrb Klrk1 Klrc1 Cxcl12 Rac2 Thbs1 Tyrobp Ifi204 Il6 Mif Cd226 Slamf6 P2ry12 Ptgs2 Il1b Il16 Cxcl10 Agtr1a Ifi205 Stap1 Tlr4 Pgf Ccl3 Pde2a Gbp5 Ets1 Nkg7 Cxcr4 Clec7a Pdcd4 Mndal Emilin1 Cd28 Irf7 Ripk1 Tnfrsf1a Flna Tgfb1 Edn1 Ninj1 Rasgrp1 Tbk1 Lgals9 Itga2 Ly86 Osmr H2-T23 Irgm1 Jak2 Lyn Pvr Spi1 Zbp1 Ccl5 Pi…
INTERLEUKIN 2 PRODUCTION	9.77791e-06	0.000142985	2.09172	Pde4b Prkcq Cd86 Sash3 Il1b Clec7a Cd28 Cd83 Rps3 Cd34 Nav3 Malt1 Ptprc Laptm5 Cd80 Prkd2 Havcr2 Ccr2 Cd4 Cd3e Xcl1 Stat5b Nod2 Irf4 Tbx21 Plcg2 Vtcn1 Card11 Card9 Zfp36 Stoml2 Pnp2 Tnfaip3 Lag3
RESPONSE TO VIRUS	6.50379e-16	6.81597e-14	2.08525	Acta2 Ccl11 Ifitm1 Ifitm3 Kcnj8 Pou2af1 Prf1 Cxcl9 Spon2 Ccl12 Cxcl12 Rps15a Ifitm2 Rnf125 Il6 Lamtor5 Tpt1 Il1b Cxcl10 Bcl2 Ptpn22 Chrm2 Ifi205 Ripk3 Hif1a Dclk1 Cxcr4 Irf7 Ifngr1 Gbp7 Nfkb1 Tbk1 Gbp2 Lgals9 Bcl3 Rnase6 Fgl2 Pml Irgm1 Zbp1 Ccl5 Serinc3 Oas1a Trex1 Ikbke Cct5 Pycard Cfl1 Ptprc Ifnar2 Phb2 Cd40 Irf1 Nt5c3 Ccl19 Mlkl Dhx58 Arf1 Pou2f2 Oas2 Ext1 Eif5a Aup1 Ddx21 Tlr3 Ikbkb Hyal2 C1q…
RENAL SYSTEM VASCULATURE DEVELOPMENT	0.000107043	0.00110705	2.0774	Acta2 Pdgfrb Angpt2 Egr1 Cd34 Pecam1 Pdgfd Gpr4 Pdgfb Ednra Osr1 Notch1 Notch3
REGULATION OF LYMPHOCYTE DIFFERENTIATION	2.58976e-09	9.66047e-08	2.07558	Tcf7 Ikzf3 Cd86 Sash3 Pglyrp2 Cd27 Il7r Sfrp1 Ptpn6 Cd28 Jak3 Id2 Cd83 Loxl3 Ceacam1 Il15ra Slamf8 Rasgrp1 Il4ra Lgals9 Inpp5d Rhoh Zfp36l2 Fgl2 Camk4 Zfp36l1 Cd2 Prdm1 Rara Ada Xbp1 Malt1 Cbfb H2-M3 Zap70 Ptprc Prdx2 Irf1 Cd80 Ccl19 Zmiz1 Pglyrp1 Adam8 Tgfbr2 Kat2a Ccr2 Lef1 Clptm1 Tox Stat5b H2-Eb1 Ifng Ctla4 Hlx Il2ra Nckap1l Syk Crtam Irf4 Tbx21 Zbtb1 Ambra1 Runx3 Pirb Il12rb1 Xrcc6 Pcid2 Nfa…
POSITIVE REGULATION OF IMMUNE EFFECTOR PROCESS	3.23305e-12	1.99308e-10	2.07311	Klrd1 Sema7a Klrk1 Klrc1 Spon2 B2m Cd86 Rac2 Tyrobp Il6 Mif Cd226 Sash3 Slamf6 Il1b Ptpn22 Stap1 Tlr4 Ptpn6 Slc7a5 Clec7a Cd28 Tgfb1 Adgre5 Rasgrp1 Il4ra Lgals9 Foxf1 Cd177 H2-T23 Lyn Pvr Spi1 Camk4 Il1r1 Rara Hk1 Xbp1 Malt1 Gata2 H2-M3 Ptprc Hmces Kit Laptm5 Phb2 Cd40 Rps19 Cd80 Ccl19 Nos2 Dhx58 Gpi1 Fes Vamp3 Ddx21 Wnt5a Ccr2 Fgr Mr1 Tnfrsf14 Xcl1 Stat5b Lbp H2-Eb1 Ptafr Ifng Cd300a Nod2 Lamp1 …
REGULATION OF T CELL PROLIFERATION	4.24785e-09	1.48392e-07	2.07134	Ido1 Prkcq Coro1a Spn Igf1 Cd86 Rac2 Cd24a Il6 Sash3 Casp3 Il1b Ptpn22 Ripk3 Ptpn6 Cd28 Jak3 Cd6 Lgals9 Rps3 Icosl H2-T23 Pde5a Jak2 Ccl5 Lrrc32 Cd274 H2-M3 Zap70 Pycard Ptprc Rasal3 Irf1 Cd80 Ccl19 Tnfrsf1b Il6st Havcr2 Ccdc88b Tgfbr2 Ccr2 Cd3e Tnfrsf14 Cebpb Dhps Xcl1 Stat5b H2-Eb1 Ctla4 Lgals3 Cd1d1 Il2ra Nckap1l Syk Crtam Vcam1 Tnfrsf13c Pirb Il12rb1 Vtcn1 Cblb Il15 Il27ra Card11 H2-DMb1
POSITIVE REGULATION OF T CELL PROLIFERATION	8.29579e-07	1.62e-05	2.06767	Prkcq Coro1a Igf1 Cd86 Cd24a Il6 Sash3 Il1b Ptpn22 Cd28 Jak3 Cd6 Lgals9 Rps3 Icosl H2-T23 Jak2 Ccl5 Cd274 Zap70 Pycard Ptprc Rasal3 Cd80 Ccl19 Il6st Havcr2 Ccdc88b Tgfbr2 Ccr2 Cd3e Dhps Xcl1 Stat5b Cd1d1 Il2ra Nckap1l Syk Vcam1 Tnfrsf13c Pirb Il12rb1 Vtcn1 Il15 Il27ra Card11 H2-DMb1
RESPONSE TO DSRNA	3.6707e-05	0.000447313	2.06623	Kcnj8 Rftn1 Nfkb1 Colec12 Mapk1 Ddx21 Tlr3 Ralb Ifit1bl1 Flot1 Nod2 Ifih1 Pde12 Mapk3 Irak3 Card9
TOLERANCE INDUCTION	0.000129112	0.00129689	2.06612	Ido1 Icos Pdcd1 Ceacam1 Lgals9 H2-T23 Lyn Cd274 H2-M3 Havcr2 Tgfbr2 Cd3e Il2ra H2-D1 Pirb Cblb Irak3 Tnfaip3
POSITIVE REGULATION OF MACROPHAGE MIGRATION	0.000120605	0.00122317	2.06421	Rarres2 Thbs1 P2ry12 Ccl3 Ccl5 Mapk1 Csf1 Akirin1 P2rx4 C3ar1 Mapk3 C5ar1 Mmp14 Trem2 Csf1r Cmklr1 Cxcl17
REGULATION OF T CELL RECEPTOR SIGNALING PATHWAY	8.81712e-05	0.000933368	2.05818	Ccr7 Thy1 Cd226 Ptpn22 Ptpn6 Lck Dgkz Ubash3a Ceacam1 Rps3 Ada Malt1 Laptm5 Elf1 Prkd2 Kcnn4 Cd300a Lgals3 Cd160 Cblb Sh2d1a Rab29 Card11
T HELPER 1 TYPE IMMUNE RESPONSE	2.30321e-05	0.00029317	2.05645	Spn Il1b Tlr4 Jak3 Pla2g4a Il4ra Bcl3 Il1r1 Cd80 Ccl19 Havcr2 Ccr2 Lef1 Slc11a1 Sema4a Xcl1 Il18bp H2-Eb1 Hlx Tbx21 Il12rb1 Arid5a Il27ra Relb
POSITIVE REGULATION OF LEUKOCYTE PROLIFERATION	3.1916e-08	8.65034e-07	2.05613	Prkcq Coro1a Igf1 Cd86 Cd24a Il6 Mif Sash3 Il1b Bcl2 Ptpn22 Tlr4 Cd28 Jak3 Cd6 Lgals9 Rps3 Icosl H2-T23 Jak2 Lyn Ccl5 Mef2c Ada Cd274 Zap70 Pycard Ptprc Mapk1 Csf1 Gpr183 Cd40 Cdkn1a Rasal3 Cd80 Ccl19 Tirap Il6st Havcr2 Ccdc88b Tgfbr2 Fcgr4 Ccr2 Cd3e Cd38 Slc39a10 Dhps Xcl1 Stat5b St6gal1 Bst1 Cd1d1 Il2ra Nckap1l Syk Vcam1 Tnfrsf4 Tnfrsf13c Pirb Il12rb1 Vtcn1 Mapk3 Il15 Il27ra Csf2rb2 Card11 H2-D…
FIBROBLAST MIGRATION	7.66399e-05	0.000834047	2.05591	Acta2 Thbs1 Arhgap4 Akap12 Tgfb1 Pml Pdlim1 Fgf2 Gna12 Mta2 Hyal2 Zfand5 Itgb1bp1 Prr5l Arhgef7 Rac1 Sgpl1 Akt1 Ilk Slc8a1 Arid5b
ANTIGEN PROCESSING AND PRESENTATION	1.09015e-06	2.05235e-05	2.05504	Ccr7 Ctse Cd8a Clec4a3 B2m Thbs1 Rftn1 H2-Aa Fgl2 Psmb8 H2-T23 Trex1 Ace H2-M3 Pycard Ccl19 Was Tapbpl Sar1b Calr Ext1 Cd68 Ikbkb Ythdf1 Dnm2 Mr1 Rab32 Slc11a1 Nod1 H2-Eb1 Hfe Rab8b Nod2 Cd1d1 H2-D1 Wdfy4 Pirb Lgmn H2-DMa H2-Ab1 Ctsd Relb H2-DMb1 H2-Oa Ctsl Fcgr2b Arl8b Psme1 Tap1 Tapbp Ifi30 Rab27a Cd74 Gba Trem2 Erap1 Rab35
CELLULAR EXTRAVASATION	1.34935e-05	0.000188549	2.0548	Sell Thy1 Ccl12 Cxcl12 Spn Itga1 Plvap Itgb7 Jam3 Ripk3 Ccl2 Itga4 Selplg Lyve1 Cd177 Selp Jam2 Pecam1 Pik3cg Pik3cd Il1r1 Itgal St3gal4 Sele Pdgfd Cd47 Ext1 Adam8 Ccr2 Ptger4 Ptafr Plcb1 Bst1 Vcam1
CELLULAR RESPONSE TO VIRUS	4.21363e-06	6.86407e-05	2.05385	Pou2af1 Rnf125 Il6 Cxcl10 Hif1a Irf7 Nfkb1 Lgals9 Irgm1 Ccl5 Oas1a Ikbke Phb2 Ccl19 Dhx58 Arf1 Pou2f2 Ext1 Eif5a Tlr3 C1qbp Birc3 Tlr7 Tomm70a Ifih1 Ddx3x Wdfy4 Lgals8 Phb Pum2 Oas3 Pum1 Irgm2 Zc3h12a Oasl1 Oas1g Mapk14 Ankrd17 Nlrx1 Nlrp3 Riok3 Adar
REGULATION OF MACROPHAGE MIGRATION	3.81512e-05	0.000459569	2.05352	Rarres2 Thbs1 Mif P2ry12 Stap1 Ccl3 Emilin1 Slamf8 Ccl5 Mapk1 Csf1 Akirin1 P2rx4 C3ar1 Ptk2b Cd200r1 Cd200 Mapk3 C5ar1 Mmp14 Trem2 Csf1r Cmklr1 Cxcl17
RIBONUCLEOPROTEIN COMPLEX BIOGENESIS	1.72234e-16	1.86726e-14	2.05336	Rpl24 Rpl10 Rpsa Rps5 Rps8 Rpl27 Rpl7a Rps25 Rpl6 Rpl35a Snrpd2 Rpl14 Taf9 Rpl3 Rplp0 Rpl38 Nufip1 Rpl10a Rps16 Rps27l Ruvbl2 Rps17 Rpl7 Nob1 Rpl23a Gtf3a Rps28 Rpl5 Rpp30 Nsa2 Snrpg Rps7 Rpl11 Sox7 Xpo1 Nolc1 Fastkd2 Noc4l Rps19 Rps14 Eif3c Pten Rps24 Ran Mybbp1a Sdad1 Suv39h1 Mcts1 Nsun3 Abce1 Ddx21 Rsl1d1 Snrpd3 Snrpb Rcl1 C1qbp Mrto4 C1d Eif6 Wdr75 Ppan Ncbp1 Malsu1 Puf60 Rrp15 Mrps7 Bop1 Eri…
REGULATION OF HEMOPOIESIS	6.94578e-15	6.82423e-13	2.05082	Lgals1 Tcf7 Ikzf3 B2m Cd86 Tyrobp Sash3 Lox Pglyrp2 Cd27 Il7r Gpr171 Sfrp1 Hif1a Tlr4 Ccl3 Ptpn6 Ets1 Cd28 Csf3r Jak3 Id2 Irf7 Cd83 Ripk1 Loxl3 Ceacam1 Tgfb1 Il15ra Slamf8 Rb1 Rasgrp1 Prmt1 Il4ra Lgals9 Inpp5d Rhoh Zfp36l2 Fgl2 Ltf Lyn Spi1 Ubash3b Camk4 Gpr55 Zfp36l1 Cd2 Mef2c Prdm1 Rara Ada Xbp1 Malt1 Cbfb Gata2 H2-M3 Zap70 Ptprc Ccr1 Csf1 Prdx2 Irf1 Cd80 Ccl19 Stat3 Zmiz1 Acvr1b Pglyrp1 C1qc F…
POSITIVE REGULATION OF CELL KILLING	1.72111e-05	0.000227564	2.05082	Klrd1 Klrk1 Prf1 Klrc1 B2m Tyrobp Cd226 Slamf6 Stap1 Clec7a Rasgrp1 H2-T23 Pvr Spi1 H2-M3 Ptprc Nos2 Mr1 Xcl1 Stat5b H2-Eb1 Ifng Lamp1 Cd1d1 Syk H2-D1 Crtam Cd160 Il12rb1
RIBOSOMAL SMALL SUBUNIT BIOGENESIS	1.54001e-05	0.000209601	2.04882	Rpsa Rps5 Rps8 Rps25 Rpl38 Rps16 Rps27l Rps17 Nob1 Rps28 Rps7 Rps19 Rps14 Rps24 Rcl1 Mrps7 Wdr3 Rps15 Rps21 Nol11 Mrps11 Tbl3 Dhx37 Abt1 Rps6 Emg1 Ngdn Heatr1 Ddx52 Tsr3 Nop14 Rpp40 Riok3 Ltv1 Helb
REGULATION OF LEUKOCYTE DIFFERENTIATION	5.06561e-13	3.53917e-11	2.04336	Lgals1 Tcf7 Ikzf3 Cd86 Tyrobp Sash3 Pglyrp2 Cd27 Il7r Sfrp1 Tlr4 Ccl3 Ptpn6 Cd28 Jak3 Id2 Irf7 Cd83 Ripk1 Loxl3 Ceacam1 Tgfb1 Il15ra Slamf8 Rb1 Rasgrp1 Il4ra Lgals9 Inpp5d Rhoh Zfp36l2 Fgl2 Ltf Lyn Ubash3b Camk4 Gpr55 Zfp36l1 Cd2 Prdm1 Rara Ada Xbp1 Malt1 Cbfb Gata2 H2-M3 Zap70 Ptprc Ccr1 Csf1 Prdx2 Irf1 Cd80 Ccl19 Zmiz1 Pglyrp1 C1qc Fes Tlr3 Adam8 Myc Zbtb46 Tgfbr2 Kat2a Ccr2 Ror2 Cd4 Lef1 Cebpb…
REGULATION OF GRANULOCYTE CHEMOTAXIS	5.5216e-05	0.000633574	2.04267	Rarres2 Ccr7 Rac2 Thbs1 Jam3 Edn1 Mpp1 Ccl5 Dnm1l Mapk1 Csf1 Ccl19 Tirap C1qbp Akirin1 Xcl1 Lbp Bst1 Nod2 C3ar1 Nckap1l Mapk3 Rac1 Camk1d C5ar1 Tnfaip6 C5ar2 Cd74 Csf1r Cmklr1 Cxcl17
POSITIVE REGULATION OF INTERLEUKIN 1 BETA PRODUCTION	1.97285e-05	0.000257189	2.04259	Orm1 Casp1 Tyrobp Ifi204 Il6 Egr1 Ifi205 Tlr4 Ccl3 Gbp5 Mefv Clec7a Mndal Lgals9 Jak2 Hk1 Malt1 Pycard Ccl19 Panx1 Stat3 Wnt5a Nod1 Ifng Nod2 Tlr6 Casp8 Gsdmd Tmem106a Hspb1 Tlr8 Tnf
T CELL HOMEOSTASIS	4.72513e-05	0.000556397	2.04139	Gpr174 Coro1a Casp3 Bcl2 Ripk3 Jak3 Ccnb2 Lgals9 Spns2 Fas Stat5b Il2ra Nckap1l Tcirg1 Akt1 Rps6 Tnfsf14 Bcl2l11 Sit1 Dnaja3
INNATE IMMUNE RESPONSE ACTIVATING SIGNAL TRANSDUCTION	0.000142355	0.00140744	2.04076	Klrd1 Klrk1 Klrc1 Tyrobp Clec7a Lyn Fyn Ikbkb Syk Plcg2 Ep300 Lilra6 Hck Crebbp Traf6 Pak2
REGULATION OF ADAPTIVE IMMUNE RESPONSE	5.08139e-09	1.75559e-07	2.03974	Klrd1 Prkcq Klrc1 Samsn1 Alox15 B2m Il6 Cd226 Sash3 Skap1 Il1b Il7r Ripk3 Ptpn6 Cd48 Clec7a Cd28 Jak3 Cr1l Irf7 Loxl3 Ceacam1 Pla2g4a Tgfb1 Il4ra H2-T23 Pvr Il1r1 Mef2c Ada Malt1 Cd274 H2-M3 Pycard Ptprc Hmces Cd40 Irf1 Cd80 Ccl19 Was Tnfrsf1b Ahr Il6st Havcr2 Ccr2 Cd4 Mr1 Tnfrsf14 Slc11a1 Xcl1 H2-Eb1 Hfe Nod2 Cd1d1 Hlx Nckap1l H2-D1 Tbx21 Zbtb1 Cd160 Pirb Il12rb1 Arid5a
POSITIVE REGULATION OF IMMUNOGLOBULIN PRODUCTION	5.75994e-05	0.000652711	2.03879	Cd86 Il6 Sash3 Cd28 Tgfb1 Il4ra H2-T23 Xbp1 Ptprc Hmces Phb2 Cd40 Gpi1 Vamp3 Xcl1 Tnfrsf4 Tbx21 Phb
POSITIVE REGULATION OF INTERLEUKIN 12 PRODUCTION	0.000115334	0.00118318	2.03566	Ido1 Ccr7 Il16 Ltb Tlr4 Clec7a Irf8 Lgals9 H2-M3 Laptm5 Cd40 Irf1 Ccl19 Tirap Tlr3 Ifng Plcb1 Nod2 Syk Irf5 Plcg2
DENDRITIC CELL MIGRATION	6.04282e-05	0.00067371	2.03448	Ccr7 Cxcr2 Cxcr4 Slamf8 Lgals9 Spi1 Ccl5 Pik3cg Ccr1 Gpr183 Ccl19 Calr Ext1 C1qbp Ccr2 Eps8
NEGATIVE REGULATION OF CELL ACTIVATION	1.74585e-10	7.73091e-09	2.03353	Bank1 Ido1 Samsn1 Spn Cd86 Tyrobp Ifi204 Tbc1d10c Pglyrp2 Casp3 Ptpn22 Sfrp1 Ifi205 Ptpn6 Emilin1 Jak3 Id2 Loxl3 Ceacam1 Nr1h3 C1qtnf1 Serpine2 Il4ra Lgals9 Foxf1 Inpp5d Fgl2 Pde5a Lyn Spi1 Ubash3b Lrrc32 Cst7 Cbfb Pag1 Cd274 H2-M3 Ptprc Prdx2 Laptm5 Lax1 Irf1 Cd80 Sh2b3 Pglyrp1 Tarm1 Havcr2 Pdgfb Lst1 Apoe Ccr2 Fgr Tnfrsf14 Cebpb Xcl1 H2-Eb1 Ctla4 Cd300a Hfe Lgals3 Tnfaip8l2 Hlx Il2ra Nckap1l Cr…
POSITIVE REGULATION OF TYPE I INTERFERON PRODUCTION	2.26333e-05	0.000290445	2.03128	Gapdh Ptpn22 Tlr4 Irf7 Tbk1 Oas1a Irf1 Dhx58 Oas2 Tlr3 Tlr7 Polr3c Tomm70a Flot1 Ifih1 Ddx3x Syk Irf5 Irak1 Plcg2 Tlr8 G3bp1 Stat1 Oas3 Oas1g Tlr2 Riok3 Hmgb2 Tlr9 Dhx33 Ripk2
INTERLEUKIN 17 PRODUCTION	0.000146094	0.00142143	2.02971	Prkcq Il6 Slamf6 Rftn1 Tlr4 Slc7a5 Tgfb1 Ddit3 Ly9 Ifng Nod2 Nckap1l Arid5a Phb Il15 Il27ra Card9 Osm Ccl1
INTERLEUKIN 6 PRODUCTION	6.58709e-08	1.68372e-06	2.02921	Mmp8 Ereg Bank1 Orm1 Pou2af1 Spon2 Tyrobp Il6 Afap1l2 Il1b Il16 Ptpn22 Tlr4 Ptpn6 Clec7a Lgals9 Inpp5d Nlrc3 Hgf Csk Xbp1 Il1rap Pycard Nos2 Klf2 Tirap Stat3 Tlr1 Pou2f2 Cd47 Havcr2 Arrb2 Tlr3 Hyal2 Wnt5a Tlr7 Cebpb Il17ra Nod1 Rab7b Lbp Ptafr Ifng Nod2 Ifih1 Tlr6 Nckap1l Syk H2-D1 Pirb Cd200r1 Plcg2 Cd200 Arid5a Il27ra Tmem106a Cd84 Tlr8 Irak3 Card9 Cyba Tnf C5ar2 Tnfaip3 Il1rl2 Zc3h12a Cd74 Gba…
INTERFERON BETA PRODUCTION	4.43966e-05	0.000528723	2.02439	Tlr4 Irf7 Tbk1 Nlrc3 Oas1a Ptprs Pycard Irf1 Tirap Dhx58 Oas2 Tlr3 Rel Tlr7 Polr3c Tomm70a Flot1 Ifih1 Ddx3x Irf5 Pirb Relb Tlr8 Oas3 Oas1g Yy1 Cactin Tlr2 Nmi Nlrx1 Riok3 Hmgb2
NEGATIVE REGULATION OF LYMPHOCYTE APOPTOTIC PROCESS	7.05834e-05	0.00077322	2.02325	Ido1 Prkcq Mif Cd27 St3gal1 Il7r Hif1a Jak3 Ccl5 Hsh2d Ada Slc39a10
MATURATION OF SSU RRNA	7.66665e-05	0.000834047	2.02221	Rps8 Rps16 Nob1 Rps28 Rps19 Rps14 Rcl1 Wdr3 Rps21 Nol11 Mrps11 Tbl3 Dhx37 Abt1 Ngdn Heatr1 Ddx52 Tsr3 Nop14 Rpp40 Riok3 Helb
T CELL PROLIFERATION	5.1454e-09	1.75838e-07	2.02106	Ido1 Prkcq Coro1a Spn Igf1 Cd86 Rac2 Cd24a Il6 Sash3 Casp3 Il1b Dock2 Ptpn22 Ripk3 Ptpn6 Cd28 Jak3 Cd6 Rasgrp1 Lgals9 Rps3 Icosl H2-T23 Pde5a Jak2 Ccl5 Pik3cg Lrrc32 Malt1 Cd274 H2-M3 Zap70 Pycard Ptprc Prdx2 Rasal3 Irf1 Cd80 Ccl19 Tnfrsf1b Fyn Il6st Havcr2 Ccdc88b Tgfbr2 Ccr2 Cd3e Tnfrsf14 Cebpb Slc11a1 Dhps Xcl1 Stat5b H2-Eb1 Ctla4 Trp53 Lgals3 Cd1d1 Il2ra Nckap1l Syk Crtam Vcam1 Tnfrsf4 Tnfrsf…
RRNA METABOLIC PROCESS	1.45309e-11	8.01492e-10	2.01759	Rps8 Rpl27 Rpl7a Rps25 Rpl35a Rpl14 Rpl10a Rps16 Rps17 Rpl7 Nob1 Gtf3a Rps28 Rpl5 Rpp30 Nsa2 Rps7 Rpl11 Nolc1 Noc4l Rps19 Rps14 Rps24 Suv39h1 Nsun3 Ddx21 Rsl1d1 Rcl1 Mrto4 C1d Eif6 Wdr75 Ppan Rrp15 Tcof1 Slfn9 Bop1 Eri3 Naf1 Wdr3 Xrn2 Dkc1 Trp53 Rpusd2 Wdr18 Rps15 Utp14a Nsun5 Ythdf2 Ddx54 Rps21 Nol11 Eri1 Nhp2 Eif4a3 Slfn8 Mrps11 Tbl3 Dhx37 Abt1 Ebna1bp2 Rps6 Smarca4 Exosc4 Ddx56 Emg1 Pa2g4 Wdr1…
INTRINSIC APOPTOTIC SIGNALING PATHWAY IN RESPONSE TO DNA DAMAGE	1.44058e-06	2.64865e-05	2.01625	Ackr3 Bcl2a1a Cxcl12 Mif Tpt1 Bcl2 Ifi205 Tnfrsf1a Taf9 Rps3 Bcl3 Snai1 Pml Rps27l Bid Sod2 Phlda3 Cd44 Ikbke Pycard Cdkn1a Snai2 Tnfrsf1b Hic1 Bak1 Crip1 Ddit4 Clu Topors Shisa5 Trp53 Pik3r1 Hnrnpk Hmox1 Hipk1 Skil Kdm1a Zfp385a Bad Cdkn2d Tnf Bag6 Bcl2l11 Htra2 Ep300 Cd74
REGULATION OF ALPHA BETA T CELL ACTIVATION	1.06645e-06	2.01983e-05	2.01615	Prkcq Cd86 Sash3 Ptpn22 Cd28 Jak3 Cd83 Loxl3 Il4ra Lgals9 H2-T23 Jak2 Prdm1 Rara Ada Malt1 Cbfb Cd274 Zap70 Ptprc Rasal3 Irf1 Cd80 Ccl19 Tarm1 Tgfbr2 Ccr2 Cd3e Tnfrsf14 Xcl1 H2-Eb1 Ifng Cd300a Hfe Hlx Nckap1l Syk Crtam Adora2a Irf4 Tbx21 Runx3 Cd160 Pirb Il12rb1 Cblb
REGULATION OF NEUTROPHIL MIGRATION	0.000148399	0.00143559	2.0153	Ccr7 Rac2 Jam3 Edn1 Mpp1 Slamf8 Rhoh Il1r1 Dnm1l Rhog Ccl19 Tirap Adam8 C1qbp Xcl1 Lbp Bst1 Nod2 C3ar1 Nckap1l Rac1 Camk1d C5ar1 Tnfaip6 C5ar2 Cd74
POSITIVE REGULATION OF ALPHA BETA T CELL ACTIVATION	1.92445e-05	0.000252103	2.01305	Prkcq Cd86 Sash3 Ptpn22 Cd28 Cd83 Il4ra Lgals9 H2-T23 Jak2 Rara Ada Malt1 Cbfb Zap70 Ptprc Rasal3 Cd80 Ccl19 Tgfbr2 Ccr2 Cd3e Xcl1 H2-Eb1 Ifng Hlx Nckap1l Syk Runx3 Cd160 Il12rb1
INTERLEUKIN 4 PRODUCTION	0.000309885	0.00269883	2.01289	Prkcq Cd86 Sash3 Slc7a5 Cd28 Cd83 Lgals9 H2-T23 Ddit3 Rara Il1rap Havcr2 Cd3e Lef1 Cebpb H2-Eb1 Zfpm1 Syk Irf4
NEGATIVE REGULATION OF VIRAL LIFE CYCLE	0.000222188	0.00202481	2.01078	Ifitm1 Ifitm3 Ptx3 Ifitm2 Ch25h Ppia Trim59 Ciita
DETECTION OF EXTERNAL BIOTIC STIMULUS	0.000376059	0.00314449	2.01022	Scarb1 Pglyrp2 Tlr4 Clec7a Tlr1 Pglyrp1 Naip2 Nod1 Lbp H2-Eb1 Nod2 Cd1d1 Tlr6 H2-D1 Ssc5d Trem2 Tlr2 Ly96
REGULATION OF IMMUNE EFFECTOR PROCESS	6.51826e-14	5.39301e-12	2.0066	Cd96 Klrd1 Sema7a Klrk1 Klrc1 Spon2 Serping1 B2m Cd86 Rac2 Tyrobp Il6 Mif Cd226 Sash3 Slamf6 Pglyrp2 Il1b Il7r Ptpn22 Ripk3 Stap1 Tlr4 Ptpn6 Slc7a5 Clec7a Cd28 Jak3 Cr1l Loxl3 Ceacam1 Cd22 Tgfb1 Adgre5 Slamf8 Rasgrp1 Il4ra Lgals9 Foxf1 Cd177 Fgl2 H2-T23 Lyn Pvr Spi1 Camk4 Il1r1 Rara Hk1 Trex1 Xbp1 Malt1 Gata2 H2-M3 Ptprc Hmces Kit Laptm5 Phb2 Cd40 Rps19 Cd80 Ccl19 Was Tnfrsf1b Nos2 Ahr Ncf1 Dhx58…
POSITIVE REGULATION OF PHAGOCYTOSIS	3.46198e-05	0.000425175	2.00439	Ccl12 Ptx3 Il2rb Il1b Dock2 Stap1 Ccl2 Clec7a Il15ra C2 Itga2 Il2rg Gata2 Pycard Ptprc Rab31 Calr Cd47 Dnm2 Lman2 Slc11a1 Fpr2 Ifng Sirpb1b Nod2 Nckap1l Plcg2 Camk1d Il15 C3 Cyba Fcgr2b Tnf Sirpb1a
INTERFERON GAMMA MEDIATED SIGNALING PATHWAY	0.000379317	0.00316206	2.00239	Nr1h3 Jak1 Irgm1 Jak2 Irf1 Parp9 Txk Ifng Trp53 Nr1h2 Nlrc5 Stat1 Irgm2 Hsp90ab1 Hck Nmi Socs1 Ptpn2 Arg1
REGULATION OF PHAGOCYTOSIS	4.04243e-06	6.65413e-05	2.0003	Ccl12 Ptx3 Alox15 Il2rb Scarb1 Il1b Dock2 Stap1 Ccl2 Clec7a Il15ra C2 Itga2 Il2rg Csk Gata2 Pycard Ptprc Rab31 Calr Cd47 Fgr Dnm2 Lman2 Slc11a1 Fpr2 Ifng Cd300a Sirpb1b Nod2 Nckap1l Syk Tgm2 Plcg2 Atg3 Camk1d Il15 C3 Dysf Cyba Fcgr2b Tnf Sirpb1a Plscr1 Rab27a Adipoq Trem2 Ptprj Tlr2 Hck
REGULATION OF INTRINSIC APOPTOTIC SIGNALING PATHWAY IN RESPONSE TO DNA DAMAGE	0.000207746	0.00190424	1.99893	Ackr3 Cxcl12 Mif Tpt1 Bcl2 Taf9 Rps3 Snai1 Bid Cd44 Snai2 Clu Hnrnpk Skil Kdm1a Zfp385a Cdkn2d
DENDRITIC CELL CHEMOTAXIS	0.000423632	0.00343273	1.99678	Ccr7 Cxcr2 Cxcr4 Slamf8 Lgals9 Spi1 Ccl5 Pik3cg Ccr1 Gpr183 Ccl19 Calr C1qbp Ccr2
PHAGOCYTOSIS	4.07113e-10	1.70662e-08	1.9958	Spon2 Ccl12 Coro1a Ptx3 Alox15 Il2rb Scarb1 Rac2 Thbs1 Tyrobp Cd302 Ncf4 Il1b Dock2 Stap1 Tlr4 Pld4 Ccl2 Elmo1 Clec7a Nr1h3 Irf8 Pip5k1c Il15ra C2 Rhoh Ncf2 Itga2 Lyn Il2rg Pecam1 Csk Colec12 Itgal Limk1 Cd93 Rara Trex1 Gata2 Pycard Ptprc Rhog Rab31 Fyn Msr1 Calr Cd47 Pear1 P2ry6 Ccr2 Fgr Arhgap25 Dnm2 Lman2 Elmo2 Slc11a1 Bin2 Rab7b Myo1g Lbp Fpr2 Ifng Rab20 Cd300a Sirpb1b Nod2 Nckap1l Syk Adora2…
NEGATIVE REGULATION OF INTRINSIC APOPTOTIC SIGNALING PATHWAY IN RESPONSE TO DNA DAMAGE	0.000383551	0.00318175	1.99529	Ackr3 Cxcl12 Mif Tpt1 Bcl2 Taf9 Snai1 Bid Cd44 Snai2 Clu Kdm1a Zfp385a Cdkn2d
LIPOPOLYSACCHARIDE MEDIATED SIGNALING PATHWAY	5.65628e-05	0.000646667	1.99471	Ccl12 Scarb1 Mif Il1b Ptpn22 Tlr4 Ccl3 Ccl2 Tgfb1 Cd6 Ly86 Ltf Lyn Spi1 Ccl5 Malt1 Mapk1 Prdx2 Lbp Ptafr Trib1 Irak1 Cd180 Plcg2 Mapk3 Akt1 Bmp6 Tnf Tnfaip3 Lilra6 Cactin Tlr2 Hck Mapk14 Ly96 Bcl10 Irak2 Prkce Nfkbia Traf6
TRANSLATIONAL INITIATION	7.18122e-07	1.42897e-05	1.99192	Bank1 Rps5 Ppp1ca Eif3e Eif3i Eif4ebp1 Rps3 Rps17 Ccl5 Eif3d Eif3m Eif3k Eif2s1 Eif3h Eif3l Eif2b3 Eif4a1 Eif3c Eif3f Cops5 Mcts1 Abce1 Eif2b2 Ythdf1 Eif6 Ncbp1 Ddx3x Eif2a Rps6kb2 Eif4e2 Ythdf2 Eif2ak1 Eif2s3x Bzw1 Eif2s2 Eif2b1 Hspb1 Eif4g2 Polr2d Rps3a1 Ncbp2 Tmed2 Tnf Bzw2 Eif2b5 Eif3b Denr Khdrbs1 Nck2 Rbm4 Slbp Eif3g Eif4g1 Eif1 Nck1 Eif1b
NATURAL KILLER CELL MEDIATED IMMUNITY	1.72265e-05	0.000227564	1.99115	Cd96 Klrd1 Klrk1 Klrc1 Coro1a Cd226 Slamf6 Ptpn6 Tubb5 Nkg7 Ceacam1 Rasgrp1 Lgals9 Gzmb H2-T23 Pvr H2-M3 Rnf19b Havcr2 Arrb2 Fcgr4 Stat5b Tubb4b Lamp1 Plekhm2 H2-D1 Crtam Cd160 Pirb Sh2d1a Slamf7 Crk Arl8b Lag3 Prdx1 Rab27a Vav1
REGULATION OF MYELOID LEUKOCYTE DIFFERENTIATION	6.98459e-07	1.41675e-05	1.98913	Tyrobp Sfrp1 Tlr4 Ccl3 Id2 Irf7 Ripk1 Ceacam1 Tgfb1 Rb1 Inpp5d Ltf Lyn Ubash3b Camk4 Gpr55 Zfp36l1 Rara Gata2 Ccr1 Csf1 C1qc Fes Tlr3 Myc Zbtb46 Ror2 Cd4 Lef1 Cebpb H2-Eb1 Fos Ifng Pik3r1 Trib1 Zfpm1 Casp8 Pirb Klf10 Hcls1 Tnfaip6 Tnf Gpr68 Tfe3 Tal1 Lif Adipoq Cd74 Trem2 Fbn1 Pou4f1 Ocstamp Foxp1 Ptpn2 Hsf1
NEGATIVE REGULATION OF CYTOKINE PRODUCTION	1.14079e-10	5.43433e-09	1.98145	Cd96 Mmp8 Bank1 Il1r2 Orm1 Ido1 Ccr7 Apod Igf1 Clec4a3 Thbs1 Rnf125 Tyrobp Cd24a Il6 Gpr18 Pglyrp2 Ptpn22 Tlr4 Ptpn6 Srgn Fn1 Mefv Pdcd4 Jak3 Cd83 Ceacam1 Cd33 Tgfb1 Gbp7 Nfkb1 Lgals9 Git1 Inpp5d Cd34 Bcl3 Rps6ka4 Pml Ltf Nav3 Nlrc3 Hgf Csk Lrrc32 Ddit3 Oas1a Rara Cd274 H2-M3 Ptprs Pycard Ptprc Laptm5 Serpinb1a Klf2 Acp5 Ezh2 Furin Dhx58 Pglyrp1 Klf4 Havcr2 Arrb2 C1qbp Rel Lef1 Slc11a1 Xcl1 Lbp H…
NEGATIVE REGULATION OF ADAPTIVE IMMUNE RESPONSE	2.24633e-05	0.000289657	1.97872	Klrd1 Klrc1 Samsn1 Alox15 Il7r Ptpn6 Jak3 Cr1l Loxl3 Ceacam1 Il4ra H2-M3 Ptprc Ahr Havcr2 Tnfrsf14 Xcl1 Hfe Nod2 Nckap1l Tbx21 Cd160 Pirb
POSITIVE REGULATION OF LEUKOCYTE CHEMOTAXIS	6.73392e-06	0.000103275	1.97645	Cxcl13 Serpine1 Rarres2 Ccr7 Cxcl12 Rac2 Thbs1 Il6 Cxcl10 Pgf Ccl3 Edn1 Lgals9 Spi1 Ccl5 Dnm1l Mapk1 Ccr1 Csf1 Ccl19 Tirap Calr Zfp580 C1qbp Wnt5a Ccr2 Ccl4 Akirin1 Xcl1 Lbp Ccl7 Pla2g7 Fpr2 Adam10 C3ar1 Nckap1l Ptk2b Lgmn Mapk3 Rac1 Camk1d C5ar1 Adam17 Tnfsf14
FC RECEPTOR SIGNALING PATHWAY	0.000115533	0.00118318	1.97431	Prkcq Lyn Limk1 Ptprc Kit Fyn Cd47 Ikbkb Fcgr4 Fgr Clec4e Myo1g Map3k1 Syk Cd200r1 Plcg2 Fcgr1 Map2k4 Mapk9 Clec4d Fcgr2b Btk Vav3 Vav1 Mapk8 Lilra6 Ptprj Hck Nr4a3 Prkce Traf6 Abl1 Fcer1g
POSITIVE REGULATION OF T CELL MIGRATION	0.000565941	0.0043398	1.97428	Cxcl13 Cxcl12 Spn Cxcl10 Itga4 Ccl5 Pycard Adam8 Wnt5a Ccr2 Tnfrsf14 Xcl1 Adam10 Ccl20 Adam17 Tnfsf14
NEGATIVE REGULATION OF INTERFERON GAMMA PRODUCTION	0.000272011	0.00243467	1.97328	Cd96 Pglyrp2 Tlr4 Lgals9 Ddit3 Rara Cd274 Laptm5 Pglyrp1 Havcr2 C1qbp Xcl1 H2-Eb1 Nod2 Pirb
REGULATION OF MYELOID CELL DIFFERENTIATION	3.1473e-08	8.60445e-07	1.96722	B2m Tyrobp Lox Gpr171 Sfrp1 Hif1a Tlr4 Ccl3 Ets1 Csf3r Id2 Irf7 Ripk1 Ceacam1 Tgfb1 Rb1 Prmt1 Inpp5d Ltf Lyn Spi1 Ubash3b Camk4 Gpr55 Zfp36l1 Mef2c Rara Gata2 Ccr1 Csf1 Stat3 Acvr1b C1qc Fes Tlr3 Myc Zbtb46 Eif6 Ror2 Cd4 Lef1 Cebpb Rab7b Stat5b H2-Eb1 Fos Ifng Fam210b Pik3r1 Trib1 Zfpm1 Nckap1l Casp8 Ptk2b Klf13 Pirb Klf10 Hcls1 Hspa1b Zfp36 Tnfaip6 Tnf Gpr68 Meis2 Tfe3 Stat1 Tal1 Lif Adipoq Cd74…
MACROPHAGE CHEMOTAXIS	0.00026456	0.00237668	1.96684	Rarres2 Ccl12 Thbs1 Mif Stap1 Ccl3 Ccl2 Slamf8 Ccl5 Mapk1 Csf1 Akirin1 Lgals3 C3ar1 Ptk2b Mapk3 C5ar1
NEGATIVE REGULATION OF VIRAL ENTRY INTO HOST CELL	0.000285215	0.00251008	1.96506	Ifitm1 Ifitm3 Ptx3 Ifitm2 Ch25h Trim59 Ciita
RESPONSE TO TUMOR NECROSIS FACTOR	5.36445e-09	1.81353e-07	1.96381	Ccl11 Casp1 Eda2r Casp4 Ccl12 Cyp1b1 Thbs1 Plvap Casp3 Ptgs2 Sfrp1 Ccl3 Ccl2 Akap12 Ripk1 Tnfrsf1a Edn1 Nfkb1 Gbp2 Rps3 Zfp36l2 Gch1 Jak2 Ccl5 Ccl9 Tank Fas Zfp36l1 Aff3 Pycard Cpne1 Sele Mapk1 Laptm5 Lims1 Cd40 Ccl19 Tnfrsf1b Klf2 Igbp1 Ext1 Eif5a Ikbkb Hyal2 Birc3 Map4k3 Naip2 Kat2a Ccl4 Tnfrsf14 Xcl1 Il18bp Sharpin Ccl7 Gps2 Ccl6 Trp53 Nkiras2 Adam10 Sppl2a Syk Txndc17 Casp8 Vcam1 Tnfrsf4 Tnfr…
RESPONSE TO TYPE I INTERFERON	5.86765e-05	0.000658854	1.962	Ifitm1 Ifitm3 Ifitm2 Ch25h Ptpn6 Shmt2 Irf7 Tbk1 Jak1 Zbp1 Oas1a Ptpn1 Trex1 Ikbke Ifnar2 Oas2 Wnt5a Ifit1bl1 Irak1 Ythdf2 Samhd1 Ifnar1 Nlrc5 Stat1 Oas3 Hsp90ab1 Oas1g Cactin Ptpn2 Adar Rnf185 Ttll12
POSITIVE REGULATION OF RESPONSE TO CYTOKINE STIMULUS	8.21226e-05	0.000884224	1.95654	Casp1 Casp4 Hif1a Tlr4 Cxcr4 Irf7 Ripk1 Edn1 Taf9 Tbk1 Irgm1 Zbp1 Il1r1 Ikbke Cpne1 Csf1 Laptm5 Wnt5a Parp9 Txk Ifih1 Hspa1b Agpat1 Adam17 Nlrc5 Irgm2 Cd74 Trem2 Tlr2
REGULATION OF VIRAL GENOME REPLICATION	2.53099e-05	0.000317029	1.95632	Ifitm1 Ifitm3 Ifitm2 Bcl2 Ifi205 Cd28 Fam111a Gbp7 Ppia Ltf Ccl5 Top2a Oas1a Tnip1 Oas2 Notch1 Ifit1bl1 Ifih1 Ddx3x Ppie Pde12 Zc3hav1 N4bp1 Tarbp2 Tnf Pabpc1 Plscr1 Isg20 Oas3 Oasl1 Oas1g Bst2 Tmem39a Srpk1 Parp10 Znfx1 Adar
NEGATIVE REGULATION OF LEUKOCYTE CELL CELL ADHESION	8.72701e-07	1.69369e-05	1.95542	Ido1 Cxcl12 Spn Cd86 Casp3 Ptpn22 Ptpn6 Jak3 Loxl3 Ceacam1 Il4ra Lgals9 Fgl2 Pde5a Lrrc32 Cbfb Pag1 Cd274 H2-M3 Prdx2 Laptm5 Lax1 Irf1 Cd80 Tarm1 Klf4 Havcr2 Tnfrsf14 Cebpb Xcl1 H2-Eb1 Ctla4 Cd300a Hfe Lgals3 Tnfaip8l2 Hlx Il2ra Nckap1l Crtam Adora2a Tbx21 Runx3 Pirb Vtcn1 Cblb
REGULATION OF LEUKOCYTE MEDIATED IMMUNITY	1.39792e-09	5.56339e-08	1.95233	Cd96 Klrd1 Klrk1 Klrc1 B2m Rac2 Tyrobp Il6 Cd226 Sash3 Slamf6 Il1b Il7r Ripk3 Stap1 Tlr4 Ptpn6 Clec7a Cd28 Jak3 Cr1l Ceacam1 Tgfb1 Adgre5 Rasgrp1 Il4ra Lgals9 Foxf1 Cd177 H2-T23 Lyn Pvr Spi1 Camk4 Il1r1 Malt1 Gata2 H2-M3 Ptprc Hmces Kit Cd40 Was Tnfrsf1b Nos2 Ahr Fes Ddx21 Havcr2 Arrb2 Tlr3 Ccr2 Fgr Mr1 Cxcl5 Xcl1 Stat5b H2-Eb1 Ptafr Cd300a Hfe Nod2 Lamp1 Cd1d1 Nckap1l Syk H2-D1 Crtam Itgb2 Tbx21…
REGULATION OF FIBROBLAST MIGRATION	0.000472685	0.00376233	1.95204	Acta2 Thbs1 Arhgap4 Akap12 Tgfb1 Fgf2 Gna12 Mta2 Hyal2 Itgb1bp1 Prr5l Arhgef7 Rac1 Akt1 Slc8a1
ALPHA BETA T CELL DIFFERENTIATION	4.78605e-06	7.67722e-05	1.95143	Spn Cd86 Il6 Gpr18 Sash3 Slamf6 Itk Bcl2 Jak3 Cd83 Loxl3 Il4ra Lgals9 Bcl3 Prdm1 Rara Ada Malt1 Cbfb Zap70 Gpr183 Irf1 Cd80 Ccl19 Stat3 Tgfbr2 Lef1 Atp7a Bcl11b Sema4a Tox Ly9 H2-Eb1 Rpl22 Ptger4 Ifng Hlx Zfpm1 Batf Nckap1l Syk Irf4 Tbx21 Runx3 Il12rb1
REGULATION OF RESPONSE TO BIOTIC STIMULUS	5.97783e-13	4.08572e-11	1.9487	Cd96 Klrd1 Ereg Klrk1 Klrc1 Serping1 Rnf125 Tyrobp Ifi204 Mif Cd226 Slamf6 Il1b Ptpn22 Ifi205 Tlr4 Ptpn6 Gbp5 Clec7a Mndal Emilin1 Irf7 Ceacam1 Nr1h3 Slamf8 Rasgrp1 Tbk1 Lgals9 Ly86 Fgl2 Ltf H2-T23 Irgm1 Nlrc3 Lyn Pvr Spi1 Zbp1 Ccl5 Oas1a Ptpn1 Trafd1 Trex1 Ikbke Cd274 H2-M3 Pycard Prdx2 Rps19 Irf1 Ahr Tirap Ncf1 Dhx58 Fyn Havcr2 Arrb2 Adam8 Ikbkb C1qbp Birc3 Apoe Wnt5a Dtx3l Parp9 Fgr Pcbp2 Mr1 …
RESPONSE TO TUMOR CELL	0.000334797	0.00286813	1.94731	Prf1 Cd226 Nkg7 Ceacam1 Pvr Spi1 Cd274 Prdx2 Laptm5 Ahr Klf4 Havcr2 Notch1 Mr1 H2-Eb1 Abi3 Crtam Adam15 Cd160
REGULATION OF INTRINSIC APOPTOTIC SIGNALING PATHWAY	4.31779e-07	9.11082e-06	1.94557	S100a8 S100a9 Bdkrb2 Ackr3 Cxcl12 Mmp9 Mif Ptgs2 Tpt1 Bcl2 Ripk3 Hif1a Lck Grina Taf9 Ppia Rps3 Creb3l1 Plaur Snai1 Serinc3 Bid Bag5 Sod2 Ddit3 Ptpn1 Xbp1 Cd44 Dnm1l Pycard Rps7 Snai2 Eif5a Myc Ptpmt1 Ubb Hdac1 Flcn Clu Trp53 Ddx3x Nono Hnrnpk Ybx3 Skil Ndufa13 Bclaf1 Nfe2l2 Hspb1 Kdm1a Akt1 Zfp385a Bad Erp29 Fignl1 Ndufs3
ANTIGEN PROCESSING AND PRESENTATION OF PEPTIDE ANTIGEN	0.000175573	0.00165766	1.94218	Ctse Clec4a3 B2m H2-Aa H2-T23 Ace H2-M3 Pycard Tapbpl Sar1b Calr Ikbkb Dnm2 Mr1 Slc11a1 H2-Eb1 Hfe H2-D1 Lgmn H2-DMa H2-Ab1 Ctsd H2-DMb1 H2-Oa Ctsl Fcgr2b Tap1 Tapbp Ifi30 Cd74 Trem2 Erap1
MYELOID LEUKOCYTE CYTOKINE PRODUCTION	0.000264579	0.00237668	1.9408	Sema7a Spon2 Mif Tlr4 Tgfb1 Camk4 H2-M3 Kit Laptm5 Ddx21 Wnt5a Hmox1 Pirb Plcg2 Irak3 Cd74 Bcl10 Bcl6 Nr4a3
ADAPTIVE IMMUNE RESPONSE BASED ON SOMATIC RECOMBINATION OF IMMUNE RECEPTORS BUILT FROM IMMUNOGLOBULIN SUPERFAMILY DOMAINS	1.66524e-10	7.58772e-09	1.93957	Cxcl13 Klrd1 Prkcq Prf1 Klrc1 Cd8a Spn Serping1 B2m Il6 Klhl6 Cd226 Sash3 Slamf6 Rftn1 Cd27 Il1b Il7r Ripk3 Tlr4 Ptpn6 Clec7a Cd28 Jak3 Cr1l Irf7 H2-Aa Loxl3 Ceacam1 Pla2g4a Tgfb1 C2 Il4ra Inpp5d Bcl3 H2-T23 Pvr Il1r1 Mef2c Trex1 Ada Malt1 Cd274 H2-M3 Ptprc Hmces Cd40 Cd80 Ccl19 Was Tnfrsf1b Ahr Stat3 C1qc C1qb Havcr2 C1qbp Fcgr4 Ercc1 Ccr2 Notch1 Cd4 Mr1 Lef1 Slc11a1 Il17ra Sema4a Xcl1 Il18bp My…
POSITIVE REGULATION OF PRODUCTION OF MOLECULAR MEDIATOR OF IMMUNE RESPONSE	7.17814e-07	1.42897e-05	1.93834	Sema7a Spon2 B2m Cd86 Il6 Mif Cd226 Sash3 Il1b Ptpn22 Tlr4 Slc7a5 Clec7a Cd28 Tgfb1 Il4ra H2-T23 Camk4 Il1r1 Hk1 Xbp1 Malt1 H2-M3 Ptprc Hmces Kit Laptm5 Phb2 Cd40 Gpi1 Vamp3 Ddx21 Wnt5a Tnfrsf14 Xcl1 Nod2 Tnfrsf4 Tbx21 Cd160 Pirb Plcg2 Arid5a Phb
POSITIVE REGULATION OF LEUKOCYTE MEDIATED IMMUNITY	1.41379e-06	2.61469e-05	1.93601	Klrd1 Klrk1 Klrc1 B2m Tyrobp Il6 Cd226 Sash3 Slamf6 Il1b Stap1 Clec7a Cd28 Tgfb1 Rasgrp1 Cd177 H2-T23 Pvr Spi1 Camk4 Il1r1 Malt1 H2-M3 Ptprc Hmces Kit Cd40 Nos2 Ddx21 Mr1 Xcl1 Stat5b H2-Eb1 Ptafr Nod2 Lamp1 Cd1d1 H2-D1 Crtam Itgb2 Tbx21 Zbtb1 Cd160 Il12rb1 Plcg2 Arid5a
NEUROINFLAMMATORY RESPONSE	0.000252105	0.0022842	1.9359	Mmp8 Igf1 Mmp3 Mmp9 Il6 Ptgs2 Il1b Stap1 Ccl3 Cst7 Ptprc Tnfrsf1b Ifng Cd200r1 Plcg2 Cd200 Ctsc Cd200r4
NEGATIVE REGULATION OF TUMOR NECROSIS FACTOR SUPERFAMILY CYTOKINE PRODUCTION	0.000106044	0.00110553	1.93579	Orm1 Igf1 Clec4a3 Gpr18 Ptpn22 Tlr4 Ptpn6 Cd33 Lgals9 Cd34 Bcl3 Ltf Nlrc3 Rara Cd274 Acp5 Havcr2 Arrb2 Lbp Nod2 Pirb Il27ra Irak3 C5ar2 Tnfaip3 Zc3h12a Adipoq Trem2 Lilra6 Cactin
SMOOTH MUSCLE CELL PROLIFERATION	1.30862e-06	2.44899e-05	1.93556	Cnn1 Ereg S1pr1 Pdgfrb Apod Igf1 Adamts1 Thbs1 Mmp9 Ptgir Il6 Zfp143 Ptgs2 Tlr4 Pdcd4 Id2 Tgfb1 Edn1 Myocd Itga2 Jak2 Ccl5 Sod2 Mef2c Fgf2 Gna12 Gnai2 Gnai3 Cdkn1a Ppard Pten Pdgfd Efemp2 Mmp2 P2ry6 Myc Pdgfb Calcrl Tgfbr2 Apoe Hdac1 Dnmt1 Jun Notch3 Ptafr Ifng Igfbp3 Apln Trib1 Ldlrap1 Gna13 Irak1 Poldip2 Hmox1 Xrcc6 Sf1 Phb Il15 Akt1 Bmpr2
HOMEOSTASIS OF NUMBER OF CELLS	1.65008e-10	7.58772e-09	1.93273	Pde4b Gpr174 Ccr7 Coro1a B2m Il6 Mif Sash3 Ikzf1 Casp3 Emcn Il7r Bcl2 Slc25a5 Fstl1 Jam3 Ripk3 Hif1a Sp3 Ets1 Jak3 Id2 Dock11 Ccnb2 Rb1 Prmt1 Dock10 Lgals9 Inpp5d Spns2 Jak2 Lyn Spi1 Rps17 Fas Pik3cd Zfp36l1 Mef2c Ada Gata2 Csf1 Kit Prdx2 Gpr183 Rps19 Rps14 Rps24 Klf2 Ezh2 Stat3 Bak1 Cited2 Gpi1 Sh2b3 Acvr1b Ext1 Caml L3mbtl3 Pknox1 Ncapg2 Ccr2 Notch1 Cxcl5 Stat5b Lipa Hcar2 G6pdx Fam210b Bpgm Il…
CHROMOSOME CONDENSATION	0.000262691	0.00237328	1.9321	H3f3a Nusap1 Cdk1 Plk1 Smc2 Top2a Ncapg2 Ncapg Ncaph Smc4 Ncapd3 Ncapd2 Cdca5 Aifm1 H3f3b
NEGATIVE REGULATION OF SMOOTH MUSCLE CELL PROLIFERATION	0.000317016	0.00275331	1.93118	Cnn1 Apod Ptgir Pdcd4 Myocd Sod2 Mef2c Gna12 Cdkn1a Ppard Pten Efemp2 Apoe Ifng Igfbp3 Apln Trib1 Gna13 Hmox1 Sf1 Il15 Bmpr2
RESPONSE TO FLUID SHEAR STRESS	0.00032109	0.00277767	1.92843	Tfpi2 Pdgfrb Ptgs2 Mef2c Ace Klf2 Cited2 Mmp2 Klf4 Smad6 P2rx4 Ptk2b Nfe2l2 Akt1
PATTERN RECOGNITION RECEPTOR SIGNALING PATHWAY	1.78681e-07	4.25587e-06	1.92765	Scara3 Rnf125 Rftn1 Ptpn22 Tlr4 Clec7a Irf7 Nr1h3 Tifa Ninj1 Lgals9 Ltf Irgm1 Lyn Colec12 Tnip3 Oas1a Ptprs Tnip1 Phb2 Cd40 Gramd4 Irf1 Tirap Tlr1 Dhx58 Havcr2 Arrb2 Tlr3 C1qbp Birc3 Tlr7 Clec4e Nod1 Rab7b Lbp Bpifb1 Gps2 Cd300a Flot1 Nod2 Ifih1 Ddx3x Tlr6 Irak1 Irf4 Zdhhc5 Plcg2 Slc15a3 Phb Unc93b1 Pum2 Hspa1b Tlr8 Irak3 Rtn4 Cyba Tnf Tnip2 Btk Irak4 Smpdl3b Oas3 Rps6ka3 Tnfaip3 Pum1 Irgm2 Wdfy1…
NEGATIVE REGULATION OF IMMUNE EFFECTOR PROCESS	3.22406e-06	5.42055e-05	1.92757	Cd96 Klrd1 Klrc1 Serping1 Pglyrp2 Il7r Ptpn6 Jak3 Cr1l Loxl3 Ceacam1 Cd22 Tgfb1 Slamf8 Il4ra Lgals9 Foxf1 Fgl2 H2-T23 Spi1 H2-M3 Ptprc Rps19 Ahr Pglyrp1 Cd47 Havcr2 Arrb2 Ccr2 Xcl1 Cd300a Hfe Nod2 Lgals3 Hlx Nckap1l H2-D1 Tbx21 Hmox1 Pirb
POSITIVE REGULATION OF INTRINSIC APOPTOTIC SIGNALING PATHWAY	0.000199296	0.0018375	1.92628	S100a8 S100a9 Ripk3 Lck Rps3 Serinc3 Bid Ddit3 Dnm1l Rps7 Eif5a Myc Ubb Flcn Trp53 Skil Bclaf1 Bad
NEGATIVE REGULATION OF INTERLEUKIN 1 PRODUCTION	0.000855754	0.00619929	1.92574	Il1r2 Igf1 Mefv Ceacam1 Cd33 Git1 Pml Serpinb1a Acp5 Arrb2
REGULATION OF ERYTHROCYTE DIFFERENTIATION	0.000447144	0.00358628	1.92373	B2m Hif1a Ets1 Prmt1 Inpp5d Lyn Spi1 Zfp36l1 Gata2 Stat3 Acvr1b Stat5b Fam210b Zfpm1 Nckap1l Klf13 Hspa1b Zfp36 Stat1 Tal1 Ldb1 Mapk14 Smap1 Hspa9 Hmgb2 Mafb Gata1 Hoxa5 Hspa1a Arnt
NEGATIVE REGULATION OF LEUKOCYTE MEDIATED IMMUNITY	6.99026e-05	0.000768975	1.92233	Cd96 Klrd1 Klrc1 Il7r Ptpn6 Jak3 Cr1l Ceacam1 Lgals9 Foxf1 H2-T23 Spi1 H2-M3 Ptprc Ahr Havcr2 Arrb2 Ccr2 Xcl1 Cd300a Hfe Nod2 Nckap1l H2-D1 Tbx21 Hmox1 Pirb
NEGATIVE REGULATION OF COAGULATION	0.000345673	0.00294525	1.91955	Serpine1 Plat Serping1 Thbs1 Ceacam1 Edn1 C1qtnf1 Serpine2 Cd34 Pros1 Ubash3b Tfpi Sh2b3 Serpinb2 Pdgfb Apoe
REGULATION OF MYELOID LEUKOCYTE MEDIATED IMMUNITY	0.000149649	0.00144324	1.919	Rac2 Tyrobp Stap1 Adgre5 Il4ra Lgals9 Foxf1 Cd177 H2-T23 Lyn Spi1 Camk4 Gata2 Fes Ddx21 Ccr2 Fgr Cxcl5 Ptafr Cd300a Syk Itgb2 Hmox1 Pram1 C3 Cd84 Fcgr2b Btk Stxbp1 Itgam
REGULATION OF MONOCYTE CHEMOTAXIS	0.00130865	0.00879144	1.91899	Serpine1 Cxcl12 Cxcl10 Slamf8 Lyn Ccl5 Ccr1 Ccr2 Pla2g7 Fpr2 Dusp1 Lgmn
B CELL APOPTOTIC PROCESS	0.00130865	0.00879144	1.91735	Mif Lyn Hsh2d Ada Pten Bak1 Slc39a10 Irs2 Btk Cd74 Noc2l Il10 Foxp1 Bcl10 Crkl Bcl6 Pkn1
CD4 POSITIVE ALPHA BETA T CELL DIFFERENTIATION	3.93732e-05	0.000472478	1.91624	Spn Cd86 Il6 Sash3 Slamf6 Jak3 Cd83 Loxl3 Il4ra Lgals9 Bcl3 Rara Malt1 Cbfb Gpr183 Cd80 Ccl19 Stat3 Lef1 Atp7a Sema4a Tox Ly9 H2-Eb1 Ptger4 Ifng Hlx Zfpm1 Batf Nckap1l Irf4 Tbx21 Runx3 Il12rb1
TOLL LIKE RECEPTOR SIGNALING PATHWAY	2.19891e-06	3.84578e-05	1.91321	Scara3 Rftn1 Ptpn22 Tlr4 Irf7 Nr1h3 Ninj1 Lgals9 Ltf Lyn Colec12 Tnip3 Oas1a Ptprs Tnip1 Cd40 Gramd4 Irf1 Tirap Tlr1 Havcr2 Arrb2 Tlr3 Birc3 Tlr7 Rab7b Lbp Bpifb1 Gps2 Cd300a Flot1 Nod2 Ddx3x Tlr6 Irak1 Irf4 Plcg2 Unc93b1 Tlr8 Irak3 Rtn4 Cyba Tnf Tnip2 Btk Irak4 Smpdl3b Rps6ka3 Tnfaip3 Wdfy1 Oas1g Lgr4 Trem2 Lilra6 Cactin Tlr2 Reg3g Nmi Ly96 Ifi35 Bcl10 Irak2 Prkce Nfkbia Traf6
REGULATION OF NATURAL KILLER CELL MEDIATED IMMUNITY	0.000497931	0.00390398	1.9103	Cd96 Klrd1 Klrk1 Klrc1 Cd226 Slamf6 Ceacam1 Rasgrp1 Lgals9 H2-T23 Pvr H2-M3 Havcr2 Arrb2 Stat5b Lamp1 H2-D1 Crtam Cd160 Pirb
REGULATION OF LEUKOCYTE MEDIATED CYTOTOXICITY	9.66474e-05	0.00101625	1.90644	Klrd1 Klrk1 Klrc1 B2m Tyrobp Cd226 Slamf6 Il7r Ripk3 Stap1 Ceacam1 Rasgrp1 Lgals9 H2-T23 Pvr Spi1 H2-M3 Ptprc Nos2 Havcr2 Arrb2 Mr1 Cxcl5 Xcl1 Stat5b H2-Eb1 Lamp1 Cd1d1 Nckap1l H2-D1 Crtam Cd160 Pirb Il12rb1
T CELL CHEMOTAXIS	0.00152828	0.00994806	1.90472	Cxcl13 Cxcl10 Ccl3 Ccl5 Pik3cg Pik3cd Gpr183 Wnt5a Ccr2 Cxcl11 Xcl1 Adam10 Adam17 Tnfsf14
REGULATION OF CELL ADHESION MEDIATED BY INTEGRIN	0.000441854	0.00355291	1.90237	Cxcl13 Serpine1 Cyp1b1 Podxl Acer2 Skap1 P2ry12 Jam3 Ptpn6 Fermt3 Lpxn Ift74 Lyn Ccl5 Pik3cg Ada Snai2 Cd3e Pde3b Itgb1bp1 Nckap1l Syk
LEUKOCYTE MEDIATED IMMUNITY	3.89062e-12	2.30794e-10	1.90054	Cd96 Klrd1 Klrk1 Prf1 Klrc1 Spon2 Coro1a Cd8a Serping1 B2m Rac2 Tyrobp Il6 Cd226 Sash3 Slamf6 Rftn1 Cd27 Il1b Il7r Ripk3 Stap1 Tlr4 Ccl3 Ptpn6 Tubb5 Nkg7 Wdr1 Clec7a Cd28 Jak3 Cr1l Irf7 H2-Aa Ceacam1 Tgfb1 Adgre5 C2 Rasgrp1 Il4ra Lgals9 Foxf1 Inpp5d Bcl3 Cd177 Gzmb H2-T23 Lyn Pvr Spi1 Pik3cg Camk4 Pik3cd Il1r1 Trex1 Malt1 Ace Gata2 H2-M3 Ptprc Hmces Kit Rnf19b Cd40 Was Tnfrsf1b Nos2 Ahr Slamf9 C1…
REGULATION OF IMMUNOGLOBULIN PRODUCTION	0.000146483	0.00142143	1.90026	Cd86 Il6 Sash3 Cd28 Cd22 Tgfb1 Il4ra H2-T23 Trex1 Xbp1 Ptprc Hmces Phb2 Cd40 Gpi1 Vamp3 Xcl1 Tnfrsf4 Tbx21 Phb Il27ra Fcgr2b Tnf
CD4 POSITIVE ALPHA BETA T CELL ACTIVATION	1.14561e-05	0.000162978	1.89978	Prkcq Spn Cd86 Il6 Sash3 Slamf6 Nkg7 Jak3 Cd83 Loxl3 Il4ra Lgals9 Bcl3 Rara Malt1 Cbfb Cd274 Gpr183 Cd80 Ccl19 Stat3 Tarm1 Tgfbr2 Lef1 Atp7a Sema4a Xcl1 Tox Ly9 H2-Eb1 Ptger4 Ifng Hlx Zfpm1 Batf Nckap1l Irf4 Tbx21 Runx3 Cd160 Tcirg1 Il12rb1
REGULATION OF PLATELET ACTIVATION	0.000380172	0.00316206	1.89612	Prkcq Il6 Tlr4 Ceacam1 Pla2g4a C1qtnf1 Serpine2 Selp Jak2 Lyn Ubash3b Sh2b3 Il6st Pdgfb Apoe Plek Txk Emilin2 Syk Pdgfra Fundc2 Tec
NEGATIVE REGULATION OF INNATE IMMUNE RESPONSE	0.000131935	0.00131683	1.89542	Cd96 Klrd1 Klrc1 Serping1 Ifi205 Ceacam1 Nr1h3 Slamf8 Lgals9 H2-T23 Nlrc3 Oas1a Trafd1 Trex1 H2-M3 Rps19 Dhx58 Havcr2 Arrb2 H2-D1 Ythdf2 Pirb Nr1h2 Samhd1 Irak3 Crk Nlrc5 Dusp10 Oas3 Tnfaip3 Oas1g Fam3a Cactin Nmi Ptpn2 Nlrx1 Adar Arg1 Ttll12
REGULATION OF T CELL DIFFERENTIATION	3.45623e-07	7.49405e-06	1.895	Tcf7 Cd86 Sash3 Cd27 Il7r Cd28 Jak3 Cd83 Loxl3 Ceacam1 Rasgrp1 Il4ra Lgals9 Rhoh Fgl2 Camk4 Cd2 Prdm1 Rara Ada Xbp1 Malt1 Cbfb H2-M3 Zap70 Ptprc Prdx2 Irf1 Cd80 Ccl19 Zmiz1 Adam8 Tgfbr2 Kat2a Ccr2 Lef1 Clptm1 Tox Stat5b H2-Eb1 Ifng Ctla4 Hlx Il2ra Nckap1l Syk Crtam Irf4 Tbx21 Zbtb1 Ambra1 Runx3 Pirb Il12rb1 Il15 Bad Card11 H2-Oa Zeb1 Dusp10 Pnp2 Lag3 Il1rl2 Zc3h12a Cd74
MYELOID LEUKOCYTE ACTIVATION	7.56241e-09	2.37762e-07	1.8949	Mmp8 Rac2 Thbs1 Tyrobp Il6 Mif Cd226 Mt1 Lcp2 Cxcr2 Dock2 Batf2 Stap1 Tlr4 Ccl3 Ptpn6 Fn1 Prex1 Cd33 Pla2g4a Nr1h3 Ndrg1 Adgre5 Sbno2 Ifngr1 Rasgrp1 Il4ra Lgals9 Foxf1 Rhoh Cd177 Jak2 Lyn Spi1 Ccl5 Pik3cg Camk4 Pik3cd Cd2 Cst7 Cd93 Trex1 Gata2 Pycard Ptprc Csf1 Kit Kars Tlr1 Fes Vamp3 Havcr2 Tlr3 Hyal2 Tgfbr2 Wnt5a Ccr2 Itgb8 Fgr Lat2 Slc11a1 Cxcl5 Jun Snap23 Lbp Clu Ptafr Fpr2 Ifng Cd300a Adam10…
CELLULAR RESPONSE TO CADMIUM ION	0.00147044	0.00963141	1.89449	Mt2 Mmp9 Mt1 Mapk1 Ncf1 Cybb Atp7a Jun Fos Sumo1 Hmox1 Mapk3 Mapk9 Akt1 Egfr Daxx Mapk8 Ogg1 Hsf1
REGULATION OF CELL KILLING	1.50423e-05	0.000205622	1.89222	Klrd1 Klrk1 Prf1 Klrc1 B2m Tyrobp Cd226 Slamf6 Il7r Ripk3 Stap1 Clec7a Cr1l Ceacam1 Rasgrp1 Lgals9 H2-T23 Pvr Spi1 H2-M3 Ptprc Nos2 Havcr2 Arrb2 Mr1 Cxcl5 Xcl1 Stat5b H2-Eb1 Ifng Lamp1 Cd1d1 Nckap1l Syk H2-D1 Crtam Cd160 Pirb Il12rb1
POSITIVE REGULATION OF INTERFERON BETA PRODUCTION	0.000372271	0.00312112	1.89197	Tlr4 Irf7 Tbk1 Oas1a Irf1 Dhx58 Oas2 Tlr3 Tlr7 Polr3c Tomm70a Flot1 Ifih1 Ddx3x Irf5 Tlr8 Oas3 Oas1g Tlr2 Riok3 Hmgb2 Tlr9 Ripk2 Polr3d Zbtb20 Polr3a Irf3
FIBROBLAST PROLIFERATION	0.000127058	0.00128447	1.88836	Ereg Pdgfrb Igf1 Mif Ccna2 Sfrp1 Fn1 Ndufs4 Ccnb1 Col3a1 Pml Nlrc3 Sod2 Cdkn1a Pdgfd Zmiz1 Myc Pdgfb Wnt5a Rnaseh2b Morc3 Jun Cd300a Trp53 Emd B4galt7 Dach1 Pdgfra Aqp1
INTERLEUKIN 10 PRODUCTION	0.000190676	0.00177362	1.88581	Mmp8 Ido1 Tyrobp Il6 Sash3 Tlr4 Clec7a Cd28 Jak3 Cd83 Lgals9 Cd34 Bcl3 Hgf Cd274 Pycard Stat3 Cd47 Xcl1 H2-Eb1 Nod2 Syk Irf4 Pirb Plcg2
MATURATION OF SSU RRNA FROM TRICISTRONIC RRNA TRANSCRIPT SSU RRNA 5 8S RRNA LSU RRNA	0.00080148	0.00588751	1.88279	Rps8 Rps16 Rps19 Rps14 Rcl1 Rps21 Mrps11 Tbl3 Dhx37 Abt1 Ngdn Heatr1 Nop14 Rpp40 Helb Pwp2 Rrs1
IMMUNOGLOBULIN PRODUCTION	7.74612e-06	0.000114876	1.88269	B2m Cd86 Il6 Sash3 Cd28 H2-Aa Cd22 Tgfb1 Il4ra H2-T23 Trex1 Xbp1 Ptprc Hmces Phb2 Cd40 Gpi1 Vamp3 Ercc1 Xcl1 H2-Eb1 Ctnnbl1 Batf Tnfrsf4 Tbx21 H2-DMa Phb Il27ra H2-Ab1 H2-DMb1 H2-Oa Samhd1 Fcgr2b Tnf Tcf3 Gapt Btk Yy1 Il10 Mcm3ap H2-Ob Bcl6 Traf6 Dnajb9 Tlr9 Pkn1 Pms2
NEGATIVE REGULATION OF DEFENSE RESPONSE	5.86903e-09	1.92211e-07	1.88185	Cd96 Klrd1 Klrc1 Igf1 Serping1 Cdh5 Rnf125 Ifi205 Gpr31b Mefv Tnfrsf1a Ceacam1 Nr1h3 Slamf8 Rb1 Nfkb1 Lgals9 Foxf1 Git1 Fgl2 H2-T23 Nlrc3 Lyn Hgf Oas1a Cst7 Trafd1 Trex1 Ada H2-M3 Ptprc Rps19 Plk2 Ppard Tnfrsf1b Acp5 Furin Dhx58 Fyn Pglyrp1 Psmb4 Klf4 Havcr2 Arrb2 Socs3 C1qbp Vps35 Calcrl Apoe Fgr Pcbp2 Sharpin H2-Eb1 Gps2 Ptger4 Fpr2 Nod2 Tnfaip8l2 Il2ra Syk H2-D1 Adora2a Ythdf2 Pirb Cd200r1 Cd2…
POSITIVE REGULATION OF HEMOPOIESIS	9.30235e-07	1.79427e-05	1.87969	Lgals1 Cd86 Tyrobp Sash3 Cd27 Il7r Id2 Cd83 Ripk1 Tgfb1 Il15ra Rb1 Rasgrp1 Il4ra Lgals9 Inpp5d Rhoh Zfp36l1 Rara Ada Xbp1 Malt1 Cbfb H2-M3 Zap70 Ptprc Ccr1 Csf1 Cd80 Ccl19 Zmiz1 Fes Adam8 Zbtb46 Tgfbr2 Ror2 Cd4 Lef1 Tox Stat5b H2-Eb1 Fos Ifng Lgals3 Hlx Il2ra Trib1 Nckap1l Syk Casp8 Zbtb1 Ambra1 Runx3 Pirb Il12rb1 Xrcc6 Pcid2 Il15 Klf10 Bad Hcls1 Tnf Gpr68 Mmp14 Btk Dusp10 Pnp2 Il1rl2 Lif Cd74 Tr…
POSITIVE REGULATION OF I KAPPAB KINASE NF KAPPAB SIGNALING	5.27363e-07	1.09803e-05	1.87931	Lgals1 S100a4 Casp1 Ccr7 Eda2r Gapdh Nup62 Lamtor5 Il1b Litaf Ror1 Tlr4 Clec7a Prkcb Ripk1 Tnfrsf1a Flna Tifa Tbk1 Lgals9 Ltf Tfg Rhoc Malt1 Ikbke Map3k3 Cd40 Ccl19 Plk2 Tirap Ecm1 Fyn Ddx21 Tlr3 Ikbkb Ube2i Birc3 Rel Cxxc5 Cd4 Ube2n Trim14 Nod1 Fkbp1a Sharpin H2-Eb1 Shisa5 Ccdc22 Nod2 Nek6 Tlr6 Map3k14 Casp8 Irak1 Cant1 Hmox1 Rbck1 Slc35b2 Sectm1a Brd4 Tmem106a Ltbr Card11 Card9 Fasl Clec4d Tnf …
NEGATIVE REGULATION OF CD4 POSITIVE ALPHA BETA T CELL ACTIVATION	0.0020809	0.0129041	1.87891	Jak3 Loxl3 Il4ra Lgals9 Cbfb Cd274 Tarm1 Xcl1 Hlx Tbx21 Runx3 Zc3h12a Bcl6 Socs5 Hmgb1 Arg2 Foxp3
DETECTION OF BIOTIC STIMULUS	0.00090211	0.00650512	1.87567	Scarb1 Pglyrp2 Tlr4 Clec7a Tlr1 Pglyrp1 Naip2 Nod1 Lbp H2-Eb1 Nod2 Cd1d1 Tlr6 H2-D1 Crtam Dach1 Srpx Ssc5d Trem2 Ptprj Tlr2 Ly96 Nlrp3
NATURAL KILLER CELL ACTIVATION	3.70371e-05	0.000449593	1.87527	Klrk1 Klrc1 Coro1a Il2rb Tyrobp Pglyrp2 Ptpn22 Sp3 Nkg7 Nfil3 Il15ra Rasgrp1 H2-T23 Jak2 Pik3cd Cd2 Prdm1 H2-M3 Bloc1s6 Ptprc Pglyrp1 Havcr2 Fcgr4 Fgr Tox Stat5b Lamp1 Casp8 Zbtb1
POSITIVE REGULATION OF APOPTOTIC SIGNALING PATHWAY	3.89617e-06	6.47146e-05	1.86973	S100a8 S100a9 Thbs1 Sfrp1 Ripk3 Lck Ppp1ca Ripk1 Rps3 Pml Jak2 Serinc3 Fas Bid Ddit3 Dnm1l Pycard Rps7 Ptprc Pten Eif5a Myc Apaf1 Hyal2 Ubb Ppp2r1b Flcn Trp53 Ppp2r1a Adora2a Rbck1 Ctsc Stk4 Skil Bclaf1 Tnfrsf12a Mapk9 Ltbr Bad Srpx Traf7 Tgfbr1 Tnf Tnfsf10 Bcl2l11 Htra2 Maged1 Nck2
REGULATION OF INTRINSIC APOPTOTIC SIGNALING PATHWAY BY P53 CLASS MEDIATOR	0.00145649	0.00955989	1.86835	Bdkrb2 Mif Bcl2 Taf9 Cd44 Rps7 Eif5a Myc Ubb Trp53 Hnrnpk Kdm1a Zfp385a
POSITIVE REGULATION OF CYTOKINE PRODUCTION INVOLVED IN IMMUNE RESPONSE	0.000189438	0.00176734	1.86447	Sema7a Spon2 B2m Il6 Mif Cd226 Sash3 Il1b Tlr4 Slc7a5 Clec7a H2-T23 Camk4 Il1r1 Hk1 Malt1 H2-M3 Kit Laptm5 Ddx21 Wnt5a Tnfrsf14 Xcl1 Nod2 Tbx21 Cd160 Pirb Plcg2 Arid5a
NEGATIVE REGULATION OF LEUKOCYTE MIGRATION	0.0010244	0.0072213	1.85981	Klrk1 Ccl12 Cxcl12 Apod Gpr18 Mif Stap1 Padi2 Ccl2 Emilin1 Slamf8 Ada Ptger4 Dusp1 Cd300a Plcb1 Hmox1 Cd200r1 Cd200 Il27ra Akt1 Tnfaip6
NEGATIVE REGULATION OF VIRAL PROCESS	8.72008e-05	0.000926213	1.85814	Ifitm1 Ifitm3 Ptx3 Ifitm2 Ch25h Ifi205 Fam111a Ppia Ltf Ccl5 Oas1a Tnip1 Oas2 Trim59 Ciita Trim14 Ifit1bl1 Ifih1 Zc3hav1 N4bp1 Zfp36 Tnf Plscr1 Isg20 Stat1 Oas3 Ly6e Oasl1 Oas1g Bst2 Ubp1 Mid2 Srpk1 Parp10 Znfx1
NEGATIVE REGULATION OF ANTIGEN RECEPTOR MEDIATED SIGNALING PATHWAY	0.00266432	0.0159859	1.8573	Thy1 Ptpn22 Ptpn6 Dgkz Ubash3a Ceacam1 Lpxn Cd22 Plcl2 Laptm5 Elf1 Gps2 Cd300a Lgals3 Cd160 Cblb Sh2d1a Fcgr2b Sla2 Ptprj Ptpn2
VIRAL GENE EXPRESSION	3.03392e-05	0.000375537	1.85704	Ifitm3 St3gal1 Ccl3 Usf2 Prmt1 St3gal2 Mgat2 Ccl5 Psmc3 Eif3d Eif3l St3gal4 St6galnac3 Eif3f St6galnac4 Furin Ptbp1 Gtf2b Mcts1 Parp9 Pcbp2 Hdac1 Lef1 Ccl4 Trim14 Jun Ctdp1 St6gal1 Spcs1 Galnt1 Rest Sp1 Csnk1a1 Tarbp2 Smarca4 Zfp36 Ssb Eif3b Taf11 Denr Ep300 Chd1 Mgat5 Ubp1 Mid2 Man2a1 Eif3g Mdfic Parp10 Atg12 Mogs Tfap4 Spcs3 Mgat1 Ccnt1 Inpp5k Larp7 Usf1
DNA REPLICATION INITIATION	0.00101217	0.00716728	1.85415	Ccne1 Cdc34 Orc4 Mcm5 Lrwd1 Mcm6 Mcm3 Mcm2 Mcm4 Mcm7 Pola2 Topbp1 Cdt1 Cdc45 Gins3 Pola1 Ticrr Orc5 Noc3l Cdk2 Prim2 Wrnip1 Nbn Orc6
T CELL DIFFERENTIATION IN THYMUS	0.000137691	0.00136562	1.85408	Cd3d Ccr7 B2m Il1b Dock2 Il7r Cd3g Bcl2 Ripk3 Cd28 Rasgrp1 Zfp36l2 Camk4 Zfp36l1 Ada Zap70 Ptprc Adam8 Mr1 Cd3e Bcl11b Clptm1 Tox Stat5b Trp53
T CELL ACTIVATION INVOLVED IN IMMUNE RESPONSE	1.57415e-05	0.000212409	1.85344	Spn Cd86 Il6 Slamf6 Jak3 Loxl3 Ceacam1 Il4ra Lgals9 Bcl3 Fgl2 Itgal Rara Malt1 Gpr183 Cd80 Ccl19 Stat3 Havcr2 Lcp1 Lef1 Clec4e Atp7a Slc11a1 Sema4a Ly9 H2-Eb1 Ptger4 Ifng Trp53 Lgals3 Hlx Zfpm1 Batf Nckap1l Irf4 Tbx21 Pirb Il12rb1 Apbb1ip Rps6 Relb Psen1 H2-DMb1 Clec4d Fcgr2b
NEGATIVE REGULATION OF LYMPHOCYTE MEDIATED IMMUNITY	0.000285817	0.00251008	1.85198	Cd96 Klrd1 Klrc1 Il7r Ptpn6 Cr1l Ceacam1 Lgals9 H2-T23 H2-M3 Ptprc Ahr Havcr2 Arrb2 Xcl1 Hfe Nod2 Nckap1l H2-D1 Tbx21 Pirb
GRANULOCYTE DIFFERENTIATION	0.000951204	0.00676603	1.8469	Sp3 Ceacam1 Inpp5d Lbr Spi1 Rara Gata2 Cited2 C1qc L3mbtl3 Zbtb46 Lef1 Trib1 Zfpm1 Jagn1 Hcls1 Tal1 Adipoq
VASCULAR ENDOTHELIAL GROWTH FACTOR PRODUCTION	0.000951204	0.00676603	1.84615	Cyp1b1 Il6 Ptgs2 Il1b Hif1a Adamts3 Tgfb1 Il6st Ccr2 C3ar1 C5ar1 C3 Tnf Hpse Ccbe1 Flt4 Cxcl17 Ndrg2 Adgrg1 Il1a Sulf1 Brca1
CELL KILLING	1.59847e-06	2.87177e-05	1.84598	Klrd1 Klrk1 Prf1 Klrc1 Coro1a Gapdh B2m Tyrobp Cd226 Slamf6 Il7r Ripk3 Stap1 Ptpn6 Tubb5 Nkg7 Clec7a Cr1l Ceacam1 Rasgrp1 Lgals9 Gzmb Ltf H2-T23 Pvr Spi1 Hmgn2 H2-M3 Ptprc Rnf19b Rps19 Nos2 Pglyrp1 Havcr2 Arrb2 Fcgr4 Trem1 Mr1 Cxcl5 Xcl1 Stat5b H2-Eb1 Ifng Tubb4b Lamp1 Cd1d1 Plekhm2 Nckap1l Syk H2-D1 Crtam Cd160 Pirb Il12rb1 Fcgr1 Ctsc Sh2d1a C3 Slamf7 Fcgr2b Crk Arl8b Lag3 Itgam Hsp90ab1 Prdx1 R…
INTRINSIC APOPTOTIC SIGNALING PATHWAY	2.32605e-09	8.88059e-08	1.84483	S100a8 S100a9 Bdkrb2 Ackr3 Bcl2a1a Eda2r Casp4 Cxcl12 Cyp1b1 Mmp9 Cd24a Mif Casp3 Ptgs2 Tpt1 Bcl2 Ifi205 Ripk3 Hif1a Lck Tnfrsf1a Grina Taf9 Ppia Rps3 Bcl3 Creb3l1 Plaur Snai1 Pml Jak2 Rps27l Serinc3 Bid Bag5 Qrich1 Sod2 Ddit3 Ptpn1 Phlda3 Xbp1 Cd44 Ikbke Dnm1l Pycard Rps7 Cdkn1a Snai2 Tnfrsf1b Hic1 Mybbp1a Bak1 Crip1 Eif5a Myc Apaf1 Gskip Ptpmt1 Ubb Hdac1 Ppm1f Cebpb Ddit4 Pdcd10 Flcn Clu Topors…
REGULATION OF CD4 POSITIVE ALPHA BETA T CELL DIFFERENTIATION	0.000667863	0.00505966	1.84468	Cd86 Sash3 Jak3 Cd83 Loxl3 Il4ra Lgals9 Rara Malt1 Cbfb Cd80 Ccl19 H2-Eb1 Ifng Hlx Nckap1l Irf4 Tbx21 Runx3 Il12rb1
NEGATIVE REGULATION OF LEUKOCYTE PROLIFERATION	9.09736e-05	0.000959802	1.84389	Ido1 Ccl12 Spn Cd86 Tyrobp Ifi204 Casp3 Ifi205 Ptpn6 Lgals9 Inpp5d Pde5a Lyn Lrrc32 Cd274 H2-M3 Cd80 Havcr2 Lst1 Tnfrsf14 Cebpb Xcl1 H2-Eb1 Ctla4 Cd300a Il2ra Crtam Pirb Tnfrsf13b Vtcn1 Cblb
VASCULAR ASSOCIATED SMOOTH MUSCLE CELL PROLIFERATION	0.0010943	0.00757812	1.84335	Cnn1 Igf1 Adamts1 Mmp9 Pdcd4 Edn1 Myocd Jak2 Sod2 Mef2c Fgf2 Gna12 Gnai2 Gnai3 Cdkn1a Pten Efemp2 Mmp2 P2ry6 Pdgfb Dnmt1 Jun Apln Ldlrap1 Gna13 Poldip2 Hmox1
MYELOID CELL DIFFERENTIATION	3.57667e-11	1.81372e-09	1.84266	Ccr7 Fli1 B2m Mmp9 Tyrobp Mt1 Ikzf1 Lox Casp3 Gpr171 Slc25a5 Sfrp1 Batf2 Ifi205 Hif1a Tlr4 Sp3 Ccl3 Ptpn6 Ets1 Wdr1 Csf3r Jak3 Id2 Irf7 Ripk1 Ceacam1 Tgfb1 Irf8 Junb Sbno2 Rb1 Prmt1 Lgals9 Inpp5d Lbr Pde1b Pml Nrros Ltf Jak2 Ostm1 Lyn Spi1 Ubash3b Camk4 Pik3cd Gpr55 Zfp36l1 Mef2c Rara Rasgrp4 Cbfb Gata2 Pip4k2a Ccr1 Csf1 Kit Gpr183 Rps19 Rps14 Ccl19 Klf2 Tirap Stat3 Cited2 Sh2b3 Acvr1b C1qc Fes L…
DEFENSE RESPONSE TO SYMBIONT	4.09933e-09	1.44812e-07	1.84219	Ifitm1 Ifitm3 Kcnj8 Prf1 Cxcl9 Spon2 Ifitm2 Rnf125 Il6 Il1b Cxcl10 Bcl2 Ptpn22 Ifi205 Ripk3 Irf7 Ifngr1 Gbp7 Gbp2 Rnase6 Fgl2 Pml Zbp1 Serinc3 Oas1a Trex1 Pycard Ptprc Ifnar2 Phb2 Cd40 Irf1 Nt5c3 Mlkl Dhx58 Oas2 Ddx21 Tlr3 Hyal2 C1qbp Birc3 Dtx3l Parp9 Tlr7 Pcbp2 Ncbp1 Exoc1 Ddit4 Polr3c Ifit1bl1 Slfn9 Tomm70a Ifng Ifih1 Rtp4 Map3k14 Irf5 Atg16l1 Pde12 Pirb Il12rb1 Zc3hav1 Slfn8 Sin3a Tarbp2 Ifng…
POSITIVE REGULATION OF CD4 POSITIVE ALPHA BETA T CELL ACTIVATION	0.00104091	0.00730495	1.84093	Prkcq Cd86 Sash3 Cd83 Il4ra Lgals9 Rara Malt1 Cd80 Ccl19 Tgfbr2 Xcl1 H2-Eb1 Ifng Hlx Nckap1l Cd160 Il12rb1
NEGATIVE REGULATION OF MYELOID CELL DIFFERENTIATION	0.000274559	0.00244218	1.83816	Gpr171 Sfrp1 Tlr4 Ccl3 Ceacam1 Prmt1 Inpp5d Ltf Lyn Ubash3b Gpr55 Zfp36l1 Rara Gata2 C1qc Tlr3 Myc Zbtb46 Stat5b Pik3r1 Trib1 Zfpm1 Ptk2b Klf13 Pirb Zfp36 Tnfaip6 Gpr68 Meis2 Adipoq Wdr61 Fbn1 Ldb1 Hspa9 Ptpn2 Gabpa Tmem178 Meis1 Nfkbia
POSITIVE REGULATION OF CHEMOTAXIS	7.16915e-06	0.000107846	1.83741	Cxcl13 S1pr1 Serpine1 Rarres2 Ccr7 Pdgfrb Cxcl12 Rac2 Thbs1 Il6 P2ry12 Il16 Cxcl10 Pgf Ccl3 Cxcr4 Tgfb1 Edn1 Lgals9 Itga2 Spi1 Ccl5 Dnm1l Fgf2 Mapk1 Ccr1 Csf1 Ccl19 Pdgfd Tirap Prkd2 Calr Zfp580 Pdgfb Fgfr1 C1qbp Wnt5a Ccr2 Ppm1f Ccl4 Akirin1 Xcl1 Lbp Ccl7 Pla2g7 Fpr2 P2rx4 Adam10 C3ar1 Nckap1l Ptk2b Lgmn Mapk3 Rac1 Camk1d C5ar1 Hspb1 Bmpr2 Adam17 Tnfsf14
NEGATIVE REGULATION OF VIRAL GENOME REPLICATION	0.000740276	0.0054763	1.83359	Ifitm1 Ifitm3 Ifitm2 Ifi205 Fam111a Ltf Ccl5 Oas1a Tnip1 Oas2 Ifit1bl1 Ifih1 Zc3hav1 N4bp1 Tnf Plscr1 Isg20 Oas3 Oasl1 Oas1g Bst2 Srpk1 Parp10 Znfx1
LEUKOCYTE MEDIATED CYTOTOXICITY	1.28727e-05	0.000180677	1.83251	Klrd1 Klrk1 Prf1 Klrc1 Coro1a B2m Tyrobp Cd226 Slamf6 Il7r Ripk3 Stap1 Ptpn6 Tubb5 Nkg7 Ceacam1 Rasgrp1 Lgals9 Gzmb H2-T23 Pvr Spi1 H2-M3 Ptprc Rnf19b Nos2 Havcr2 Arrb2 Fcgr4 Trem1 Mr1 Cxcl5 Xcl1 Stat5b H2-Eb1 Tubb4b Lamp1 Cd1d1 Plekhm2 Nckap1l H2-D1 Crtam Cd160 Pirb Il12rb1 Fcgr1 Ctsc Sh2d1a Slamf7 Fcgr2b Crk Arl8b
ANTIGEN PROCESSING AND PRESENTATION OF EXOGENOUS ANTIGEN	0.00114219	0.00787507	1.83245	Ctse Clec4a3 B2m H2-Aa H2-T23 H2-M3 Ikbkb Dnm2 Mr1 H2-Eb1 Cd1d1 Lgmn H2-DMa H2-Ab1 Ctsd H2-DMb1 H2-Oa Ctsl Fcgr2b Psme1 Tap1 Ifi30 Cd74 H2-Ob Traf6 Fcer1g Ap3d1
REGULATION OF NATURAL KILLER CELL ACTIVATION	0.00107445	0.00749015	1.83185	Klrc1 Tyrobp Pglyrp2 Ptpn22 Il15ra Rasgrp1 H2-T23 Jak2 Prdm1 H2-M3 Bloc1s6 Pglyrp1 Havcr2 Fcgr4 Fgr Tox Stat5b Lamp1 Zbtb1 Il15
REGULATION OF CELLULAR EXTRAVASATION	0.00131673	0.00880808	1.83181	Thy1 Cxcl12 Plvap Jam3 Ripk3 Itga4 Lyve1 Selp Il1r1 St3gal4 Sele Pdgfd Cd47 Adam8 Ccr2 Ptger4 Ptafr Plcb1 Bst1
KILLING OF CELLS OF ANOTHER ORGANISM	0.00142788	0.00941348	1.82996	Prf1 Gapdh Clec7a Ltf Hmgn2 Rps19 Nos2 Pglyrp1 Ifng Syk
NEGATIVE REGULATION OF INFLAMMATORY RESPONSE	8.64447e-06	0.000127001	1.82974	Igf1 Cdh5 Gpr31b Mefv Tnfrsf1a Nr1h3 Slamf8 Rb1 Nfkb1 Foxf1 Git1 Nlrc3 Lyn Hgf Cst7 Ada Ptprc Rps19 Plk2 Ppard Tnfrsf1b Acp5 Furin Fyn Pglyrp1 Psmb4 Klf4 Socs3 Vps35 Calcrl Apoe Fgr Sharpin H2-Eb1 Gps2 Ptger4 Fpr2 Nod2 Tnfaip8l2 Il2ra Syk Adora2a Cd200r1 Cd200 Rhbdf2 Lpcat3 Zfp36 Tnfaip6 Fcgr2b Dusp10 Smpdl3b Cnr2 Tnfaip3 Tek Ptgis Adipoq Gba Trem2 Il20rb Pbk Hck Mapk14 Cxcl17 Il10 Ptpn2 Nlrx1 Ha…
REGULATION OF NEUTROPHIL CHEMOTAXIS	0.00291574	0.0173949	1.82956	Ccr7 Rac2 Jam3 Edn1 Mpp1 Dnm1l Ccl19 Tirap C1qbp Xcl1 Lbp Bst1 Nod2 C3ar1 Nckap1l Rac1 Camk1d C5ar1 Tnfaip6 C5ar2 Cd74
CYTOKINE PRODUCTION INVOLVED IN IMMUNE RESPONSE	2.34111e-05	0.000296793	1.82903	Cd96 Sema7a Spon2 B2m Il6 Mif Cd226 Sash3 Il1b Tlr4 Slc7a5 Clec7a Jak3 Tgfb1 H2-T23 Camk4 Il1r1 Hk1 Malt1 H2-M3 Kit Laptm5 Tnfrsf1b Slamf9 Ddx21 Tlr3 Trem1 Wnt5a Ccr2 Tnfrsf14 Xcl1 Hfe Nod2 Tbx21 Hmox1 Cd160 Pirb Plcg2 Arid5a
NEGATIVE REGULATION OF INTERLEUKIN 1 BETA PRODUCTION	0.00362344	0.0208265	1.82348	Igf1 Mefv Cd33 Git1 Pml Serpinb1a Acp5 Arrb2 Tnfaip3 Zc3h12a Trem2 Nlrp3
LYMPHOCYTE MEDIATED IMMUNITY	6.03362e-09	1.95564e-07	1.82217	Cd96 Klrd1 Klrk1 Prf1 Klrc1 Coro1a Cd8a Serping1 B2m Il6 Cd226 Sash3 Slamf6 Rftn1 Cd27 Il1b Il7r Ripk3 Ptpn6 Tubb5 Nkg7 Cd28 Cr1l Irf7 H2-Aa Ceacam1 Tgfb1 C2 Rasgrp1 Il4ra Lgals9 Inpp5d Bcl3 Gzmb H2-T23 Pvr Il1r1 Trex1 Malt1 H2-M3 Ptprc Hmces Rnf19b Cd40 Was Tnfrsf1b Ahr C1qc C1qb Havcr2 Arrb2 C1qbp Fcgr4 Ercc1 Ccr2 Mr1 Xcl1 Stat5b Myo1g H2-Eb1 Clu Hfe Tubb4b Nod2 Lamp1 Cd1d1 Plekhm2 Batf Nckap1l…
REGULATION OF MUSCLE HYPERTROPHY	0.000486681	0.00382532	1.82054	Lmcd1 Igf1 Rgs2 Tnfrsf1a Edn1 Rgs4 Pde5a Tnfrsf1b Il6st Atp2b4 Notch1 Ctdp1 Pde9a G6pdx Tomm70a Mtpn P2rx4 Parp2 Jarid2
REGULATION OF LIPID KINASE ACTIVITY	0.000434243	0.00350966	1.8201	Ccr7 Pdgfrb P2ry12 Dgkz Tgfb1 Rb1 Lyn Pik3r5 Fgf2 Pip4k2a Kit Ccl19 Pip4k2b Socs3 Pdgfb Fgr Fpr2 Nod2 Pik3r1 Flt1 Agap2 Ambra1 Ptk2b Rbl1 Pdgfra Tek Vav3 Eef1a2 Sla2 Rbl2 Cish Socs1 Flt3 Socs5 Pik3ip1
MITOTIC SISTER CHROMATID SEGREGATION	5.39302e-06	8.43565e-05	1.81989	Nup62 Nusap1 Zfp207 Ube2c Tubg1 Rb1 Ccnb1 Plk1 Smc2 Nuf2 Racgap1 Prc1 Sox7 Dlgap5 Ran Cenpc1 Map10 Ncapg2 Ncapg Bub3 Pds5b Ncaph Kif18b Smc4 Anapc7 Kif4 Dusp1 Ppp2r1a Nek6 Ncapd3 Cdca8 Cdc20 Chmp2b Mad2l1 Eml4 Rab11a Katnb1 Pcid2 Dctn2 Kif22 Spdl1 Cenpf Klhl22 Ncapd2 Naa10 Bub1 Trip13 Cdt1 Smc1a Kpnb1 Cul3 Mau2 Vps4a Cdca5 Rad21 Cdc27 Dsn1 Chmp2a Cdc16 Ndc80 Tnks Chmp6 Hnrnpu Anapc5 Cenpe Mis12 S…
POSITIVE REGULATION OF MYELOID LEUKOCYTE DIFFERENTIATION	0.000692341	0.00519899	1.81879	Tyrobp Id2 Ripk1 Tgfb1 Rb1 Zfp36l1 Ccr1 Csf1 Fes Ror2 Cd4 Lef1 H2-Eb1 Fos Ifng Trib1 Casp8 Klf10 Hcls1 Tnf Gpr68 Lif Cd74 Trem2 Pou4f1 Ocstamp Hsf1 Hax1 Traf6
REGULATION OF CELL CELL ADHESION	2.20432e-12	1.41437e-10	1.81826	Cxcl13 Lgals1 Ido1 Ccr7 Klrk1 Prkcq Thy1 Ccl12 Cxcl12 Coro1a Spn Igf1 Podxl B2m Cd86 Fxyd5 Cd24a Il6 Cd5 Sash3 Icos Skap1 Casp3 Cd27 Il1b Il7r Ptpn22 Ptpn6 Lck Ets1 Fermt3 Ccl2 Cd28 Jak3 H2-Aa Cd83 Loxl3 Itga4 Ceacam1 Tgfb1 C1qtnf1 Serpine2 Cd6 Rasgrp1 Il4ra Lgals9 Rps3 Rhoh Selp Plaur Fgl2 Jak1 Icosl H2-T23 Pde5a Jak2 Lyn Akna Spi1 Ubash3b Ccl5 Csk Lrrc32 Adam19 Rara Ada Xbp1 Cd44 Malt1 Cbfb Fch…
NEGATIVE REGULATION OF T CELL MEDIATED IMMUNITY	0.00157975	0.0102196	1.81811	Klrd1 Klrc1 Il7r Ceacam1 H2-M3 Ptprc Ahr Xcl1 Hfe Nod2 Nckap1l Tbx21 Pirb
POSITIVE REGULATION OF LIPID KINASE ACTIVITY	0.00131506	0.00880808	1.81741	Ccr7 Pdgfrb P2ry12 Dgkz Tgfb1 Lyn Fgf2 Kit Ccl19 Pdgfb Fgr Fpr2 Nod2 Flt1 Agap2 Ambra1 Ptk2b Pdgfra Tek Vav3 Eef1a2
HUMORAL IMMUNE RESPONSE	5.10244e-08	1.33684e-06	1.81714	Cxcl13 S100a9 Rpl39 Rarres2 Ms4a1 Ccr7 Pou2af1 Cxcl9 Spon2 Ccl12 Cxcl1 Gapdh Serping1 Il6 Cxcl14 Il1b Cxcl10 Bcl2 Ptpn6 Pdcd1 Ccl2 Cd28 Cr1l Cd83 C2 Cfp Bcl3 Rnase6 Spns2 Ltf H2-T23 Hmgn2 Mef2c Ptprc Phb2 Gpr183 Rps19 Cfd Cfb Gpi1 Pou2f2 Pglyrp1 Blnk C1qc C1qb C1qbp Trem1 Ccr2 Notch1 Cxcl11 Slc11a1 Cxcl5 St6gal1 H2-Eb1 Clu Ifng Bst1 Nod2
NEGATIVE REGULATION OF CYSTEINE TYPE ENDOPEPTIDASE ACTIVITY	0.000208363	0.00190434	1.81662	Thbs1 Mmp9 Tnfaip8 Lamtor5 Cd27 Ptgs2 Ifi205 Plaur Ltf Hgf Rps6ka1 Cst7 Cd44 Nr4a1 Igbp1 Gpi1 Klf4 Arrb2 Birc3 Naip2 Prdx3 Ddx3x Adora2a Pcid2 Aqp1 Akt1 Mical1 Tnfsf14 Cdkn2d Snca Tnf
POSITIVE REGULATION OF PROTEIN LOCALIZATION TO NUCLEUS	0.000152056	0.00146124	1.81152	Lamtor5 Ptgs2 Ifi205 Cdk1 Mndal Flna Tgfb1 Cct3 Plk1 Jak2 Rbm22 Cct4 Cct5 Sox7 Ran Fyn Cct8 Cct2 Hyal2 Dtx3l Parp9 Ipo5 Ifng Dkc1 Pik3r1 Mcrs1 Bag3 Akt1 Hcls1 Psen1 Tcp1 Cct6a Fermt2 Hsp90ab1 Zc3h12a Lif Card10
REGULATION OF LEUKOCYTE ADHESION TO VASCULAR ENDOTHELIAL CELL	0.00472956	0.0257133	1.81092	Cxcl12 Il6 Ets1 Itga4 Selp St3gal4 Sele Klf4 Ccr2 Ptafr Irak1 Itgb2
REGULATION OF MACROPHAGE CHEMOTAXIS	0.00247409	0.0149588	1.80867	Rarres2 Thbs1 Mif Stap1 Slamf8 Ccl5 Mapk1 Csf1 Akirin1 C3ar1 Ptk2b Mapk3 C5ar1 Csf1r Cmklr1 Cxcl17
PLATELET AGGREGATION	0.000285607	0.00251008	1.80782	Myl9 Prkcq Actg1 Clic1 Il6 P2ry12 Ptpn6 Fn1 Fermt3 Ceacam1 Flna C1qtnf1 Serpine2 Ppia Jak2 Lyn Ubash3b Pik3cg Sh2b3 Il6st Pear1 Actb Plek Csrp1 Emilin2 Syk Actn1 Pdgfra Hspb1 Tln1 Ilk
NEGATIVE REGULATION OF RESPONSE TO DNA DAMAGE STIMULUS	0.000274978	0.00244218	1.80781	Ackr3 Cxcl12 Mif Tpt1 Bcl2 Taf9 Rps3 Snai1 Otub1 Bid Cd44 Snai2 Ercc1 Clu Tfip11 Smchd1 Ddx39b Kdm1a Zfp385a Cdkn2d Dyrk1a Parpbp Thoc5 Cd74 Fancb Ogg1 Psmd10 Pttg1ip Hsf1 Helb Trip12
POSITIVE REGULATION OF FIBROBLAST PROLIFERATION	0.00126404	0.00858345	1.80472	Ereg Pdgfrb Igf1 Mif Ccna2 Fn1 Ndufs4 Ccnb1 Pml Cdkn1a Pdgfd Zmiz1 Myc Pdgfb Wnt5a Rnaseh2b Jun
POSITIVE REGULATION OF INTERLEUKIN 10 PRODUCTION	0.00094241	0.0067368	1.80324	Il6 Sash3 Tlr4 Clec7a Cd28 Cd83 Lgals9 Cd34 Bcl3 Hgf Cd274 Pycard Stat3 Xcl1 Nod2 Syk Irf4 Plcg2
T CELL DIFFERENTIATION INVOLVED IN IMMUNE RESPONSE	0.000476367	0.00378207	1.80209	Spn Cd86 Il6 Slamf6 Jak3 Loxl3 Il4ra Lgals9 Bcl3 Fgl2 Rara Malt1 Gpr183 Cd80 Ccl19 Stat3 Lef1 Clec4e Atp7a Sema4a Ly9 H2-Eb1 Ptger4 Ifng Hlx Zfpm1 Batf Irf4 Tbx21 Il12rb1
REGULATION OF VIRAL ENTRY INTO HOST CELL	0.00153321	0.00995951	1.80142	Lgals1 Ifitm1 Ifitm3 Ptx3 Ifitm2 Ch25h Lgals9 Trim59 Ciita Cd4 Trim14 H2-Eb1
ACTIVATION OF CYSTEINE TYPE ENDOPEPTIDASE ACTIVITY INVOLVED IN APOPTOTIC PROCESS	0.000386706	0.00319948	1.79993	S100a8 S100a9 Casp1 Casp4 Cycs Acer2 Casp12 Lck Pml Jak2 Rps27l Bid Pycard Xdh Laptm5 Bak1 Apaf1 Nod1 Pdcd6 Hip1 Casp8 Senp1 Bad Fasl Snca Tnf
NEGATIVE REGULATION OF MUSCLE HYPERTROPHY	0.00398682	0.0225715	1.79976	Rgs2 Tnfrsf1a Rgs4 Tnfrsf1b Atp2b4 Notch1 Ctdp1 G6pdx Tomm70a P2rx4 Jarid2
DEFENSE RESPONSE TO GRAM POSITIVE BACTERIUM	0.000110024	0.00113415	1.79859	Rpl39 Rarres2 Klrk1 Gbp10 Il6 Gbp4 Pglyrp2 Il7r Gbp7 Tbk1 Gbp2 Rnase6 H2-T23 Pycard Gbp9 Acp5 Tirap Pglyrp1 Havcr2 Fgr Mr1 Tnfrsf14 Gbp3 Nod1 Lbp Gbp8 Nod2 Gsdmd C5ar1 Il27ra Adam17 Mpeg1 Card9 Ssc5d Tnf
POSITIVE REGULATION OF SMOOTH MUSCLE CELL PROLIFERATION	0.000414045	0.00338119	1.79852	Ereg S1pr1 Pdgfrb Igf1 Adamts1 Thbs1 Mmp9 Il6 Zfp143 Ptgs2 Tlr4 Id2 Tgfb1 Edn1 Itga2 Jak2 Ccl5 Fgf2 Gnai2 Gnai3 Pdgfd Mmp2 P2ry6 Myc Pdgfb Calcrl Tgfbr2 Hdac1 Dnmt1 Jun Notch3 Ptafr Ldlrap1 Irak1 Hmox1 Phb Akt1 Cyba Tnf Mef2d Irak4 Stat1
MYELOID CELL HOMEOSTASIS	6.84315e-06	0.000103437	1.79789	Pde4b B2m Il6 Ikzf1 Casp3 Slc25a5 Jam3 Hif1a Sp3 Ets1 Jak3 Id2 Rb1 Prmt1 Inpp5d Jak2 Lyn Spi1 Rps17 Pik3cd Zfp36l1 Gata2 Kit Rps19 Rps14 Rps24 Klf2 Stat3 Bak1 Cited2 Gpi1 Sh2b3 Acvr1b L3mbtl3 Pknox1 Ncapg2 Ccr2 Stat5b Hcar2 G6pdx Fam210b Bpgm Zfpm1 Nckap1l Hmox1 Klf13 Adgrf5 Kmt2e Rps6 Hcls1 Hspa1b Adam17 Zfp36 Stat1 Ptbp3 Bap1 Bcl2l11 Tal1 Prdx1 Ldb1 Jmjd6 Mapk14 Smap1 Hspa9 Ptpn2 Maea Hamp Bcl6…
REGULATION OF CD4 POSITIVE ALPHA BETA T CELL ACTIVATION	0.00073221	0.00544224	1.79787	Prkcq Cd86 Sash3 Jak3 Cd83 Loxl3 Il4ra Lgals9 Rara Malt1 Cbfb Cd274 Cd80 Ccl19 Tarm1 Tgfbr2 Xcl1 H2-Eb1 Ifng Hlx Nckap1l Irf4 Tbx21 Runx3 Cd160 Il12rb1
MAST CELL ACTIVATION	0.000522627	0.00408741	1.79631	Rac2 Cd226 Lcp2 Ptpn6 Ndrg1 Adgre5 Rasgrp1 Il4ra Lgals9 Foxf1 Rhoh Lyn Pik3cg Pik3cd Gata2 Kit Fes Vamp3 Fgr Lat2 Snap23 Cd300a Syk Hmox1 Cd84 Fcgr2b Btk Plscr1 Cnr2 Stxbp1 Milr1 Crlf2 Gab2
CELLULAR RESPONSE TO MECHANICAL STIMULUS	0.000321588	0.00277767	1.79597	Casp1 Casp4 Eng Ptgs2 Il1b Tlr4 Pde2a Slc2a1 Tnfrsf1a Nfkb1 Itga2 Fas Cd40 Irf1 Bak1 Tlr3 Tlr7 Ptger4 Mtpn Map3k1 Bag3 Map3k14 Casp8 Map2k4 Mapk3 Aqp1 Slc38a2 Ltbr Bad Tlr8 Bmp6 Tnfsf14 Cyba
REGULATION OF VIRAL PROCESS	1.57135e-05	0.000212409	1.79596	Lgals1 Ifitm1 Ifitm3 Ptx3 Ifitm2 Ch25h Vps37b Bcl2 Ifi205 Cxcr4 Cd28 Fam111a Gbp7 Ppia Lgals9 Ltf Stom Ccl5 Top2a Oas1a Tnip1 Kpna2 Oas2 Trim59 Ciita Notch1 Cd4 Trim14 Ifit1bl1 H2-Eb1 Ifih1 Ddx3x Ppie Pde12 Zc3hav1 N4bp1 Tarbp2 Zfp36 Tnf Pabpc1 Plscr1 Isg20 Stat1 Oas3 Ly6e Oasl1 Oas1g Cd74 Vps4a Bst2 Ubp1 Mid2 Tmem39a Srpk1 Mdfic Parp10 Znfx1 Adar
POSITIVE REGULATION OF INTERLEUKIN 8 PRODUCTION	0.00093935	0.0067368	1.79287	Serpine1 Il6 Lamtor5 Afap1l2 Il1b Tlr4 Clec7a Ripk1 Lgals9 Ddit3 Cd2 Pycard Nos2 Tirap Stat3 Tlr1 Prkd2 Zfp580 Tlr3 Hyal2 Wnt5a Tlr7 Nod1 Lbp Nod2 Syk
POSITIVE REGULATION OF B CELL MEDIATED IMMUNITY	0.00199492	0.0124692	1.79259	Cd226 Cd28 Tgfb1 H2-T23 Ptprc Hmces Cd40 Xcl1 Nod2 Tbx21 C3 Tnf Btk Trem2
REGULATION OF PRODUCTION OF MOLECULAR MEDIATOR OF IMMUNE RESPONSE	1.61466e-06	2.88437e-05	1.79232	Cd96 Sema7a Spon2 B2m Cd86 Il6 Mif Cd226 Sash3 Il1b Ptpn22 Tlr4 Slc7a5 Clec7a Cd28 Jak3 Cd22 Tgfb1 Il4ra H2-T23 Camk4 Il1r1 Hk1 Trex1 Xbp1 Malt1 H2-M3 Ptprc Hmces Kit Laptm5 Phb2 Cd40 Tnfrsf1b Gpi1 Vamp3 Ddx21 Tlr3 Wnt5a Ccr2 Tnfrsf14 Xcl1 Hfe Nod2 Tnfrsf4 Tbx21 Hmox1 Cd160 Pirb Plcg2 Arid5a
RESPONSE TO INTERLEUKIN 4	0.00199492	0.0124692	1.79215	Tcf7 Coro1a Nfil3 Jak3 Il4ra Rpl3 Pml Il2rg Impdh2 Xbp1 Tuba1b Mcm2 Lef1 Xcl1 Stat5b
POSITIVE REGULATION OF CELL ADHESION	1.85748e-11	9.89817e-10	1.78856	Cxcl13 Lgals1 Ccr7 Klrk1 Prkcq Thy1 Ccl12 Cxcl12 Coro1a Igf1 Podxl Alox15 B2m Itga5 Cd86 Cd24a Il6 Cd5 Sash3 Nid1 Icos Skap1 Cd27 P2ry12 Il1b Il7r Ptpn22 Sfrp1 Ptpn6 Lck Fn1 Ets1 Ccl2 Emilin1 Cd28 Prex1 Jak3 H2-Aa Cd83 Itga4 Flna Cd6 Rasgrp1 S100a10 Il4ra Lgals9 Foxf1 Rps3 Rhoh Selp Plaur Itga2 Jak1 Ift74 Icosl H2-T23 Jak2 Lyn Ccl5 Csk Adam19 Rara Ada Xbp1 Cd44 Malt1 Cbfb Fcho1 Arpc2 Cd274 H2-M3 …
REGULATION OF INFLAMMATORY RESPONSE TO ANTIGENIC STIMULUS	0.00293885	0.0174995	1.78826	Ccr7 Cd28 H2-T23 Lyn Plk2 Kars Furin Fyn Psmb4 Fgr H2-Eb1 Nod2 Syk Rhbdf2 C3 Fcgr2b Tnf Btk Trem2 Il20rb Hck Mapk14 Il10
NEGATIVE REGULATION OF HEMOPOIESIS	5.79219e-05	0.000652711	1.78812	Pglyrp2 Sfrp1 Tlr4 Ccl3 Jak3 Id2 Loxl3 Ceacam1 Il4ra Inpp5d Fgl2 Ltf Lyn Ubash3b Gpr55 Rara Cbfb Gata2 H2-M3 Prdx2 Irf1 Pglyrp1 C1qc Tlr3 Myc Zbtb46 Ctla4 Pik3r1 Hlx Trib1 Zfpm1 Tbx21 Runx3 Pirb Tnfaip6 Fcgr2b Gpr68 Lag3 Zc3h12a Adipoq Cd74 Fbn1 Socs1 Hspa9 Ptpn2 Fbxo7 Tmem176a Tmem178 Bcl6 Socs5
POSITIVE REGULATION OF MACROPHAGE ACTIVATION	0.00413925	0.0231259	1.78441	Mmp8 Thbs1 Stap1 Tlr4 Ccl3 Pla2g4a Il4ra Kars Havcr2 Wnt5a Lbp Tlr6 Ctsc Tnip2 Trem2 Il10 Hamp
COLLAGEN BIOSYNTHETIC PROCESS	0.00307992	0.0181675	1.78364	Pdgfrb Eng Il6 Rcn3 Emilin1 Adamts3 Tgfb1 Vim Creb3l1 Itga2 Serpinh1 Ppard Arrb2 Ciita
RESPIRATORY BURST	0.00173289	0.0110511	1.78327	Cd52 Rac2 Cd24a Clec7a Slamf8 Ncf2 Pik3cg Pik3cd Prdx2 Rps19 Ncf1 Cybb Slc11a1 Pgam1 Lbp Rac1 Camk1d Cyba Dusp10 Trem2 Hck
INFLAMMATORY RESPONSE TO ANTIGENIC STIMULUS	0.000842743	0.00611913	1.78244	Ccr7 Cd28 Cd6 Rasgrp1 H2-T23 Lyn Cysltr1 Trex1 Plk2 Kars Furin Fyn Psmb4 Ext1 Cd68 Fcgr4 Fgr Notch1 H2-Eb1 Nod2 Il2ra Syk Rbpj Fcgr1 Rhbdf2 C3 Fcgr2b Tnf Btk Trem2 Il20rb Hck Mapk14 Il10 Il1rn
MYELOID LEUKOCYTE DIFFERENTIATION	9.68181e-07	1.85607e-05	1.78092	Ccr7 Mmp9 Tyrobp Mt1 Sfrp1 Batf2 Ifi205 Tlr4 Sp3 Ccl3 Id2 Irf7 Ripk1 Ceacam1 Tgfb1 Junb Sbno2 Rb1 Lgals9 Inpp5d Lbr Pde1b Nrros Ltf Ostm1 Lyn Spi1 Ubash3b Camk4 Pik3cd Gpr55 Zfp36l1 Rara Gata2 Ccr1 Csf1 Kit Gpr183 Ccl19 Cited2 C1qc Fes L3mbtl3 Tlr3 Myc Zbtb46 Tgfbr2 Itgb8 Ror2 Cd4 Lef1 Cebpb Jun H2-Eb1 Fos Ifng Pik3r1 Snx10 Trib1 Zfpm1 Batf Casp8 Irf4 Rbpj Tcirg1 Pirb Jagn1 Eif2ak1 Il15 Ltbr Klf1…
ANTIGEN PROCESSING AND PRESENTATION OF EXOGENOUS PEPTIDE ANTIGEN	0.00175364	0.0111383	1.77768	Ctse Clec4a3 B2m H2-Aa H2-T23 H2-M3 Ikbkb Dnm2 H2-Eb1 Lgmn H2-DMa H2-Ab1 Ctsd H2-DMb1 H2-Oa Ctsl Fcgr2b Tap1 Ifi30 Cd74
POSITIVE REGULATION OF DNA BIOSYNTHETIC PROCESS	0.000478991	0.00379	1.77757	Pdgfrb Prkcq Cyp1b1 Pcna Cct3 Hgf Cct4 Fgf2 Cct5 Mapk1 Cct8 Prkd2 Klf4 Arrb2 Myc Pdgfb Cct2 Rfc5 Naf1 Dkc1 Ptges3 Ptk2b Mapk3 Rfc2 Nox4 Tnf Tcp1 Gins1 Cct6a Parn Smoc2 Hsp90ab1 Pkib Gins3 Parm1 Acd Tnks Hmbox1 Grem1 Tnks2 Rfc3
VIRAL PROTEIN PROCESSING	0.00563238	0.0297118	1.77671	St3gal1 Prmt1 St3gal2 Mgat2 St3gal4 St6galnac3 St6galnac4 Furin Parp9 St6gal1 Spcs1 Galnt1 Csnk1a1 Mgat5 Man2a1 Parp10 Mogs Spcs3 Mgat1
VIRAL GENOME REPLICATION	2.50728e-05	0.000316581	1.77616	Ifitm1 Ifitm3 Ccl12 Cxcr6 Ifitm2 Lamtor5 Bcl2 Pcbp1 Ifi205 Ccl2 Cd28 Fam111a Gbp7 Ppia Ltf Stom Ccl5 Top2a Oas1a Tnip1 Ppib Oas2 Hspa8 Notch1 Pcbp2 Ccnk Ifit1bl1 Ifih1 Ddx3x Ppie Atg16l1 Pde12 Zc3hav1 N4bp1 Tarbp2 Atg16l2 Phb Rab29 Tnf Pabpc1 Ctbp1 Plscr1 Rab5a Isg20 Oas3 Zc3h12a Oasl1 Oas1g
PRODUCTION OF MOLECULAR MEDIATOR OF IMMUNE RESPONSE	2.00262e-07	4.69867e-06	1.77604	Cd96 Sema7a Spon2 B2m Cd86 Il6 Mif Cd226 Sash3 Il1b Ptpn22 Tlr4 Slc7a5 Clec7a Cd28 Jak3 H2-Aa Cd22 Tgfb1 Il4ra H2-T23 Camk4 Il1r1 Hk1 Trex1 Xbp1 Malt1 H2-M3 Ptprc Hmces Kit Laptm5 Phb2 Cd40 Tnfrsf1b Gpi1 Slamf9 Vamp3 Ddx21 Tlr3 Trem1 Wnt5a Ercc1 Ccr2 Tnfrsf14 Xcl1 H2-Eb1 Hfe Nod2 Ctnnbl1 Batf Tnfrsf4 Tbx21 Hmox1 Cd160 Pirb Plcg2 Arid5a H2-DMa Phb Il27ra H2-Ab1 H2-DMb1 H2-Oa Samhd1 Irak3 Fcgr2b Tn…
ANIMAL ORGAN REGENERATION	0.000836786	0.00610407	1.77548	Cxcl12 Angpt2 Il6 Pcna Nnmt Ccna2 Adm Pgf Cdk1 Hgf Ace Ezh2 Bak1 Myc Tgfbr2 Lcp1 Notch1 Cebpb Ucp2 Csnk2a2 Rps15 Hmox1 Cpt1a Pnpt1 Tyms Tnf
I KAPPAB KINASE NF KAPPAB SIGNALING	3.85733e-08	1.03653e-06	1.77428	Lgals1 S100a4 Casp1 Ccr7 Eda2r Gapdh Nup62 Lamtor5 Il1b Litaf Ror1 Ripk3 Tlr4 Lime1 Clec7a Prkcb Ripk1 Tnfrsf1a Flna Edn1 Tifa Gbp7 Tbk1 Lgals9 Bcl3 Rhoh Ltf Nlrc3 Tank Tfg Tnip3 Rhoc Malt1 Ikbke Pycard Cpne1 Tnip1 Tifab Map3k3 Cd40 Ccl19 Plk2 Tirap Ecm1 Fyn Trim59 Ddx21 Tlr3 Ikbkb Ube2i Birc3 Ednra Rel Wnt5a Cxxc5 Tlr7 Cd4 Hdac1 Ube2n Trim14 Nod1 Fkbp1a Sharpin H2-Eb1 Shisa5 Ccdc22 Nod2 Nkiras2 …
REGULATION OF T HELPER 1 TYPE IMMUNE RESPONSE	0.00594001	0.0311497	1.77248	Il1b Jak3 Pla2g4a Il4ra Il1r1 Cd80 Ccl19 Havcr2 Ccr2 Slc11a1 Xcl1 Hlx Tbx21 Il12rb1 Arid5a Il27ra
POSITIVE REGULATION OF PATTERN RECOGNITION RECEPTOR SIGNALING PATHWAY	0.00218522	0.0133925	1.77247	Ptpn22 Tlr4 Nr1h3 Ninj1 Ltf Tirap Tlr1 Dhx58 Tlr3 Lbp Flot1 Ddx3x Zdhhc5 Slc15a3 Pum2 Hspa1b Rtn4 Cyba Pum1 Wdfy1 Oasl1 Tlr2 Ankrd17 Ifi35 Tlr9 Hmgb1 Peli1
MACROPHAGE ACTIVATION	8.4443e-05	0.000903024	1.77225	Mmp8 Thbs1 Tyrobp Il6 Mif Stap1 Tlr4 Ccl3 Pla2g4a Nr1h3 Sbno2 Ifngr1 Il4ra Jak2 Cst7 Cd93 Trex1 Ptprc Kars Tlr1 Havcr2 Tlr3 Wnt5a Slc11a1 Jun Lbp Clu Fpr2 Ifng Tlr6 Syk Itgb2 C1qa Adgrf5 Plcg2 Cd200 Ctsc Ifngr2 C5ar1 Crtc3 Tmem106a Cd84 Dysf Snca Fcgr2b Tnf Tnip2 Itgam Zc3h12a Cd74 Trem2 Tlr2 Jmjd6 Nmi Il10 Foxp1 Ifi35 Mapt Hamp
FC GAMMA RECEPTOR SIGNALING PATHWAY	0.00609947	0.0318551	1.76743	Lyn Limk1 Ptprc Fyn Cd47 Fcgr4 Fgr Clec4e Myo1g Syk Clec4d Fcgr2b Vav3 Vav1 Ptprj Hck Prkce Abl1 Fcer1g
ESTABLISHMENT OF PROTEIN LOCALIZATION TO ENDOPLASMIC RETICULUM	0.00243202	0.0147327	1.76631	Sec61g Sec61a1 Srpr Srp19 Sec61b Man1a Ssr3 Spcs1 Srp72 Sgta Tram2 Hspa5 Edem1 Zfand2a Srp68 Get4 Bag6 Tram1
POSITIVE REGULATION OF DNA BINDING	0.00136268	0.00905762	1.76576	Mmp8 Igf1 Mmp9 Lamtor5 Ifi205 Mndal Tgfb1 Myocd Rb1 Plaur Itga2 Jak2 Sox7 Calm1 Gtf2b Klf4 Myc Edf1 Ifng Irf4
PHAGOSOME MATURATION	0.0070132	0.0354494	1.76495	Coro1a Rab43 Slamf8 Rab31 Rab32 Rab7b Rab20 Tcirg1 Rab39 Srpx Arl8b Cln3 Tmem175 Mreg P2rx7 Rab7 Syt11 Rab34
TRANSFORMING GROWTH FACTOR BETA PRODUCTION	0.0016242	0.0104856	1.76214	Lum Thbs1 Tyrobp Cd24a Ptgs2 Hif1a Fn1 Ceacam1 Lgals9 Cd34 Col3a1 Nrros Lrrc32 Ltbp1 Furin Itgb8 Xcl1 Pirb Cd200 Tsku
TUMOR NECROSIS FACTOR MEDIATED SIGNALING PATHWAY	0.000132375	0.00131704	1.76096	Casp1 Eda2r Casp4 Plvap Ripk1 Tnfrsf1a Jak2 Fas Pycard Cpne1 Laptm5 Lims1 Tnfrsf1b Ext1 Eif5a Ikbkb Birc3 Naip2 Tnfrsf14 Sharpin Gps2 Trp53 Nkiras2 Sppl2a Syk Txndc17 Casp8 Tnfrsf4 Tnfrsf13c Ptk2b Rraga Hipk1 Hspa1b Traf1 Ilk Adam17 Tnf Tnfrsf11a Stat1 Aim2 Tnfaip3
REGULATION OF CHEMOTAXIS	5.12897e-07	1.07503e-05	1.7594	Cxcl13 S1pr1 Serpine1 Rarres2 Sema7a Ccr7 Pdgfrb Klrk1 Ccl12 Cxcl12 Angpt2 Rac2 Thbs1 Il6 Gpr18 Mif P2ry12 Sema3f Il16 Cxcl10 Jam3 Stap1 Pgf Ccl3 Padi2 Ccl2 Cxcr4 Sema4c Tgfb1 Edn1 Mpp1 Slamf8 Lgals9 Itga2 Lyn Spi1 Ccl5 Sema6b Coro1b Dnm1l Fgf2 Mapk1 Ccr1 Csf1 Gpr183 Ccl19 Pdgfd Tirap Sema4d Prkd2 Calr Zfp580 Pdgfb Fgfr1 C1qbp Ythdf1 Wnt5a Ccr2 Notch1 Ppm1f Ccl4 Sema4a Akirin1 Xcl1 Lbp St6gal1 Tu…
B CELL MEDIATED IMMUNITY	2.78572e-05	0.000346179	1.75838	Serping1 B2m Cd226 Cd27 Ptpn6 Cd28 Cr1l Irf7 H2-Aa Tgfb1 C2 Il4ra Inpp5d Bcl3 H2-T23 Trex1 H2-M3 Ptprc Hmces Cd40 C1qc C1qb C1qbp Fcgr4 Ercc1 Xcl1 H2-Eb1 Clu Nod2 Batf Tbx21 C1qa Tcirg1 Fcgr1 H2-DMa Il27ra H2-Ab1 Csf2rb2 C3 H2-DMb1 Tlr8 H2-Oa Card9 Fcgr2b Tnf Gapt Btk C1s1
SISTER CHROMATID SEGREGATION	5.60122e-06	8.71794e-05	1.75764	Nup62 Nusap1 Zfp207 Ube2c Tubg1 Rb1 Ccnb1 Plk1 Smc2 Nuf2 Racgap1 Top2a Prc1 Sox7 Dlgap5 Phb2 Ran Cenpc1 Mcmbp Map10 Ncapg2 Ncapg Bub3 Pds5b Ncaph Fen1 Kif18b Smc4 Anapc7 Kif4 Dusp1 Ppp2r1a Nek6 Ncapd3 Cdca8 Cdc20 Chmp2b Mad2l1 Eml4 Rab11a Katnb1 Pcid2 Dctn2 Kif22 Spdl1 Esco2 Cenpf Klhl22 Ncapd2 Naa10 Bub1 Trip13 Mre11a Cdt1 Smc1a Kpnb1 Cul3 Mau2 Vps4a Cdca5 Rad21 Cdc27 Dsn1 Chmp2a Cdc16 Esco1 Sta…
POSITIVE REGULATION OF NEUTROPHIL MIGRATION	0.00783505	0.0384897	1.75702	Ccr7 Rac2 Edn1 Il1r1 Dnm1l Ccl19 Tirap Adam8 C1qbp Xcl1 Lbp C3ar1 Nckap1l Rac1 Camk1d C5ar1
RIBONUCLEOPROTEIN COMPLEX SUBUNIT ORGANIZATION	4.54809e-06	7.37071e-05	1.75678	Rpl24 Rpl10 Rpsa Rps5 Rpl6 Snrpd2 Taf9 Rpl3 Rplp0 Rpl38 Nufip1 Rps27l Ruvbl2 Rpl23a Rps28 Rpl5 Snrpg Rpl11 Fastkd2 Rps19 Rps14 Eif3c Mcts1 Snrpd3 Snrpb Mrto4 Eif6 Ppan Ncbp1 Puf60 Dhx8 Mrps7 Bop1 Naf1 Gemin8 Ptges3 Rps15 Clp1 Gemin7 Ruvbl1 Snrpc Prpf19 Tfip11 Strap Sf3a3 Sf1 Tarbp2 Mrps11 Ddx39b Clns1a Eif2s3x Eif2s2 Abt1 Sf3a2 Polr2d Traf7 Snrpd1 Ddx28 Brix1 Cd2bp2 Snrpe Denr Slu7 Hsp90ab1 Tgs1 …
POSITIVE REGULATION OF ACUTE INFLAMMATORY RESPONSE	0.00742574	0.0369993	1.75487	Ccr7 Il6 Ptgs2 Il1b Osmr H2-T23 Pik3cg Il6st Adam8 C3 Tnf Tnfrsf11a Btk Alox5ap Osm
POSITIVE REGULATION OF VASCULAR ENDOTHELIAL GROWTH FACTOR PRODUCTION	0.00887737	0.0426246	1.75462	Cyp1b1 Il6 Ptgs2 Il1b Hif1a Tgfb1 Il6st C3ar1 C5ar1 C3 Hpse Ccbe1 Flt4
NEGATIVE REGULATION OF INTRINSIC APOPTOTIC SIGNALING PATHWAY	0.000154829	0.0014751	1.75313	Bdkrb2 Ackr3 Cxcl12 Mmp9 Mif Ptgs2 Tpt1 Bcl2 Hif1a Grina Taf9 Ppia Creb3l1 Plaur Snai1 Bid Bag5 Sod2 Ptpn1 Xbp1 Cd44 Snai2 Hdac1 Clu Ddx3x Nono Ybx3 Ndufa13 Nfe2l2 Hspb1 Kdm1a Akt1 Zfp385a Fignl1 Ndufs3 Cdkn2d
INTRINSIC APOPTOTIC SIGNALING PATHWAY IN RESPONSE TO DNA DAMAGE BY P53 CLASS MEDIATOR	0.00263269	0.0158263	1.75265	Mif Bcl2 Ifi205 Taf9 Bcl3 Pml Rps27l Phlda3 Cd44 Pycard Cdkn1a Ddit4 Topors Shisa5 Trp53 Hnrnpk Hipk1 Kdm1a Zfp385a Bag6 Ep300 Cd74
MUSCLE CELL PROLIFERATION	5.23804e-06	8.27558e-05	1.75211	Cnn1 Ereg S1pr1 Pdgfrb Apod Igf1 Adamts1 Thbs1 Mmp9 Ptgir Il6 Tbx5 Zfp143 Ptgs2 Tlr4 Cdk1 Pdcd4 Id2 Tgfb1 Edn1 Myocd Sav1 Itga2 Jak2 Ccl5 Sod2 Pim1 Mef2c Fgf2 Gna12 Tbx2 Gnai2 Gnai3 Cdkn1a Ppard Pten Pdgfd Efemp2 Cited2 Mmp2 P2ry6 Myc Pdgfb Calcrl Tgfbr2 Apoe Notch1 Hdac1 Dnmt1 Jun Akirin1 Notch3 Ptafr Ifng Igfbp3 Apln Jarid2 Trib1 Ldlrap1 Gna13 Irak1 Poldip2 Rbpj Hmox1 Xrcc6 Sf1 Phb Il15 Akt1 Bm…
REGULATION OF CHROMOSOME SEGREGATION	0.000307976	0.00268966	1.75014	Mki67 Zfp207 Rad18 Ube2c Rb1 Ccnb1 Plk1 Dlgap5 Bub3 Anapc7 Dusp1 Nek6 Csnk2a2 Mad2l1 Pcid2 Pum2 Spdl1 Cenpf Klhl22 Sirt2 Bub1 Trip13 Plscr1 Cdca2 Cdt1 Pum1 Cul3 Rad21 Cdc27 Cdc16 Ndc80 Hnrnpu Anapc5 Cenpe Kif2c Dync1li1 Hecw2 Mad2l1bp Fbxo5 Anapc1 Mad2l2
POSITIVE REGULATION OF ADAPTIVE IMMUNE RESPONSE	0.000119695	0.00121786	1.74903	Prkcq B2m Il6 Cd226 Sash3 Skap1 Il1b Clec7a Cd28 Pla2g4a Tgfb1 H2-T23 Pvr Il1r1 Ada Malt1 Cd274 H2-M3 Pycard Ptprc Hmces Cd40 Il6st Ccr2 Cd4 Mr1 Slc11a1 Xcl1 H2-Eb1 Nod2 Cd1d1 H2-D1 Tbx21 Zbtb1 Il12rb1 Arid5a Il27ra C3 Card9 Tnf
REGULATION OF LYMPHOCYTE MEDIATED IMMUNITY	3.89889e-06	6.47146e-05	1.74812	Cd96 Klrd1 Klrk1 Klrc1 B2m Il6 Cd226 Sash3 Slamf6 Il1b Il7r Ripk3 Ptpn6 Cd28 Cr1l Ceacam1 Tgfb1 Rasgrp1 Lgals9 H2-T23 Pvr Il1r1 Malt1 H2-M3 Ptprc Hmces Cd40 Was Tnfrsf1b Ahr Havcr2 Arrb2 Ccr2 Mr1 Xcl1 Stat5b H2-Eb1 Hfe Nod2 Lamp1 Cd1d1 Nckap1l H2-D1 Crtam Tbx21 Zbtb1 Cd160 Pirb Il12rb1 Arid5a Il27ra Sh2d1a C3 Fcgr2b Tnf Crk
NEGATIVE REGULATION OF RESPONSE TO BIOTIC STIMULUS	0.000181122	0.00170139	1.74804	Cd96 Klrd1 Klrc1 Serping1 Rnf125 Ifi205 Ceacam1 Nr1h3 Slamf8 Lgals9 Fgl2 Ltf H2-T23 Nlrc3 Oas1a Trafd1 Trex1 H2-M3 Prdx2 Rps19 Ahr Dhx58 Havcr2 Arrb2 C1qbp Pcbp2 Trib1 H2-D1 Ythdf2 Pirb Tarbp2 Rnf26 Nr1h2 Samhd1 Irak3 Sirt2 Crk Nlrc5 Dusp10 Oas3 Tnfaip3 Oas1g Lilra6 Fam3a Cactin Nmi Ptpn2 Nlrx1 Riok3 Adar Arg1 Ttll12 Atg12
REGULATION OF UBIQUITIN PROTEIN TRANSFERASE ACTIVITY	0.00200407	0.0125016	1.74735	Rpl37 Ube2c Plk1 Bag5 Limk1 Rpl23 Rpl5 Dnm1l Rps7 Rpl11 Pten Bub3 Dtx3l Ube2n Rps2 Topors Rps15 Cdc20 Mad2l1 Fzr1 Psen1
POSITIVE REGULATION OF LYMPHOCYTE DIFFERENTIATION	0.000164042	0.00155346	1.74726	Cd86 Sash3 Cd27 Il7r Cd83 Il15ra Rasgrp1 Il4ra Lgals9 Inpp5d Rhoh Rara Ada Xbp1 Malt1 Cbfb H2-M3 Zap70 Ptprc Cd80 Ccl19 Zmiz1 Adam8 Tgfbr2 Lef1 Tox Stat5b H2-Eb1 Ifng Hlx Il2ra Nckap1l Syk Zbtb1 Ambra1 Runx3 Pirb Il12rb1 Xrcc6 Pcid2 Il15 Bad Mmp14 Btk Dusp10 Pnp2 Il1rl2 Cd74
NEGATIVE REGULATION OF TYPE I INTERFERON PRODUCTION	0.00764331	0.0379201	1.74683	Rnf125 Gbp7 Nlrc3 Ptprs Pycard Dhx58 Havcr2 Rel Pirb Relb Yy1 Lilra6 Cactin Nmi Il10 Nlrx1 Nploc4 Itch
REGULATION OF ALPHA BETA T CELL DIFFERENTIATION	0.00122865	0.00841587	1.74388	Cd86 Sash3 Jak3 Cd83 Loxl3 Il4ra Lgals9 Prdm1 Rara Ada Malt1 Cbfb Zap70 Cd80 Ccl19 Tgfbr2 H2-Eb1 Ifng Hlx Nckap1l Syk Irf4 Tbx21 Runx3 Il12rb1
FC EPSILON RECEPTOR SIGNALING PATHWAY	0.00883534	0.0426246	1.74253	Prkcq Lyn Ikbkb Map3k1 Syk Plcg2 Map2k4 Mapk9 Btk Vav3 Vav1 Mapk8 Lilra6 Nr4a3 Traf6 Fcer1g
MYELOID LEUKOCYTE MEDIATED IMMUNITY	0.000128694	0.00129684	1.74119	Spon2 Rac2 Tyrobp Il6 Stap1 Ccl3 Wdr1 Adgre5 Rasgrp1 Il4ra Lgals9 Foxf1 Cd177 H2-T23 Lyn Spi1 Pik3cg Camk4 Pik3cd Ace Gata2 Kit Fes Vamp3 Ddx21 Fcgr4 Trem1 Ccr2 Fgr Lat2 Cxcl5 Snap23 Ptafr Cd300a Syk Itgb2 Hmox1 Jagn1 Fcgr1 Pram1 Kmt2e C3 Cd84 Adam17 Card9 Fcgr2b Btk Irak4 Stxbp1 Itgam Milr1
OXIDATIVE PHOSPHORYLATION	0.000157324	0.00149434	1.74052	Cox7a2 Cycs Cdk1 Ndufb6 Ndufs8 Shmt2 Ndufs4 Dnajc15 Ccnb1 Cox4i2 Ndufa10 Bid Uqcrc2 Cox5b Cyc1 Myc Atp5o Ndufc1 Ndufa7 Atp5j2 Atp7a Atp5c1 Atp5j Sdhaf2 Ndufb4 Ndufa4 Pde12 Chchd2 Dld Ndufs3 Atp5d Snca Tnf Uqcrc1 Atp5b Uqcrb Ndufa12 Stoml2 Ndufv3 Ndufa9 Slc25a33 Sdhd Sdha Cox6a2 Cox7c Ndufa1 Ndufb8 Cox6b2 Ppif Ndufs2 Fxn Cox6a1 Atp5l Ndufb9 Ndufv1
CHEMOKINE PRODUCTION	0.000362045	0.00305986	1.73797	Apod Il6 Mif Il1b Egr1 Hif1a Tlr4 Mefv Clec7a Ackr1 Il4ra Lgals9 Oas1a Pycard Snai2 Tirap Klf4 Havcr2 Tlr3 Trem1 Wnt5a Tlr7 Il17ra Cxcl5 Lbp Ifng Nod2 Ddx3x Zfpm1 Syk Hmox1 Cd84 Adam17 Card9 Tnf Oas3 Oas1g Adipoq Cd74 Trem2 Tlr2 Csf1r Il10 Foxp1
FC RECEPTOR MEDIATED STIMULATORY SIGNALING PATHWAY	0.00774135	0.0381486	1.73663	Cd226 Lyn Csk Limk1 Ptprc Fyn Cd47 Fgr Myo1g Syk Fcgr2b Plscr1 Vav3 Vav1 Ptprj Hck Nr4a3 Prkce Abl1 Fcer1g
REGULATION OF CYSTEINE TYPE ENDOPEPTIDASE ACTIVITY	1.46616e-06	2.68001e-05	1.73447	S100a8 S100a9 Casp1 Casp4 Thbs1 Mmp9 Tnfaip8 Lamtor5 Cycs Acer2 Cd27 Ptgs2 Casp12 Cyfip2 Ifi205 Lck Mefv Clec7a Uaca Lgals9 Rps3 Plaur Pml Ltf Jak2 Rps27l Hgf Fas Bid Rps6ka1 Cst7 Cd44 Malt1 Nr4a1 Pycard Sox7 Xdh Laptm5 Gramd4 Igbp1 Bak1 Fyn Gpi1 Psmb9 Klf4 Arrb2 Myc Apaf1 Birc3 Naip2 Ppm1f Nod1 Prdx3 Pdcd6 Ddx3x Hip1 Arl6ip5 Rest Syk Adora2a Casp8 Lgmn Ndufa13 Pcid2 Senp1 Aqp1 Akt1 Bad Ctsd Mica…
MICROGLIAL CELL ACTIVATION	0.00239419	0.0145596	1.73446	Mmp8 Tyrobp Il6 Stap1 Ccl3 Ifngr1 Jak2 Cst7 Ptprc Tlr3 Jun Clu Fpr2 Ifng Tlr6 Itgb2 C1qa Ctsc Ifngr2 C5ar1 Snca Tnf Itgam Trem2 Tlr2
REGULATION OF PHOSPHATIDYLINOSITOL 3 KINASE ACTIVITY	0.00330269	0.0193005	1.73028	Ccr7 Pdgfrb P2ry12 Tgfb1 Lyn Pik3r5 Fgf2 Kit Ccl19 Socs3 Pdgfb Fgr Fpr2 Nod2 Pik3r1 Flt1 Agap2 Ambra1 Ptk2b Pdgfra Tek Vav3 Sla2 Cish Socs1 Flt3 Socs5 Pik3ip1
CLEAVAGE INVOLVED IN RRNA PROCESSING	0.0107216	0.0497181	1.7282	Nob1 Rcl1 Bop1 Eri3 Rps21 Eri1 Nhp2 Tbl3 Abt1 Eri2 Nop14 Rpp40 Exosc10 Exosc8
INTRINSIC APOPTOTIC SIGNALING PATHWAY IN RESPONSE TO OXIDATIVE STRESS	0.00363041	0.0208285	1.72816	Cyp1b1 Bcl2 Hif1a Ppia Pml Jak2 Bag5 Sod2 Gskip Pdcd10 Arl6ip5 Nono Nfe2l2 Hspb1 Akt1 Pdk1 Stk24 Htra2 Trem2
T HELPER 17 TYPE IMMUNE RESPONSE	0.00212372	0.0131178	1.72539	Prkcq Il6 Slamf6 Clec7a Loxl3 Malt1 Stat3 Notch1 Il17ra Ly9 Batf Irf4 Tbx21 Il12rb1 Arid5a Phb Il27ra Card9
NEGATIVE REGULATION OF CELL KILLING	0.00819672	0.0400785	1.72159	Klrd1 Klrc1 Il7r Ceacam1 Lgals9 H2-T23 H2-M3 Ptprc Havcr2 Arrb2 Nckap1l H2-D1 Pirb Fcgr2b Crk
NEGATIVE REGULATION OF MYELOID LEUKOCYTE DIFFERENTIATION	0.00285427	0.0170605	1.72144	Sfrp1 Tlr4 Ccl3 Ceacam1 Inpp5d Ltf Lyn Ubash3b Gpr55 Rara Gata2 C1qc Tlr3 Myc Zbtb46 Pik3r1 Trib1 Zfpm1 Pirb Tnfaip6 Gpr68 Adipoq Fbn1
CYTOPLASMIC TRANSLATIONAL INITIATION	0.0115512	0.0527712	1.72048	Eif3i Eif3d Eif3m Eif2b3 Eif4a1 Eif3c Mcts1 Ythdf2 Eif2s3x Eif2s2 Denr Rbm4 Slbp Eif4g1 Nck1
POSITIVE REGULATION OF DEPHOSPHORYLATION	0.0020539	0.0127618	1.71872	Pdgfrb Cdh5 Itga1 Ripk3 Cd33 Tgfb1 Ppia Itga2 Jak2 Mef2c Gna12 Ptprc Calm1 Ptbp1 Plek Slc39a10 Ifng Cd300a Ambra1 Pirb Cnep1r1 Ppp1r12a Ppp1r7 Sympk Ppp1r16b Calm3 Cdca2 Hsp90ab1 Gba Ankle2 Sppl3 Vrk3
POSITIVE REGULATION OF B CELL PROLIFERATION	0.00419803	0.0233191	1.71791	Mif Sash3 Bcl2 Tlr4 Mef2c Ada Ptprc Gpr183 Cd40 Cdkn1a Tirap Cd38 Slc39a10 Bst1 Nckap1l Tnfrsf4 Tnfrsf13c Card11 Irs2 Nfatc2 Vav3 Cd74
REGULATION OF CHROMOSOME ORGANIZATION	5.38957e-06	8.43565e-05	1.71513	Prkcq H3f3a Zfp207 Setdb2 Ube2c Rb1 Ccnb1 Cct3 Trappc12 Plk1 Smc2 Pml Ruvbl2 Top2a Cct4 Cct5 Mapk1 Sox7 Gnl3 Dlgap5 Cct8 Mcm2 Myc Cct2 Ncapg Bub3 Ercc1 Ncaph Fen1 Dnmt1 Smc4 Anapc7 Naf1 Dkc1 Dusp1 Mcrs1 Nek6 Ruvbl1 Mad2l1 Uchl5 Mapk3 Sin3a Pcid2 Actl6a Spdl1 Nabp2 Cenpf Klhl22 Ncapd2 Naa10 Rnf4 Tcp1 Bub1 Trip13 Mre11a Smg5 Cct6a Parn Cdt1 Tal1 Ino80c Nfrkb Cul3 Yy1 Pkib Cdca5 Rad21 Cdc27 Mapt Exo…
DEFENSE RESPONSE TO BACTERIUM	2.50752e-07	5.71278e-06	1.71435	Cxcl13 S100a8 S100a9 Rpl39 Serpine1 Rarres2 Klrk1 Spon2 Spn Gbp10 Plac8 Lcn2 Il6 Gbp4 Pglyrp2 Il7r Tlr4 Emilin1 Tnfrsf1a Irf8 Slamf8 Gbp7 Tbk1 Gbp2 Cfp Bcl3 Selp Rnase6 Ltf H2-T23 Irgm1 Colec12 Oas1a Pycard Gbp9 Rps19 Nos2 Acp5 Tirap Pglyrp1 Oas2 Havcr2 Tlr3 Naip2 Trem1 Fgr Cd4 Mr1 Tnfrsf14 Cebpb Clec4e Slc11a1 Gbp3 Cxcl5 Nod1 Sharpin Lbp Fpr2 Gbp8 Nod2 Emilin2 Tlr6 Syk Rbpj Cd160 Rbck1 Gsdmd Shc…
LEUKOCYTE DEGRANULATION	0.00102699	0.00722341	1.71279	Klrc1 Coro1a Rac2 Ccl3 Nkg7 Ceacam1 Adgre5 Rasgrp1 Il4ra Lgals9 Foxf1 Cd177 Lyn Spi1 Pik3cg Pik3cd Gata2 H2-M3 Kit Fes Vamp3 Ccr2 Fgr Lat2 Snap23 Ptafr Cd300a Lamp1 Nckap1l Syk Itgb2 Hmox1 Pram1 Cd84 Fcgr2b Btk Stxbp1 Itgam Milr1 Rab27a Gab2 Hck
PROTEIN LOCALIZATION TO CHROMATIN	0.0120482	0.0540364	1.71145	Rb1 Plk1 Ruvbl2 Spi1 Lrwd1 Ezh2 Jarid2 Esco2 Mcm9 Mcm8 Mau2 Cdca5 Rad21 Vcpip1 Pih1d1 Pphln1
AEROBIC RESPIRATION	1.17418e-05	0.000166289	1.70953	Cox7a2 Idh3g Cycs Hif1a Idh3b Cdk1 Ndufb6 Ndufs8 Shmt2 Ndufs4 Dnajc15 Adsl Ccnb1 Cox4i2 Ndufa10 Bid Uqcrc2 Cox5b Cyc1 Myc Atp5o Ndufc1 Ndufa7 Atp5j2 Atp7a Cox10 Atp5c1 Aco2 Atp5j Sdhaf2 Idh3a Ndufb4 Ndufa4 Pde12 Chchd2 Dld Ndufs3 Arl2 Fh1 Atp5d Suclg1 Snca Sdhb Tnf Mdh2 Uqcrc1 Atp5b Uqcrb Ndufa12 Stoml2 Ndufv3 Ndufa9 Slc25a33 Sdhd Sdha Cox6a2 Cs Cox7c Mdh1 Ndufa1 Cbfa2t3 Ndufb8 Cox6b2 Ppif Ndufs2…
TYPE 2 IMMUNE RESPONSE	0.00332561	0.0193983	1.70945	Ido1 Cd86 Il6 Il4ra Bcl3 Rara Ecm1 Ccr2 Xcl1 Nod2 Hlx Batf Tbx21 Il27ra Cd74 Il10 Nlrp3 Bcl6 Arg1 Socs5 Bcl6b
POSITIVE REGULATION OF CHEMOKINE PRODUCTION	0.00130264	0.00878866	1.70582	Il6 Mif Il1b Egr1 Hif1a Tlr4 Clec7a Il4ra Lgals9 Oas1a Pycard Tirap Havcr2 Tlr3 Wnt5a Tlr7 Il17ra Lbp Ifng Nod2 Ddx3x Syk Hmox1 Cd84 Adam17 Card9 Tnf Oas3 Oas1g Adipoq Cd74 Tlr2 Csf1r
REGULATION OF TOLL LIKE RECEPTOR SIGNALING PATHWAY	0.00132061	0.00881529	1.70293	Ptpn22 Irf7 Nr1h3 Ninj1 Ltf Lyn Ptprs Gramd4 Irf1 Tirap Tlr1 Arrb2 Tlr3 Birc3 Rab7b Lbp Bpifb1 Gps2 Cd300a Flot1 Nod2 Ddx3x Tlr6 Irf4 Irak3 Rtn4 Cyba Smpdl3b Tnfaip3 Wdfy1 Lgr4 Trem2 Lilra6 Cactin Tlr2
SPLICEOSOMAL SNRNP ASSEMBLY	0.00969932	0.0460644	1.70266	Snrpd2 Snrpg Snrpd3 Snrpb Gemin8 Gemin7 Snrpc Prpf19 Strap Clns1a Snrpd1 Cd2bp2 Snrpe Tgs1 Prpf8 Lsm4 Gemin4 Lsm2 Coil Gemin5 Gemin6
ATP SYNTHESIS COUPLED ELECTRON TRANSPORT	0.0012618	0.00858345	1.70262	Cox7a2 Cycs Cdk1 Ndufb6 Ndufs8 Ndufs4 Dnajc15 Ccnb1 Cox4i2 Ndufa10 Bid Cox5b Cyc1 Ndufc1 Ndufa7 Sdhaf2 Ndufb4 Ndufa4 Chchd2 Dld Ndufs3 Snca Uqcrb Ndufa12 Ndufv3 Ndufa9 Sdhd Sdha Cox6a2 Cox7c Ndufa1 Ndufb8
LIPID EXPORT FROM CELL	0.00481469	0.0259646	1.70144	Ptges Mif Spp1 Il1b Agtr1a Pla2g4a Edn1 C1qtnf1 Fzd4 Nos2 Cry1 P2rx4
POSITIVE REGULATION OF PHOSPHATASE ACTIVITY	0.00983146	0.0465514	1.7005	Pdgfrb Itga1 Ripk3 Cd33 Itga2 Jak2 Mef2c Gna12 Ptprc Calm1 Plek Slc39a10 Ifng Cd300a
PLATELET DERIVED GROWTH FACTOR RECEPTOR SIGNALING PATHWAY	0.00337154	0.0195936	1.70029	Plat Pdgfrb Cspg4 Apod Ptgir Lox Myocd Jak2 Ptpn1 Csrnp1 Pdgfd Bcar1 Pdgfb Zfand5 Hip1 Pdgfra Cblb Sgpl1 Ptpn12 Rgs14 Snca Arid5b Adipoq Ptprj Slc9a3r1 Ptpn2
POSITIVE REGULATION OF MYELOID CELL DIFFERENTIATION	0.000440311	0.00354959	1.70026	Tyrobp Hif1a Ets1 Id2 Ripk1 Tgfb1 Rb1 Prmt1 Inpp5d Zfp36l1 Gata2 Ccr1 Csf1 Stat3 Acvr1b Fes Ror2 Cd4 Lef1 Rab7b Stat5b H2-Eb1 Fos Ifng Fam210b Trib1 Nckap1l Casp8 Klf10 Hcls1 Hspa1b Tnf Gpr68 Stat1 Tal1 Lif Cd74 Trem2 Pou4f1 Ocstamp Mapk14 Smap1 Hsf1 Hmgb2 Hax1 Traf6
RELEASE OF CYTOCHROME C FROM MITOCHONDRIA	0.00328674	0.019243	1.6963	Igf1 Mmp9 Bcl2 Plaur Hgf Bid Sod2 Dnm1l Pycard Bak1 Arrb2 Plscr3 Clu Trp53 Timm50 Akt1 Bad Mff Tnfsf10 Bcl2l11 Psmd10 Prelid1 Lmna Ppif Fxn Pmaip1
NEGATIVE REGULATION OF ALPHA BETA T CELL ACTIVATION	0.00306865	0.018135	1.69454	Jak3 Loxl3 Il4ra Lgals9 Cbfb Cd274 Tarm1 Tnfrsf14 Xcl1 Cd300a Hfe Hlx Adora2a Tbx21 Runx3 Pirb Cblb Zc3h12a Socs1 Bcl6 Socs5 Hmgb1 Itch Arg2 Foxp3
CELL ADHESION MEDIATED BY INTEGRIN	0.000454081	0.00363265	1.69399	Cxcl13 Serpine1 Cyp1b1 Podxl Itga5 Itga1 Acer2 Skap1 P2ry12 Itgb7 Jam3 Ptpn6 Fermt3 Itga4 Lpxn Itga2 Ift74 Lyn Ccl5 Pik3cg Itgal Ada Itga6 Snai2 Ext1 Itgb8 Cd3e Itgae Pde3b Itgb1bp1 Nckap1l Syk Itgb2
MATURATION OF LSU RRNA	0.0148454	0.0636751	1.69066	Rpl7a Rpl10a Rpl7 Nsa2 Rsl1d1 Eif6 Rrp15 Bop1 Nhp2 Wdr12 Rpl7l1 Znhit3 Pes1 Rpf1 Rpf2 Rpl35 Urb1 Ddx18 Gtpbp4 Mrpl1
REGULATION OF HOMOTYPIC CELL CELL ADHESION	0.0100287	0.0473269	1.69004	Prkcq Il6 Ceacam1 C1qtnf1 Serpine2 Plaur Jak1 Jak2 Lyn Ubash3b Ccl5 Sh2b3 Il6st Emilin2 Syk
MATERNAL PLACENTA DEVELOPMENT	0.0106481	0.0496703	1.68804	Spp1 Ptgs2 Junb Prdm1 Ppard Cited2 Ctsb Prdx3 Nr2f2 Akt1 Bmpr2 Tmed2 Stc2 Lif Stc1
REGULATION OF TYPE I INTERFERON MEDIATED SIGNALING PATHWAY	0.00595874	0.0311718	1.68781	Ptpn6 Irf7 Tbk1 Zbp1 Oas1a Ptpn1 Trex1 Ikbke Wnt5a Ythdf2 Samhd1 Nlrc5 Oas3 Hsp90ab1 Oas1g Cactin Ptpn2 Adar Rnf185 Ttll12 Ythdf3 Usp27x
REACTIVE NITROGEN SPECIES METABOLIC PROCESS	0.00190664	0.011989	1.6871	Mmp8 Klrk1 Ptx3 Cyp1b1 Ptgs2 Il1b Tlr4 Clec7a Edn1 Cd34 Gch1 Jak2 Ddah1 Sod2 Nos2 Klf2 Acp5 Cd47 Atp2b4 Klf4 Dnm2 Clu Ifng P2rx4 Tlr6 Ptk2b Rac1 Tmem106a Akt1 Tnf Gla Ptgis Hsp90ab1 Zc3h12a Ddah2
MESENCHYME MORPHOGENESIS	0.00323993	0.0190399	1.68669	Actg2 Acta2 Eng Acvrl1 Tgfb1 Foxf1 Snai1 Tbx2 Snai2 Myc Tgfbr2 Wnt5a Osr1 Notch1 Lef1 Heyl Rbpj Actc1
IMMUNOGLOBULIN PRODUCTION INVOLVED IN IMMUNOGLOBULIN MEDIATED IMMUNE RESPONSE	0.00325065	0.0190672	1.68651	B2m Cd28 H2-Aa Tgfb1 Ptprc Hmces Cd40 Ercc1 Xcl1 H2-Eb1 Batf Tbx21 H2-DMa Il27ra H2-Ab1 H2-DMb1 H2-Oa Gapt Btk Il10 H2-Ob Bcl6 Foxp3 Cd40lg Mad2l2 Stat6 Nbn Tnfsf4 Thoc1 Hspd1 Msh2 Msh6
POSITIVE REGULATION OF LYMPHOCYTE MEDIATED IMMUNITY	0.0002876	0.0025187	1.6863	Klrd1 Klrk1 Klrc1 B2m Il6 Cd226 Sash3 Slamf6 Il1b Cd28 Tgfb1 Rasgrp1 H2-T23 Pvr Il1r1 Malt1 H2-M3 Ptprc Hmces Cd40 Mr1 Xcl1 Stat5b H2-Eb1 Nod2 Lamp1 Cd1d1 H2-D1 Crtam Tbx21 Zbtb1 Cd160 Il12rb1 Arid5a Sh2d1a C3
PLATELET ACTIVATION	0.000200303	0.00184138	1.68243	Myl9 Prkcq Actg1 Clic1 Il6 P2ry12 Tlr4 Ptpn6 Lck Fn1 Fermt3 Dgkz Ceacam1 Pla2g4a Flna C1qtnf1 Serpine2 Ppia Selp Col3a1 Jak2 Lyn Ubash3b Pik3cg Cd40 Sh2b3 Il6st Pear1 Pdgfb Apoe Actb Plek Csrp1 Txk Emilin2 Syk Gna13 Actn1 Plcg2 Pdgfra Fundc2 Hspb1 Tln1 Tec Ilk
NEGATIVE REGULATION OF RESPONSE TO EXTERNAL STIMULUS	1.27223e-08	3.84604e-07	1.67965	Cxcl13 Cd96 Klrd1 Serpine1 Plat Sema7a Klrk1 Klrc1 Ccl12 Igf1 Serping1 Cdh5 Angpt2 Thbs1 Rnf125 Gpr18 Mif Spp1 Sema3f Ifi205 Stap1 Gpr31b Padi2 Mefv Ccl2 Sema4c Tnfrsf1a Ceacam1 Nr1h3 Edn1 C1qtnf1 Serpine2 Slamf8 Rb1 Nfkb1 Lgals9 Foxf1 Git1 Cd34 Pros1 Fgl2 Ltf H2-T23 Nlrc3 Lyn Ubash3b Hgf Tfpi Oas1a Cst7 Trafd1 Sema6b Trex1 Ada Coro1b Fgf2 H2-M3 Ptprs Ptprc Prdx2 Rps19 Plk2 Ppard Pten Tnfrsf1b Ac…
RESPIRATORY ELECTRON TRANSPORT CHAIN	0.000557007	0.00430278	1.6723	Cox7a2 Cycs Cdk1 Slc25a12 Ndufb6 Ndufs8 Ndufs4 Dnajc15 Ccnb1 Cox4i2 Ndufa10 Bid Sod2 Cox5b Mybbp1a Cyc1 Ndufc1 Ndufa7 Sdhaf2 Ndufb4 Ndufa4 Chchd2 Etfa Dld Ndufs3 Snca Sdhb Uqcrb Ndufa12 Ndufv3 Ndufa9 Gba Sdhd
POSITIVE REGULATION OF NATURAL KILLER CELL MEDIATED CYTOTOXICITY	0.0144389	0.0622717	1.67155	Klrd1 Klrk1 Klrc1 Cd226 Slamf6 Rasgrp1 H2-T23 Pvr H2-M3 Stat5b Lamp1 Crtam Cd160 Sh2d1a
DNA DAMAGE RESPONSE SIGNAL TRANSDUCTION BY P53 CLASS MEDIATOR	0.00133543	0.0088953	1.67155	Mif Acer2 Ifi205 Mndal Ndrg1 Bcl3 Snai1 Pml Rps27l Cd44 Cdkn1a Snai2 Plk2 Hic1 Trp53 Batf Foxm1 Plk3 Kdm1a Zfp385a Spred1 Dyrk1a Cops3
NEGATIVE REGULATION OF SIGNAL TRANSDUCTION BY P53 CLASS MEDIATOR	0.0142919	0.061836	1.66975	Bdkrb2 Mif Bcl2 Taf9 Snai1 Cd44 Snai2 Kdm1a Zfp385a Dyrk1a Cd74 Rnf34 Psmd10 Pttg1ip
GLYCOSYL COMPOUND CATABOLIC PROCESS	0.0156701	0.0663079	1.66972	Upp1 Dera Fuca1 Mtap Ada Gda Apobec1 Xdh Gusb Pnp2 Gla Gba
REGULATION OF COAGULATION	0.00242494	0.0147182	1.66915	Serpine1 Plat Serping1 Thbs1 Ceacam1 Edn1 C1qtnf1 Serpine2 Cd34 Pros1 Ubash3b Tfpi St3gal4 Prdx2 Sh2b3 Serpinb2 Pdgfb Apoe
APOPTOTIC CELL CLEARANCE	0.00448561	0.0246552	1.66908	Ccl12 Alox15 Scarb1 Rac2 Thbs1 Tyrobp Ccl2 Nr1h3 C2 Rhoh Rara Trex1 Rhog Pear1 Ccr2 Tgm2 Txndc5 Rac1 C3
POSITIVE REGULATION OF CD4 POSITIVE ALPHA BETA T CELL DIFFERENTIATION	0.0146932	0.0632813	1.66766	Cd86 Sash3 Cd83 Il4ra Lgals9 Rara Malt1 Cd80 Ccl19 H2-Eb1 Ifng Hlx Nckap1l Il12rb1
POSITIVE REGULATION OF PROTEIN DEPHOSPHORYLATION	0.00739872	0.0369231	1.664	Pdgfrb Cdh5 Itga1 Cd33 Tgfb1 Ppia Jak2 Gna12 Ptprc Calm1 Ptbp1 Slc39a10 Cd300a Ambra1 Pirb Cnep1r1 Ppp1r12a Ppp1r7 Sympk Ppp1r16b Calm3 Cdca2 Hsp90ab1 Gba Ankle2 Sppl3 Vrk3
LEUKOCYTE ADHESION TO VASCULAR ENDOTHELIAL CELL	0.00968109	0.0460474	1.66344	Sell Cxcl12 Spn Il6 Itgb7 Ets1 Itga4 Selplg Selp Jam2 St3gal4 Sele Ext1 Klf4 Ccr2 Ptafr Irak1 Vcam1 Itgb2
POSITIVE REGULATION OF NATURAL KILLER CELL MEDIATED IMMUNITY	0.0129522	0.0571913	1.66221	Klrd1 Klrk1 Klrc1 Cd226 Slamf6 Rasgrp1 H2-T23 Pvr H2-M3 Stat5b Lamp1 Crtam Cd160 Sh2d1a
NCRNA PROCESSING	8.72216e-08	2.14238e-06	1.66148	Il6 Rps8 Rpl27 Rpl7a Rps25 Hsd17b10 Rpl35a Rpl14 Rpl10a Rps16 Rps17 Rpl7 Tyw5 Nob1 Rps28 Rpl5 Rpp30 Nsa2 Rps7 Rpl11 Trmt10c Nolc1 Noc4l Rps19 Rps14 Kars Rps24 Stat3 Suv39h1 Nsun3 Ddx21 Rsl1d1 Rcl1 Mrto4 C1d Eif6 Dph3 Wdr75 Ppan Trnt1 Rrp15 Trmt5 Osgep Bop1 Cdkal1 Eri3 Naf1 Wdr3 Xrn2 Dkc1 Nsun2 Ddx3x Rpusd2 Wdr18 Rps15 Rpp21 Clp1 Utp14a Adat2 Nsun5 Ythdf2 Ctu2 Ddx54 Rps21 Nol11 Eri1 Ints10 Ptcd1 N…
MYELOID CELL ACTIVATION INVOLVED IN IMMUNE RESPONSE	0.000530203	0.00412613	1.66073	Rac2 Tyrobp Dock2 Ccl3 Ptpn6 Adgre5 Sbno2 Rasgrp1 Il4ra Lgals9 Foxf1 Cd177 Lyn Spi1 Pik3cg Pik3cd Trex1 Gata2 Pycard Kit Kars Fes Vamp3 Havcr2 Ccr2 Fgr Lat2 Snap23 Lbp Ptafr Ifng Cd300a Syk Itgb2 Hmox1 Plcg2 Pram1 Cd84 Dysf Btk Stxbp1 Itgam Milr1 Trem2 Lilra6 Gab2
POSITIVE REGULATION OF REACTIVE OXYGEN SPECIES METABOLIC PROCESS	0.00222878	0.01358	1.65669	Mmp8 Pdgfrb Cyp1b1 Thbs1 Tyrobp Agtr1a Ripk3 Tlr4 Clec7a Ripk1 Tgfb1 Cd177 Sod2 Gnai2 Gnai3 Xdh Cdkn1a Pdgfb Tgfbr2 Fpr2 Trp53 Grb2 Tlr6 Syk Itgb2 Ptk2b Plcg2 Nfe2l2 Cyba Snca
REGULATION OF BIOLOGICAL PROCESS INVOLVED IN SYMBIOTIC INTERACTION	0.00318917	0.0187767	1.65641	Lgals1 Ifitm1 Ifitm3 Ptx3 Ifitm2 Ch25h Lgals9 Ltf Trim59 Ciita Cd4 Trim14 Cxcl5 H2-Eb1
RNA EXPORT FROM NUCLEUS	0.00257176	0.0155194	1.6521	Nup62 Nup188 Nxt1 Ran Ddx19a Agfg1 Ncbp1 Nup93 Smg7 Nsun2 Nup88 Thoc3 Ddx39b Pcid2 Thoc6 Hhex Polr2d Ssb Ncbp2 Thoc5 Smg5 Nup107 Nxf1 Rbm15b Khdrbs1 Poldip3 Nup85 Alyref Pom121 Mcm3ap Nup133 Nup214 Xpo5
ERYTHROCYTE HOMEOSTASIS	0.00040756	0.0033369	1.65207	B2m Ikzf1 Casp3 Slc25a5 Hif1a Sp3 Ets1 Jak3 Id2 Rb1 Prmt1 Inpp5d Jak2 Lyn Spi1 Rps17 Zfp36l1 Gata2 Kit Rps19 Rps14 Rps24 Klf2 Stat3 Cited2 Gpi1 Sh2b3 Acvr1b L3mbtl3 Pknox1 Ncapg2 Stat5b G6pdx Fam210b Bpgm Zfpm1 Nckap1l Hmox1 Klf13 Adgrf5 Kmt2e Rps6 Hcls1 Hspa1b Zfp36 Stat1 Ptbp3 Tal1 Prdx1 Ldb1 Jmjd6 Mapk14 Smap1 Hspa9 Ptpn2 Maea Bcl6 Adar Alas2 Hmgb2
REGULATION OF T CELL MEDIATED IMMUNITY	0.00151086	0.0098551	1.64943	Klrd1 Klrc1 B2m Il6 Sash3 Il1b Il7r Ripk3 Ceacam1 H2-T23 Pvr Il1r1 Malt1 H2-M3 Ptprc Was Tnfrsf1b Ahr Ccr2 Mr1 Xcl1 H2-Eb1 Hfe Nod2 Cd1d1 Nckap1l H2-D1 Tbx21 Zbtb1 Pirb Il12rb1 Arid5a
PROTEIN LOCALIZATION TO CHROMOSOME	0.00094281	0.0067368	1.64745	Cdk1 Rb1 Cct3 Trappc12 Plk1 Cenpa Ruvbl2 Spi1 Cct4 Lrwd1 Cct5 Sox7 Gnl3 Ezh2 Cct8 Cct2 Bub3 Dkc1 Mtbp Jarid2 Spdl1 Nabp2 Esco2 Tcp1 Mcm9 Cct6a Cdt1 Mcm8 Mau2 Cdca5 Rad21 Vcpip1 Acd Ndc80 Tnks Iffo1 Pih1d1 Tnks2 Cenpq Ctcf Mis12 Pphln1
REGULATION OF PLATELET AGGREGATION	0.0157113	0.0663927	1.64743	Prkcq Il6 Ceacam1 C1qtnf1 Serpine2 Jak2 Lyn Ubash3b Sh2b3 Il6st Emilin2 Syk
REGULATION OF DNA DAMAGE RESPONSE SIGNAL TRANSDUCTION BY P53 CLASS MEDIATOR	0.0148148	0.0636308	1.64708	Mif Ifi205 Mndal Snai1 Cd44 Snai2 Hic1 Trp53 Kdm1a Zfp385a Spred1 Dyrk1a Cops3 Cd74 Psmd10 Pttg1ip
POSITIVE REGULATION OF EXTRINSIC APOPTOTIC SIGNALING PATHWAY	0.00767087	0.0379201	1.64521	Thbs1 Sfrp1 Ppp1ca Ripk1 Pml Bid Pycard Ptprc Pten Hyal2 Ppp2r1b Ppp2r1a Rbck1 Stk4 Skil Tnfrsf12a Ltbr Srpx Tnf Tnfsf10 Htra2 Atf3 G0s2 Bcl10 Agt Pak2 Pmaip1
REGULATION OF T CELL MEDIATED CYTOTOXICITY	0.0126091	0.0562313	1.64505	Klrd1 Klrc1 B2m Il7r Ripk3 Ceacam1 H2-T23 Pvr H2-M3 Ptprc Mr1 Xcl1 H2-Eb1 Cd1d1 Nckap1l H2-D1 Pirb Il12rb1
POSITIVE REGULATION OF CYSTEINE TYPE ENDOPEPTIDASE ACTIVITY	0.000145939	0.00142143	1.64459	S100a8 S100a9 Casp1 Casp4 Cycs Acer2 Casp12 Cyfip2 Ifi205 Lck Mefv Clec7a Uaca Lgals9 Rps3 Pml Jak2 Rps27l Fas Bid Malt1 Pycard Sox7 Xdh Laptm5 Gramd4 Bak1 Fyn Myc Apaf1 Ppm1f Nod1 Pdcd6 Ddx3x Hip1 Arl6ip5 Rest Syk Casp8 Lgmn Ndufa13 Senp1 Bad Ctsd Card9 Fasl Snca Tnf Tnfsf10
REGULATION OF PATTERN RECOGNITION RECEPTOR SIGNALING PATHWAY	0.000814219	0.00596714	1.64069	Rnf125 Ptpn22 Tlr4 Irf7 Nr1h3 Ninj1 Ltf Lyn Ptprs Gramd4 Irf1 Tirap Tlr1 Dhx58 Arrb2 Tlr3 C1qbp Birc3 Rab7b Lbp Bpifb1 Gps2 Cd300a Flot1 Nod2 Ddx3x Tlr6 Irf4 Zdhhc5 Slc15a3 Pum2 Hspa1b Irak3 Rtn4 Cyba Smpdl3b Tnfaip3 Pum1 Wdfy1 Oasl1 Lgr4 Trem2 Lilra6 Cactin Tlr2 Ankrd17 Ifi35 Nlrx1 Riok3
GLYCOSAMINOGLYCAN CATABOLIC PROCESS	0.0212851	0.082111	1.63825	Pglyrp2 Tgfb1 Fuca1 Lyve1 Cd44 Fgf2 Pglyrp1 Hyal2 Gns Gusb
RESPONSE TO CADMIUM ION	0.0080478	0.0394731	1.63372	Mt2 Mmp9 Pcna Mt1 Cdk1 Sod2 Mapk1 Kit Ncf1 Gpi1 Ercc1 Cybb Atp7a Jun Fos Sumo1 Slc30a1 Hmox1 Mapk3 Mapk9 Akt1 Egfr Daxx Mapk8 Ogg1 Hsf1 Cdkn1b Arg1
REGULATION OF MAST CELL ACTIVATION	0.0123258	0.0551243	1.63267	Rac2 Cd226 Ptpn6 Adgre5 Il4ra Lgals9 Foxf1 Lyn Gata2 Fes Fgr Cd300a Syk Hmox1 Cd84 Plscr1 Cnr2 Stxbp1 Milr1 Crlf2 Gab2
CYTOPLASMIC PATTERN RECOGNITION RECEPTOR SIGNALING PATHWAY IN RESPONSE TO VIRUS	0.0152778	0.0649977	1.63262	Rnf125 Irf7 Phb2 Dhx58 C1qbp Birc3 Ifih1 Phb Pum2 Oas3 Pum1 Oasl1 Ankrd17 Nlrx1 Riok3
POSITIVE REGULATION OF CHROMOSOME ORGANIZATION	0.00129541	0.00877754	1.63247	Prkcq Setdb2 Cct3 Smc2 Pml Cct4 Cct5 Mapk1 Gnl3 Cct8 Cct2 Ncapg Ercc1 Ncaph Fen1 Dnmt1 Smc4 Naf1 Dkc1 Mapk3 Sin3a Nabp2 Ncapd2 Tcp1 Mre11a Cct6a Parn Cdt1 Tal1 Pkib Rad21
REGULATION OF T HELPER 17 TYPE IMMUNE RESPONSE	0.0216867	0.0833663	1.63236	Prkcq Clec7a Loxl3 Malt1 Tbx21 Il12rb1 Arid5a Il27ra Card9 Zc3h12a Nfkbid Ephb2 Foxp3 Il12b Nfkbiz
REGULATION OF TUMOR NECROSIS FACTOR MEDIATED SIGNALING PATHWAY	0.0111765	0.0515232	1.62851	Casp1 Casp4 Ripk1 Tnfrsf1a Pycard Cpne1 Laptm5 Ikbkb Naip2 Sharpin Gps2 Nkiras2 Sppl2a Syk Casp8 Hipk1 Hspa1b Adam17 Tnfaip3 Adipoq Spata2 Ptpn2
REGULATION OF LEUKOCYTE DEGRANULATION	0.00857537	0.0416707	1.62795	Klrc1 Rac2 Ceacam1 Adgre5 Il4ra Lgals9 Foxf1 Cd177 Lyn Spi1 Gata2 H2-M3 Fes Ccr2 Fgr Ptafr Cd300a Lamp1 Nckap1l Syk Itgb2 Hmox1 Pram1 Cd84 Fcgr2b Stxbp1 Itgam
NEGATIVE REGULATION OF WOUND HEALING	0.00390652	0.02221	1.62603	Serpine1 Plat Serping1 Thbs1 Ceacam1 Edn1 C1qtnf1 Serpine2 Cd34 Pros1 Ubash3b Tfpi Fgf2 Pten Sh2b3 Serpinb2 Pdgfb Apoe
PROGRAMMED NECROTIC CELL DEATH	0.0113931	0.0523315	1.62551	Ripk3 Ripk1 Zbp1 Fas Dnm1l Mlkl Tlr3 Birc3 Trp53 Casp8 Rbck1 Slc25a4 Ybx3 Fasl Tnf Ipmk Spata2 Cflar Itpk1 Ppif Peli1
REGULATION OF PHOSPHOLIPASE C ACTIVITY	0.0128617	0.0571148	1.62434	Pdgfrb Cd86 Itk P2ry12 S1pr4 Rasgrp1 Gpr55 Rasgrp4 Fgf2 Sele Kit Phb2 P2ry6 Fgfr1 Ednra Arhgap6 Ptafr Txk Htr2a Flt1 Pdgfra Phb C5ar1
POSITIVE REGULATION OF ERYTHROCYTE DIFFERENTIATION	0.0177182	0.0720649	1.62356	Hif1a Ets1 Prmt1 Inpp5d Gata2 Stat3 Acvr1b Stat5b Fam210b Nckap1l Hspa1b Stat1 Tal1 Mapk14 Smap1 Hmgb2
LEUKOCYTE TETHERING OR ROLLING	0.0159381	0.0667884	1.62254	Sell Cxcl12 Spn Itgb7 Itga4 Selplg Selp Jam2 St3gal4 Sele Ext1 Ccr2 Ptafr Vcam1
POSITIVE REGULATION OF NATURAL KILLER CELL ACTIVATION	0.0177566	0.0721276	1.62186	Klrc1 Tyrobp Il15ra Rasgrp1 H2-T23 Jak2 H2-M3 Bloc1s6 Fcgr4 Tox Stat5b Lamp1 Zbtb1 Il15
NEGATIVE REGULATION OF T CELL PROLIFERATION	0.00474928	0.0257133	1.62139	Ido1 Spn Cd86 Casp3 Ptpn6 Lgals9 Pde5a Lrrc32 Cd274 H2-M3 Cd80 Havcr2 Tnfrsf14 Cebpb Xcl1 H2-Eb1 Ctla4 Il2ra Crtam Pirb Vtcn1 Cblb
CYTOPLASMIC PATTERN RECOGNITION RECEPTOR SIGNALING PATHWAY	0.00474785	0.0257133	1.62103	Rnf125 Ptpn22 Tlr4 Irf7 Tifa Irgm1 Phb2 Dhx58 C1qbp Birc3 Nod2 Ifih1 Slc15a3 Phb Pum2 Hspa1b Oas3 Tnfaip3 Pum1 Irgm2 Oasl1 Ankrd17 Nlrx1 Riok3 Nfkbia Traf6 Nploc4 Itch Ripk2 Otulin Hspa1a Lacc1
REGULATION OF APOPTOTIC SIGNALING PATHWAY	3.58989e-07	7.73055e-06	1.61783	S100a8 S100a9 Serpine1 Bdkrb2 Ackr3 Cxcl12 Igf1 Thbs1 Mmp9 Mif Ptgs2 Tpt1 Il1b Bcl2 Slc25a5 Sfrp1 Ripk3 Hif1a Lck Ppp1ca Ripk1 Grina Rb1 Taf9 Ppia Rps3 Creb3l1 Plaur Snai1 Pml Jak2 Hgf Serinc3 Fas Bid Bag5 Sod2 Ddit3 Ptpn1 Xbp1 Cd44 Dnm1l Pycard Rps7 Itga6 Ptprc Gnai2 Gnai3 Prdx2 Unc5b Snai2 Pten Slc35f6 Eif5a Arrb2 Myc Apaf1 Qars Fgfr1 Hyal2 Ptpmt1 Ubb Ppp2r1b Hdac1 Flcn Clu Trp53 Ppp2r1a Lgals3…
RESPONSE TO UV	0.000281385	0.00249204	1.61498	Timp1 Scara3 Mmp3 Mmp9 Pcna Casp3 Ptgs2 Bcl2 Tipin Bcl3 Pml Ruvbl2 Eif2s1 Trex1 Cdkn1a Bak1 Mmp2 Dtl Polh Crip1 Myc Hyal2 Map4k3 Rhbdd1 Ercc1 Fen1 Trp53 Pik3r1 Pold3 Zbtb1 N4bp1 Aqp1 Kdm1a Akt1 Cdkn2d Ercc3 Pold1 Egfr Ep300 Yy1 Mapk8 Usp1 Mfap4 Pbk Noc2l
INTERLEUKIN 8 PRODUCTION	0.00144051	0.00947479	1.61235	Serpine1 Il6 Lamtor5 Afap1l2 Il1b Ptpn22 Tlr4 Clec7a Ripk1 Cd33 Lgals9 Bcl3 Ddit3 Cd2 Pycard Ptprc Nos2 Tirap Stat3 Tlr1 Prkd2 Zfp580 Klf4 Tlr3 Hyal2 Wnt5a Tlr7 Nod1 Lbp Nod2 Tlr6 Syk
RIG I SIGNALING PATHWAY	0.0210309	0.0816702	1.6119	Rnf125 Phb2 Dhx58 C1qbp Birc3 Phb Pum2 Oas3 Pum1 Oasl1 Ankrd17 Nlrx1 Nploc4
HEMATOPOIETIC PROGENITOR CELL DIFFERENTIATION	0.000840317	0.00611564	1.61166	Fst Cebpd Bcl2 Sfrp1 Jam3 Ptpn6 Pld4 Eef2 Tgfb1 Spi1 Anln Mllt3 Top2a Trex1 Ace Ptprc Kit Cited2 Eml1 Ext1 Hyal2 Notch1 Plek Flcn Trp53 Batf Rest Flt1 Ythdf2 Hoxb3 Zbtb1 Bloc1s2 Tnfrsf13b Lmbr1l Sin3a Pdgfra Nfe2l2 Pus7 Arl11 Psen1 Esco2
METAPHASE ANAPHASE TRANSITION OF CELL CYCLE	0.00553575	0.0293004	1.60981	Zfp207 Ube2c Rb1 Ccnb1 Plk1 Dlgap5 Bub3 Anapc7 Dusp1 Nek6 Mad2l1 Pcid2 Spdl1 Cenpf Klhl22 Bub1 Trip13 Cdt1 Cul3 Rad21 Cdc27 Cdc16 Ndc80 Anapc5 Cenpe Dync1li1 Hecw2 Mad2l1bp Fbxo5 Anapc1 Mad2l2
ATTACHMENT OF SPINDLE MICROTUBULES TO KINETOCHORE	0.0175926	0.0716465	1.60728	Zfp207 Rb1 Ccnb1 Nuf2 Racgap1 Cenpc1 Bub3 Eml4 Spc25 Sirt2 Cdt1 Spc24 Ndc80 Hnrnpu Cenpe Mis12 Spag5 Kif2c
POSITIVE REGULATION OF RECEPTOR SIGNALING PATHWAY VIA STAT	0.0133976	0.058666	1.60668	Cyp1b1 Il6 Il7r Tgfb1 Jak2 Ccl5 Kit Notch1 Cd300a Ptk2b Tnf Crlf2 Mgat5 Il10ra Il10 Socs1 Ghr
NECROTIC CELL DEATH	0.0114017	0.0523315	1.60584	Ripk3 Ripk1 Ninj1 Zbp1 Fas Dnm1l Mlkl Tlr3 Birc3 Trp53 Slc6a6 Casp8 Rbck1 Slc25a4 Ybx3 Fasl Tnf Tmem123 Ipmk Spata2 Cflar Itpk1 Ppif Peli1
REGULATION OF GLYCOPROTEIN METABOLIC PROCESS	0.0129412	0.0571913	1.60509	Itm2a Ccr7 Ptx3 Igf1 Acer2 Bcl2 Jak3 Itm2b Ccl19
NEGATIVE REGULATION OF CELL CELL ADHESION	6.32546e-05	0.00070273	1.60318	Ido1 Cxcl12 Spn Podxl Cd86 Fxyd5 Casp3 Ptpn22 Ptpn6 Jak3 Loxl3 Ceacam1 Tgfb1 C1qtnf1 Serpine2 Il4ra Lgals9 Fgl2 Pde5a Jak2 Akna Spi1 Ubash3b Lrrc32 Cbfb Pag1 Cd274 H2-M3 Prdx2 Laptm5 Lax1 Irf1 Cd80 Sh2b3 Tarm1 Klf4 Havcr2 Notch1 Ppm1f Tnfrsf14 Cebpb Xcl1 H2-Eb1 Ctla4 Cd300a Hfe Lgals3 Tnfaip8l2 Hlx Il2ra Nckap1l Crtam Adora2a Ythdf2 Tbx21 Runx3 Pirb Vtcn1
REGULATION OF CELLULAR AMIDE METABOLIC PROCESS	7.56391e-08	1.88738e-06	1.60185	Bank1 Cyp1b1 Dio2 Igf1 Gapdh Rpl10 Thbs1 Il6 Enc1 Casp3 Eef2 Ppp1ca Eif3e Shmt2 Rgs2 Cd28 Eif4ebp1 Eefsec Ifngr1 Ybx1 Rps3 Rps4x Bcl3 Dapk3 Vim Zfp36l2 Itga2 Picalm Rpl38 Gzmb Rps27l Ccl5 Eif3d Pkm Rps6ka1 Eif3k Zfp36l1 Ntrk2 Eif2s1 Rpl5 Rara Eif3h Rbm3 Cnot8 Nt5c3b Trmt10c Nolc1 Caprin1 Fastkd2 Rps14 Eif3c Elavl1 Stat3 Calr Nsun3 Eif5a Abce1 Eif2b2 C1qbp Ythdf1 Cyfip1 Apoe Eif6 Dph3 Spon1 Mrpl13…
RESPONSE TO INTERLEUKIN 6	0.0158809	0.0667507	1.59786	Il6 Ripk1 Selplg Sbno2 Nfkb1 Jak1 Jak2 Spi1 Stat3 St3gal6 Il6st
CELLULAR RESPIRATION	6.99513e-05	0.000768975	1.59612	Cox7a2 Idh3g Cycs Hif1a Idh3b Cdk1 Slc25a12 Ndufb6 Ndufs8 Shmt2 Ndufs4 Dnajc15 Adsl Ccnb1 Cox4i2 Ndufa10 Bid Sod2 Uqcrc2 Trex1 Cox5b Nos2 Mybbp1a Cyc1 Myc Atp5o Ndufc1 Ndufa7 Atp5j2 Atp7a Flcn Cox10 Atp5c1 Aco2 Ifng Atp5j Sdhaf2 Idh3a Ndufb4 Ndufa4 Pde12 Chchd2 Etfa Pnpt1 Dld Ndufs3 Arl2 Fh1 Atp5d Suclg1 Snca Sdhb Ifnar1 Tnf Mdh2 Coq10b Uqcrc1 Atp5b Uqcrb Ndufa12 Noa1 Stoml2 Ndufv3 Ndufa9 Slc25a3…
T CELL MEDIATED IMMUNITY	0.00164243	0.0105599	1.59472	Klrd1 Prf1 Klrc1 Cd8a B2m Il6 Sash3 Rftn1 Il1b Il7r Ripk3 Ceacam1 H2-T23 Pvr Il1r1 Trex1 Malt1 H2-M3 Ptprc Was Tnfrsf1b Ahr Ccr2 Mr1 Xcl1 Myo1g H2-Eb1 Hfe Nod2 Cd1d1 Nckap1l H2-D1 Crtam Tbx21 Zbtb1 Pirb Il12rb1 Arid5a Ctsc
LIVER REGENERATION	0.0233867	0.0882688	1.59401	Il6 Pcna Ezh2 Myc Cebpb Ucp2 Csnk2a2 Rps15 Hmox1 Cpt1a Pnpt1 Tyms Tnf Il10 Hamp Ccnd1
POSITIVE REGULATION OF ALPHA BETA T CELL DIFFERENTIATION	0.0129412	0.0571913	1.59129	Cd86 Sash3 Cd83 Il4ra Lgals9 Rara Ada Malt1 Cbfb Zap70 Cd80 Ccl19 Tgfbr2 H2-Eb1 Ifng Hlx Nckap1l Syk Runx3 Il12rb1
POSITIVE REGULATION OF BINDING	0.000106936	0.00110705	1.58925	Mmp8 Igf1 B2m Mmp9 Lamtor5 Ifi205 Eif3e Mndal Mfng Tgfb1 Plcl2 Myocd Rb1 S100a10 Plaur Itga2 Jak2 Lfng Eif3d Eif2s1 Rara Dact1 Ace Rpl11 Cldn5 Sox7 Mbd2 Eif3c Ran Calm1 Ppp2ca Gtf2b Klf4 Myc Edf1 Ralb Plxnd1 Apoe Wnt5a Dph3 Dtx3l Spon1 Parp9 Ncbp1 Rapgef2 Fkbp1a Ifng Flot1 Hfe
T CELL LINEAGE COMMITMENT	0.0237792	0.0896313	1.58893	Spn Il6 Slamf6 Bcl2 Loxl3 Stat3 Tox Ly9 Trp53 Zfpm1 Batf Irf4 Tbx21 Il12rb1
HEMOSTASIS	3.44457e-05	0.000424695	1.58808	Myl9 Serpine1 Plat Tfpi2 Fli1 Prkcq Actg1 Serping1 Clic1 Thbs1 F13a1 Il6 P2ry12 Tlr4 Ptpn6 Lck Fn1 Fermt3 Dgkz Ceacam1 Pla2g4a Flna Edn1 C1qtnf1 Serpine2 Ppia Cd34 Selp Plaur Itga2 Pros1 Col3a1 Jak2 Lyn Ubash3b Pik3cg Tfpi St3gal4 Bloc1s6 Gna12 Prdx2 Cd40 Was Gpi1 Sh2b3 Il6st Pear1 Entpd1 Serpinb2 Pdgfb Apoe Actb Plek Csrp1 Txk Emilin2 F5 Syk Gna13 Adora2a Actn1 Lman1 Plcg2 Pdgfra Scube1 Nfe2l2 F…
NON MEMBRANE BOUNDED ORGANELLE ASSEMBLY	4.08937e-07	8.74625e-06	1.58719	Myl9 Myh11 Rpl24 Pdgfrb Actg1 Rpl10 Nup62 Rpsa Rps5 Capg Zfp207 Fscn1 Haus3 Rpl6 Tubb5 Lmod1 Wdr1 Rps23 Ccnb2 Flna Edn1 Trappc12 Rps3 Plk1 Rpl3 Rplp0 Rpl38 Tpx2 Cenpa Rps27l Kif2a Anln Racgap1 Rpl23a Tubgcp2 Rps28 Eif2s1 Rpl5 Prc1 Rpl11 Dlgap5 Tubgcp3 Fastkd2 Rps19 Rps14 Plk2 Flnc Cenpc1 Sh3pxd2b Aup1 Asap1 C1qbp Map10 Ythdf1 Mrto4 Lcp1 Eif6 Kat2a Ppan Bin2 Csrp1 Csrp2 Tubgcp5 Plk4 Mrps7 Kif15 Bo…
POSITIVE REGULATION OF VASCULATURE DEVELOPMENT	0.000145662	0.00142143	1.58629	Ccl11 Serpine1 Angptl4 Eng Cyp1b1 Cdh5 Bmper Itga5 Angpt2 Thbs1 Il1b Adm Hif1a Pgf Ets1 Cxcr4 Prkcb Acvrl1 Ninj1 Btg1 Cd34 Jak1 Hgf Cysltr1 Pik3cd Pkm Ddah1 Xbp1 Gata2 Fgf2 Rhob Cd40 Stat3 Ecm1 Prkd2 Klf4 Tlr3 Tgfbr2 Wnt5a Cybb Itgb8 Adam12 Pdcd6 Emilin2 C3ar1 Ramp2 Sp1 Flt1 Hmox1 Ptk2b Hipk1 Ccr3 Nfe2l2 Aqp1 C5ar1 Hspb1 Lrg1 C3 Tbxa2r
REGULATION OF RELEASE OF CYTOCHROME C FROM MITOCHONDRIA	0.0159453	0.0667884	1.58514	Igf1 Mmp9 Plaur Hgf Bid Dnm1l Pycard Arrb2 Plscr3 Clu Trp53 Akt1 Bad Mff Tnfsf10 Bcl2l11 Psmd10 Prelid1 Lmna Ppif Fxn Pmaip1
MITOTIC NUCLEAR DIVISION	6.17204e-06	9.55905e-05	1.58252	Ereg Rpl24 Pdgfrb Igf1 Nup62 Mki67 Nusap1 Il1b Zfp207 Ube2c Tubg1 Cd28 Flna Edn1 Rb1 Ccnb1 Plk1 Dapk3 Tpx2 Smc2 Kif2a Anln Nuf2 Racgap1 Prc1 Sox7 Dlgap5 Phb2 Ran Cenpc1 Ube2i Pdgfb Map10 Ncapg2 Ncapg Bub3 Pds5b Ncaph Kif18b Ctdp1 Eps8 Smc4 Anapc7 Kif15 Kif20b Kif4 Dusp1 Mtbp Ppp2r1a Nek6 Ncapd3 Cdca8 Poldip2 Cep192 Cdc20 Chmp2b Mad2l1 Eml4 Rab11a Katnb1 Kif11 Pcid2 Dctn2 Kif22 Spdl1 Spice1 Hspa1b…
REGULATION OF COLLAGEN METABOLIC PROCESS	0.0167144	0.0686916	1.58239	Pdgfrb Eng Il6 Emilin1 Tgfb1 Vim Creb3l1 Itga2 Ppard Arrb2 Ciita
POSITIVE REGULATION OF PROTEIN CONTAINING COMPLEX ASSEMBLY	0.000370677	0.00311606	1.58237	Cxcl13 Ccl11 Ccr7 Mmp3 Alox15 Cdh5 Cdc42ep2 Skap1 Capg P2ry12 Rasip1 Fscn1 Tlr4 Cdc42ep4 Lmod1 Gbp5 Clec7a Tgfb1 Psmc6 Wars Rps3 Git1 Nav3 Bid Pfn1 Rhoc Arpc2 Pycard Tirap Rap1b Bak1 Fes Kirrel Asap1 Lcp1 Crbn Plek Clu Ifng Trp53 Lgals3 Sumo1 Vasp Ddx3x Grb2 Tlr6 Nckap1l Syk Ambra1 Ptk2b Snx9 Plcg2 Fchsd2 Rac1 Nin Nr1h2 Mapk9 Sh3glb1 Hspa1b Arl2 Snca Bin1 Tnf
INTRINSIC APOPTOTIC SIGNALING PATHWAY BY P53 CLASS MEDIATOR	0.00700768	0.0354494	1.58191	Bdkrb2 Eda2r Mif Bcl2 Ifi205 Taf9 Bcl3 Pml Rps27l Phlda3 Cd44 Pycard Rps7 Cdkn1a Mybbp1a Eif5a Myc Ubb Ddit4 Topors Shisa5 Trp53 Hnrnpk Hipk1 Kdm1a Zfp385a
POSITIVE REGULATION OF ERK1 AND ERK2 CASCADE	5.05915e-05	0.000589109	1.57989	Acta2 Ccl11 Sema7a Ccr7 Pdgfrb Ackr3 Ccl12 Igf1 Alox15 Bmper Mif Ror1 Ptpn22 Tlr4 Ccl3 Ccl2 Akap12 Tgfb1 Rasgrp1 Lgals9 Ccl5 Ccl9 Gpr55 Ntrk2 Cd44 Fgf2 Pycard Ptprc Gnai2 Ccr1 Phb2 Gpr183 Ccl19 Pten Pdgfd Tirap Rap1b Prkd2 Havcr2 Arrb2 P2ry6 Pdgfb Apoe Ror2 Notch1 Cd4 Ccl4 Rapgef2 Jun Nod1 Xcl1 Ramp3 Ccl7 H2-Eb1 Ccl6 Nptn Fpr2 Htr2a Nod2 Glipr2 Ptk2b Shc1 Mapk3 Pdgfra Ccl20 Phb Pde8a C5ar1 Rap1a …
TOLL LIKE RECEPTOR 4 SIGNALING PATHWAY	0.0163675	0.0678883	1.57969	Ptpn22 Tlr4 Nr1h3 Ninj1 Lgals9 Ltf Lyn Tnip3 Oas1a Tirap Rab7b Lbp Bpifb1 Flot1 Irak1 Tnfaip3 Wdfy1 Oas1g Trem2 Lilra6 Nmi Ly96 Ifi35 Prkce Nfkbia Peli1 Ripk2 Pik3ap1 Scimp
INTEGRIN MEDIATED SIGNALING PATHWAY	0.00124029	0.00847713	1.57606	Timp1 Sema7a Thy1 Itga5 Adamts1 Itga1 Itgb7 Zyx Fn1 Fermt3 Loxl3 Itga4 Ceacam1 Flna Cd177 Itga2 Col3a1 Itgal Ptpra Nme2 Itga6 Lims1 Cd47 Bcar1 Cd63 Itgb8 Fgr Plek Itgae Txk Bst1 Adam10 Nedd9 Itgb1bp1 Syk Adam15 Itgb2 Ptk2b Pram1 Ccm2 Tln1 Tec Ilk Fyb
TRANSITION METAL ION HOMEOSTASIS	0.00163901	0.0105596	1.57602	S100a8 S100a9 Mt2 Atox1 Slc39a14 B2m Lcn2 Mt1 Hif1a Lck Slc31a2 Picalm Ltf Slc39a6 Sod2 Atp13a2 Slc25a37 Arf1 Slc30a4 Myc Hyal2 Slc31a1 Cp Atp7a Slc11a1 Slc39a10 Ifng Ccdc22 Hfe Ftl1 Steap4 Slc30a1 Hmox1 Slc40a1 Nubp1 Commd1 Tmem199 Eif2ak1 Tmc8 Atp6v0a2 Ncoa4 Fbxl5 Bmp6
REGULATION OF SYNCYTIUM FORMATION BY PLASMA MEMBRANE FUSION	0.0259023	0.0961475	1.5755	Cxcl9 Tyrobp Cxcl10 Cd53 Il4ra Ehd1 Plekho1 Flot1 Tnfsf14 Nfatc2 Trem2 Ocstamp Mapk14 Cflar Scgb3a1
POSITIVE REGULATION OF DNA RECOMBINATION	0.0159536	0.0667884	1.57373	Cd28 Tgfb1 Ruvbl2 Fus Ptprc Hmces Cd40 Was Actb Epc2 Vps72 Tbx21 Ruvbl1 Timeless Actl6a Rbbp8 Actr2 Wdr48 Fancb Mms19
ENDOTHELIAL CELL MIGRATION	8.08937e-05	0.000873985	1.57224	Cxcl13 Dcn Cyp1b1 Cdh5 Bmper Rhoj Angpt2 Scarb1 Thbs1 Ptgs2 Vstm4 Fstl1 Hif1a Ets1 Acvrl1 Ceacam1 Lpxn Tgfb1 Edn1 Adamts9 Pik3cg Pik3cd Mef2c Coro1b Nr4a1 Gata2 Id1 Fgf2 Rhob Map3k3 Cd40 Stat5a Plk2 Pten Clec14a Gpi1 Prkd2 Calr Zfp580 Loxl2 Atp2b4 Klf4 Bcar1 Meox2 Pdgfb Fgfr1 Plxnd1 Apoe Wnt5a Notch1 Mmrn2 Sema4a Pdcd10 Nr2f2 Pdcd6 P2rx4 Itgb1bp1 Ephb4 Sp1 Sh3bp1 Hmox1 Ptk2b Lgmn Lgals8 Rac1 Prkx…
POSITIVE CHEMOTAXIS	0.0116758	0.0529708	1.57006	S1pr1 Cxcl12 Coro1a Angpt2 Mif Il16 Cxcl10 Pgf Ccl3 Itga2 Hgf Ccl5 Ccl9 Fgf2 Fgf7 Pdgfb Wnt5a Ccl6 Fpr2 Lgals3
RNA LOCALIZATION	0.00046004	0.00367098	1.56879	Nup62 Sec13 Rftn1 Ndc1 Nup188 Cct3 Ybx1 Nxt1 Nup210 Ruvbl2 Zfp36l1 Cct4 Cct5 Xpo1 Nup98 Ran Cct8 Eif5a Nup54 Ddx19a Cct2 Tgfbr2 Agfg1 Ncbp1 Nup93 Smg7 Naf1 Dkc1 Flot1 Nsun2 Nup88 Zc3h3 Ruvbl1 Thoc3 Nhp2 Sidt1 Sidt2 Ddx39b Pcid2 Pnpt1 Srsf7 Thoc6 Zfp385a Hhex Hnrnpab Polr2d Zfp36 Ssb Ncbp2 Nop58 Tcp1 Nup35 Thoc5 Lrpprc Smg5 Nup107 Cct6a Parn Nxf1 Mvp Rbm15b Khdrbs1 Poldip3 Kpnb1 Nup85 Fbl Yy1 Slbp…
REGULATION OF OSTEOCLAST DIFFERENTIATION	0.0127055	0.056501	1.56638	Tyrobp Sfrp1 Tlr4 Ccl3 Inpp5d Ltf Ubash3b Camk4 Gpr55 Ccr1 Csf1 Tlr3 Cebpb Fos Ifng Pik3r1 Pirb Klf10 Tnfaip6 Tnf Gpr68 Tfe3 Trem2 Fbn1 Pou4f1 Ocstamp
MONOCYTE DIFFERENTIATION	0.0191022	0.0760219	1.56336	Mt1 Ifi205 Sp3 Irf7 Inpp5d Pde1b Zfp36l1 Csf1 Fes Myc Zbtb46 Cd4 Jun H2-Eb1
AMINOGLYCAN BIOSYNTHETIC PROCESS	0.00530007	0.0281953	1.56186	Pdgfrb Chsy3 Chst11 Csgalnact1 Il1b St3gal1 B3gnt9 Tgfb1 Dse Dsel Nfkb1 B3gnt3 St3gal2 St3gal4 Chsy1 B4galt5 St3gal6 Ugdh Chst1 Ext1 Pdgfb Slc10a7 Hs3st3b1 Ap2a1 B4galt7 B3gnt2 Chst3
MATURATION OF 5 8S RRNA	0.0201311	0.0791152	1.5589	Nsa2 Rcl1 C1d Eif6 Rrp15 Bop1 Eri3 Rps21 Eri1 Abt1 Exosc4 Wdr12 Eri2 Nop14 Pes1 Rpf1 Rpp40 Exosc10 Exosc8 Urb1
POSITIVE REGULATION OF EPITHELIAL CELL APOPTOTIC PROCESS	0.0193986	0.0768128	1.55556	Ecscr Ccl12 Thbs1 Il6 Cd248 Ccl2 Pdcd4 Itga4 Jak2 Eif2s1 H2-M3 Cd40 Arrb2
POSITIVE REGULATION OF MIRNA TRANSCRIPTION	0.0214362	0.0825925	1.55496	Egr1 Hif1a Ets1 Tgfb1 Spi1 Gata2 Fgf2 Gnl3 Stat3 Klf4 Myc Pdgfb Jun Smad6 Fos Trp53 Apln Nr1h2 Smarca4 Tnf
VIRAL PROCESS	2.65996e-07	6.01649e-06	1.55318	Lgals1 Ifitm1 Ifitm3 Ccl12 Cxcr6 Ptx3 Ifitm2 Itga5 Cd86 Scarb1 Rpsa Lamtor5 Ch25h St3gal1 Vps37b Bcl2 Itgb7 Pcbp1 Agtr1a Rab43 Ifi205 Ccl3 Cdk1 Usf2 Ccl2 Cxcr4 Cd28 Fam111a Irf7 Selplg Gbp7 Prmt1 Ppia Lgals9 St3gal2 Itga2 Ltf Stom Pvr Mgat2 Ccl5 Psmc3 Eif3d Top2a Oas1a Eif3l Kpna3 St3gal4 Cfl1 St6galnac3 Tnip1 Cd80 Eif3f St6galnac4 Ran Kpna2 Ppib Rnasek Furin Ptbp1 Gtf2b Oas2 Mcts1 Trim59 Slc20a2…
NEGATIVE REGULATION OF LYMPHOCYTE DIFFERENTIATION	0.0163236	0.0677959	1.55258	Pglyrp2 Sfrp1 Jak3 Id2 Loxl3 Il4ra Fgl2 Cbfb Prdx2 Irf1 Pglyrp1 Ctla4 Hlx Tbx21 Runx3 Lag3 Zc3h12a Cd74 Socs1 Ptpn2 Fbxo7 Bcl6 Socs5
REGULATION OF PHOSPHATIDYLINOSITOL 3 KINASE SIGNALING	0.00170415	0.0108899	1.55156	Pdgfrb Dcn Igf1 Ror1 Lime1 Ptpn6 Fn1 Cd28 Ceacam1 Pip5k1c Serpine2 Rasgrp1 Selp Jak2 Nlrc3 Hgf Ccl5 Ntrk2 Fgf2 Kit Unc5b Ppard Pten Pdgfd Ncf1 Sema4d Pdgfb Fgfr1 Ror2 Fgr
RESPONSE TO GAMMA RADIATION	0.0156352	0.0662493	1.55134	Cxcl10 Bcl2 Egr1 Pml Sod2 Trex1 Ptprc Apobec1 Cdkn1a Bak1 Myc Elk1 Trp53 Hspa5 Xrcc6 Kdm1a Cyba
REGULATION OF CHROMOSOME SEPARATION	0.00634872	0.0329924	1.54975	Zfp207 Ube2c Rb1 Ccnb1 Plk1 Dlgap5 Bub3 Anapc7 Dusp1 Nek6 Csnk2a2 Mad2l1 Pcid2 Spdl1 Cenpf Klhl22 Bub1 Trip13 Plscr1 Cdt1 Cul3 Rad21 Cdc27 Cdc16 Ndc80 Anapc5 Cenpe Dync1li1 Hecw2 Mad2l1bp Fbxo5 Anapc1 Mad2l2
ER NUCLEUS SIGNALING PATHWAY	0.0241158	0.0904773	1.54974	Arhgef10l Qrich1 Ddit3 Tmco1 Ptpn1 Eif2s1 Trp53 Eif2a Hspa5 Nfe2l2 Lpcat3 Atf6 Tmed2 Agr2 Bcl2l11 Nck2 Atf6b Insig1 Ptpn2 Nck1 Ppp1r15b
MUSCLE CELL MIGRATION	0.00829506	0.0404964	1.54953	Serpine1 Plat Pdgfrb Cyp1b1 Igf1 Adamts1 Bcl2 Tlr4 Myocd Itga2 Ccl5 Mef2c Grb10 Coro1b Ace Gna12 Ppard Pdgfd Plekho1 P2ry6 Myc Pdgfb Atp7a Akirin1 Igfbp3 Trib1 Itgb1bp1 Gna13
SMOOTH MUSCLE CELL MIGRATION	0.0150602	0.0643334	1.54709	Serpine1 Plat Pdgfrb Cyp1b1 Igf1 Adamts1 Bcl2 Tlr4 Myocd Itga2 Ccl5 Mef2c Grb10 Coro1b Ace Gna12 Ppard Pdgfd P2ry6 Myc Pdgfb Atp7a Igfbp3 Trib1 Gna13
REGULATION OF ACUTE INFLAMMATORY RESPONSE	0.0200114	0.0787434	1.54413	Ptges Ccr7 Il6 Ptgs2 Il1b Osmr H2-T23 Pik3cg Il6st Adam8 C3 Fcgr2b Tnf Tnfrsf11a Btk Alox5ap Osm Il20rb
NEGATIVE REGULATION OF RESPONSE TO CYTOKINE STIMULUS	0.00649551	0.0335292	1.544	Il1r2 Il6 Stap1 Padi2 Nr1h3 Ccl5 Oas1a Trex1 Ptprc Ecm1 Sh2b3 Klf4 Naip2 Gps2 Ythdf2 Nr1h2 Samhd1 Irak3 Nlrc5 Oas3 Oas1g Adipoq Trem2 Cactin Il1rn Ptpn2 Adar Arg1 Ttll12
PROTEIN LOCALIZATION TO ENDOPLASMIC RETICULUM	0.0165165	0.0681775	1.54199	Sec61g Kdelr2 Kdelr3 Sec61a1 Srpr Btf3 Srp19 Sec61b Man1a Ssr3 Spcs1 Srp72 Sgta Tram2 Hspa5 Edem1 Zfand2a Srp68 Rer1 Rtn4 Get4 Ubac2 Bag6 Tram1 Insig1 Gabarapl2
AMYLOID BETA FORMATION	0.018847	0.0754364	1.54143	Igf1 Casp3 Ifngr1 Picalm Ntrk2 Apoe Spon1 Psen2 Clu Ifng Sp1 Psen1 Tmed10 Aph1a Rtn4 Bin1 Dyrk1a Tnf Abcg1
NEGATIVE REGULATION OF MAP KINASE ACTIVITY	0.0170334	0.0696941	1.53708	Nup62 Il1b Spry4 Ptpn22 Sfrp1 Ptpn6 Pdcd4 Rgs2 Lyn Ptpn1 Lax1 Sh2b3 Hyal2 Apoe Dusp1 Cd300a Aida Spry2 Irak3 Rgs14 Dusp10 Adipoq Gba Ptprj
REGULATION OF MIRNA TRANSCRIPTION	0.0157967	0.0665541	1.53351	Egr1 Hif1a Ets1 Tgfb1 Spi1 Rara Gata2 Fgf2 Gnl3 Ppard Stat3 Klf4 Myc Pdgfb Nfatc3 Jun Smad6 Fos Trp53 Apln Rest Nr1h2 Smarca4 Tnf
MAST CELL ACTIVATION INVOLVED IN IMMUNE RESPONSE	0.017438	0.0712012	1.53294	Rac2 Ptpn6 Adgre5 Rasgrp1 Il4ra Lgals9 Foxf1 Lyn Pik3cg Pik3cd Gata2 Kit Fes Vamp3 Fgr Lat2 Snap23 Cd300a Syk Hmox1
POSITIVE REGULATION OF CELLULAR AMIDE METABOLIC PROCESS	0.00165511	0.0105981	1.53121	Cyp1b1 Thbs1 Il6 Casp3 Eef2 Eif3e Cd28 Ifngr1 Ybx1 Rps4x Bcl3 Vim Itga2 Picalm Rps27l Ccl5 Eif3d Pkm Rpl5 Rbm3 Trmt10c Fastkd2 Eif3c Elavl1 Eif5a C1qbp Ythdf1 Eif6 Cnbp Clu Ptafr Ifng Mpv17l2 Nod2 Ddx3x Rps6kb2 Sp1 Nsun5 Ythdf2 Ptk2b Eif4a3 Ybx3 Tarbp2 Eif2s3x Nfe2l2 Eif4g2 Polr2d Tnf Pabpc1 Prr16 Eif2b5 Abcg1 Mrps27 Khdrbs1 Nck2 Poldip3
MUCOPOLYSACCHARIDE METABOLIC PROCESS	0.00380507	0.0217117	1.52959	Chsy3 Chst11 Dcn Csgalnact1 Il1b St3gal1 Tgfb1 Dse Dsel Nfkb1 Bgn B3gnt3 St3gal2 Cd44 Fgf2 St3gal4 Chsy1 St3gal6 Ugdh Chst1 Ext1 Pdgfb Hyal2 Slc10a7 Ednra Gns Ap2a1 B3gnt2 Chst3 Il15 Chst15 Ust Tnfaip6 Cltc Hpse
REGULATION OF SIGNAL TRANSDUCTION BY P53 CLASS MEDIATOR	0.00480942	0.0259646	1.52884	Bdkrb2 Rpl37 Mif Bcl2 Ifi205 Mndal Taf9 Snai1 Pml Rpl23 Rpl5 Cd44 Rps7 Rpl11 Snai2 Hic1 Eif5a Myc Ubb Bop1 Trp53 Rps15 Plk3 Hnrnpk Urb2 Kdm1a Akt1 Zfp385a Spred1 Dyrk1a Cops3 Ep300 Cd74 Rnf34 Dyrk2 Mlf1 Psmd10 Pttg1ip Rpf2
NEGATIVE REGULATION OF CHEMOTAXIS	0.0195794	0.0773337	1.52549	Cxcl13 Sema7a Klrk1 Ccl12 Angpt2 Thbs1 Gpr18 Mif Sema3f Stap1 Padi2 Ccl2 Sema4c Slamf8 Sema6b Coro1b Sema4d Wnt5a Notch1 Sema4a St6gal1 Dusp1 Sema3c
POSTTRANSCRIPTIONAL REGULATION OF GENE EXPRESSION	2.96848e-07	6.61246e-06	1.52508	Bank1 Cyp1b1 Dio2 Gapdh Rpl10 Thbs1 Il6 Enc1 Eef2 Ppp1ca Eif3e Shmt2 Rgs2 Cd28 Eif4ebp1 Ripk1 Eefsec Tgfb1 Myocd Ybx1 Rps3 Rps4x Bcl3 Dapk3 Vim Zfp36l2 Itga2 Rpl38 Gzmb Rps27l Carhsp1 Ccl5 Eif3d Pkm Rps6ka1 Eif3k Zfp36l1 Eif2s1 Rpl5 Rara Fus Eif3h Rbm3 Ace Ikbke Cnot8 Nt5c3b Apobec1 Trmt10c Nolc1 Caprin1 Fastkd2 Rps14 Eif3c Tnfrsf1b Elavl1 Ran Tirap Stat3 Calr Nsun3 Eif5a Abce1 Eif2b2 C1qbp Rbm46…
MODULATION BY HOST OF SYMBIONT PROCESS	0.018018	0.0729069	1.52398	Ccl12 Ptx3 Ccl3 Ltf Stom Ccl5 Psmc3 Cfl1 Rab9 Ppib Sap30 Hspa8 Apoe Hdac1 Lef1 Ccl4 Ccnk Jun Ctdp1 Rest Sp1 Phb Smarca4 Card9 Taf11 Ep300 Chd1 Zc3h12a
REGULATION OF MACROPHAGE ACTIVATION	0.0161858	0.0673123	1.52292	Mmp8 Thbs1 Il6 Mif Stap1 Tlr4 Ccl3 Pla2g4a Nr1h3 Il4ra Cst7 Ptprc Kars Havcr2 Wnt5a Lbp Tlr6 Adgrf5 Cd200 Ctsc Cd84 Snca Fcgr2b Tnip2 Zc3h12a Cd74 Trem2
HISTONE UBIQUITINATION	0.0252941	0.0944474	1.51987	Otub1 Rnf2 Wac Uhrf1 Dtx3l Ube2n Kdm1a Suz12 Kdm2b Rybp Usp22 Pcgf1 Phc1 Trip12 Pcgf5 Atxn7l3 Ube2b Cul4b Ubr2 Bmi1 Pcgf6 Ube2e1 Bcor Trim37 Paf1
ACUTE PHASE RESPONSE	0.0188925	0.0754364	1.51914	Ptges Orm1 Serpina3m Serpina3n Il6 Ptgs2 Il1b Fn1 Serpina3c
REGULATION OF T HELPER CELL DIFFERENTIATION	0.0257032	0.0957475	1.51829	Cd86 Jak3 Loxl3 Il4ra Rara Malt1 Cd80 Ccl19 H2-Eb1 Hlx Irf4 Tbx21 Il12rb1 Zc3h12a Nlrp3 Bcl6 Socs5 Nfkbid Ripk2 Il18 Foxp3 Il12b Nfkbiz Tnfsf4
MEMBRANE INVAGINATION	0.00877726	0.0425204	1.51636	Alox15 Rac2 Thbs1 Stap1 Elmo1 Clec7a Rhoh Itga2 Gata2 Rhog Rab31 Msr1 Arf1 Arhgap25 Bin2 Cd300a Nckap1l Sh3bp1 Itgb2 Snx9 Plcg2 Fcgr1 Rac1 C3 Fcgr2b Itgam Smurf1 Trem2
MACROPHAGE DIFFERENTIATION	0.0258824	0.0961475	1.51634	Mmp9 Id2 Ripk1 Tgfb1 Rb1 Nrros Spi1 Gata2 Csf1 C1qc L3mbtl3 Zbtb46 Ror2 Cd4 H2-Eb1 Ifng Trib1 Casp8 Eif2ak1 Il15 Gab3 Hcls1 Lif Adipoq Gba Tlr2 Csf1r Ptpn2 Hsf1
ANTIMICROBIAL HUMORAL RESPONSE	0.00439074	0.0242184	1.5155	Cxcl13 S100a9 Rpl39 Rarres2 Cxcl9 Spon2 Cxcl1 Gapdh Cxcl14 Cxcl10 Bcl3 Rnase6 Ltf H2-T23 Hmgn2 Rps19 Pglyrp1 Cxcl11 Slc11a1 Cxcl5
POSITIVE REGULATION OF BLOOD VESSEL ENDOTHELIAL CELL MIGRATION	0.0188925	0.0754364	1.51514	Rhoj Thbs1 Ptgs2 Hif1a Ets1 Tgfb1 Gata2 Fgf2 Map3k3 Cd40 Stat5a Plk2 Prkd2 Pdgfb Fgfr1 P2rx4 Sp1 Hmox1 Nfe2l2 Map2k3 Hspb1 Akt1 Adam17 Atp5b
POSITIVE REGULATION OF PHOSPHATIDYLINOSITOL 3 KINASE SIGNALING	0.00875527	0.0424793	1.51182	Pdgfrb Dcn Igf1 Ror1 Ptpn6 Fn1 Cd28 Selp Jak2 Hgf Ccl5 Ntrk2 Fgf2 Kit Unc5b Ppard Pdgfd Ncf1 Sema4d Pdgfb Fgfr1 Ror2 Fgr
REGULATION OF DNA TEMPLATED TRANSCRIPTION IN RESPONSE TO STRESS	0.0191449	0.0760954	1.51095	Egr1 Hif1a Creb3l1 Rps6ka1 Ddit3 Klf2 Cited2 Notch1 Cebpb Jun Trp53 Bag3 Bach1 Rbpj Hmox1 Hspa5 Sin3a Bclaf1 Nfe2l2 Atf6 Rgs14 Sirt2 Rps6ka3 Nck2 Atf6b Atf3 Hsf1 Nck1
VIRAL LIFE CYCLE	2.67983e-05	0.000334341	1.50688	Lgals1 Ifitm1 Ifitm3 Ccl12 Cxcr6 Ptx3 Ifitm2 Itga5 Cd86 Scarb1 Rpsa Lamtor5 Ch25h Vps37b Bcl2 Itgb7 Pcbp1 Agtr1a Rab43 Ifi205 Cdk1 Ccl2 Cxcr4 Cd28 Fam111a Selplg Gbp7 Ppia Lgals9 Itga2 Ltf Stom Pvr Ccl5 Top2a Oas1a Kpna3 Tnip1 Cd80 Kpna2 Ppib Rnasek Furin Oas2 Trim59 Slc20a2 Ciita Hyal2 Hspa8 Apoe Notch1 Pcbp2 Cd4 Ctsb Clec5a Tnfrsf14 Ccnk Trim14 Ifit1bl1 H2-Eb1 Spcs1 Htr2a Lamp1 Ifih1 Ddx3x Vta1…
MRNA EXPORT FROM NUCLEUS	0.0183357	0.0739069	1.5064	Nxt1 Ddx19a Agfg1 Ncbp1 Nup93 Smg7 Nsun2 Nup88 Thoc3 Ddx39b Pcid2 Thoc6 Hhex Polr2d Ncbp2 Thoc5 Smg5 Nup107 Nxf1 Rbm15b Poldip3 Nup85 Alyref Mcm3ap Nup133 Nup214
NEGATIVE REGULATION OF APOPTOTIC SIGNALING PATHWAY	0.000152444	0.00146124	1.50553	Serpine1 Bdkrb2 Ackr3 Cxcl12 Igf1 Thbs1 Mmp9 Mif Ptgs2 Tpt1 Il1b Bcl2 Slc25a5 Hif1a Ripk1 Grina Rb1 Taf9 Ppia Creb3l1 Plaur Snai1 Hgf Bid Bag5 Sod2 Ptpn1 Xbp1 Cd44 Itga6 Gnai2 Gnai3 Prdx2 Unc5b Snai2 Slc35f6 Arrb2 Qars Hdac1 Clu Lgals3 Ddx3x Csnk2a2 Nono Hmox1 Ybx3 Ndufa13 Itprip Nfe2l2 Hspb1 Kdm1a Akt1 Zfp385a Fignl1 Psen1 Hspa1b Ndufs3 Gclm Tgfbr1 Cdkn2d
CELLULAR RESPONSE TO VASCULAR ENDOTHELIAL GROWTH FACTOR STIMULUS	0.0198722	0.0782937	1.50479	Pdgfrb Dcn Mt1 Pgf Adamts3 Pik3cd Nr4a1 Xdh Prkd2 Atp2b4 Cd63 Notch1 Ramp2 Itgb1bp1 Vcam1 Flt1 Pdgfra Map2k3 Spry2 Hspb1 Akt1 Sema6a Ccbe1 Smoc2 Adgra2 Flt4
OSTEOCLAST DIFFERENTIATION	0.00594459	0.0311497	1.50448	Tyrobp Sfrp1 Tlr4 Ccl3 Junb Sbno2 Inpp5d Ltf Ostm1 Ubash3b Camk4 Gpr55 Ccr1 Csf1 Gpr183 Tlr3 Cebpb Fos Ifng Pik3r1 Snx10 Tcirg1 Pirb Klf10 Tnfaip6 Tnf Tnfrsf11a Gpr68 Tfe3 Trem2 Fbn1 Gab2 Pou4f1 Ocstamp Csf1r Mapk14 Anxa2 Foxp1 Cd109 Tmem178 Fam20c
POSITIVE REGULATION OF PEPTIDASE ACTIVITY	0.000422801	0.00343273	1.50379	S100a8 S100a9 Casp1 Casp4 Cycs Rcn3 Acer2 Casp12 Cyfip2 Ifi205 Lck Fn1 Mefv Clec7a Psmd14 Uaca Lgals9 Rps3 Picalm Pml Jak2 Lyn Rps27l Tank Fas Bid Malt1 Pycard Sox7 Xdh Laptm5 Gramd4 Stat3 Bak1 Fyn Psme4 Antxr1 Myc Apaf1 Ppm1f Nod1 Pdcd6 Ddx3x Hip1 Arl6ip5 Rest Syk Casp8 Lgmn Ndufa13 Senp1 Adrm1 Psme2 Bad Ctsd Aph1a Card9 Fasl Snca Tnf Tnfsf10 Psme1
AMINOGLYCAN METABOLIC PROCESS	0.00294552	0.0175061	1.50373	Pdgfrb Chsy3 Chst11 Dcn Csgalnact1 Pglyrp2 Il1b St3gal1 B3gnt9 Tgfb1 Dse Fuca1 Dsel Nfkb1 Bgn Lyve1 B3gnt3 St3gal2 Cd44 Fgf2 St3gal4 Chsy1 B4galt5 St3gal6 Ugdh Chst1 Pglyrp1 Ext1 Pdgfb Hyal2 Slc10a7 Ednra Hs3st3b1 Gns Ap2a1 B4galt7 Gusb Hexb B3gnt2
REGULATION OF TRANSLATIONAL INITIATION	0.0100404	0.0473269	1.50369	Bank1 Ppp1ca Eif3e Eif4ebp1 Ccl5 Eif3k Eif2s1 Eif3h Eif2b2 Ythdf1 Ncbp1 Ddx3x Rps6kb2 Ythdf2 Eif2ak1 Bzw1 Hspb1 Eif4g2 Polr2d Ncbp2 Tmed2 Tnf Bzw2 Eif2b5 Eif3b Khdrbs1 Nck2 Rbm4 Eif4g1 Eif1 Nck1 Eif1b Ppp1r15b
POSITIVE REGULATION OF TELOMERE MAINTENANCE	0.0204212	0.079856	1.50093	Prkcq Cct3 Pml Cct4 Cct5 Mapk1 Gnl3 Cct8 Cct2 Ercc1 Naf1 Dkc1 Mapk3 Nabp2 Tcp1 Mre11a Cct6a Parn Pkib Acd Tnks Hmbox1 Tnks2
CELL DEATH IN RESPONSE TO OXIDATIVE STRESS	0.00955329	0.0455775	1.49928	Cyp1b1 Mmp3 Bcl2 Fzd1 Hif1a Tlr4 Ripk1 Ppia Pml Jak2 Hgf Bag5 Sod2 Ncoa7 Sigmar1 Fyn Gskip Pdcd10 Arl6ip5 Rest Tlr6 Nono Nfe2l2 Pde8a Hspb1 Akt1 Tnf Pdk1 Stk24 Htra2 Gba Trem2
SIGNAL TRANSDUCTION BY P53 CLASS MEDIATOR	0.000604269	0.00462244	1.49254	Bdkrb2 Eda2r Rpl37 Mif Acer2 Bcl2 Ifi205 Mndal Ndrg1 Taf9 Bcl3 Snai1 Pml Rps27l Rpl23 Rpl5 Phlda3 Cd44 Pycard Rps7 Rpl11 Cdkn1a Snai2 Plk2 Hic1 Mybbp1a Eif5a Myc Ubb Ddit4 Bop1 Topors Shisa5 Trp53 Batf Rps15 Foxm1 Plk3 Hnrnpk Hipk1 Urb2 Kdm1a Akt1 Zfp385a Spred1 Dyrk1a Cops3
RECEPTOR SIGNALING PATHWAY VIA STAT	0.00073823	0.00547404	1.4899	Stat4 Ccl12 Cyp1b1 Igf1 Il6 Il7r Ccl2 Jak3 Tnfrsf1a Tgfb1 Gbp7 Bcl3 Jak1 Jak2 Lyn Ccl5 Ptprc Ifnar2 Kit Cd40 Stat5a Stat3 Fyn Sh2b3 Ppp2ca Il6st Pigu Socs3 Ccr2 Parp9 Notch1 Stat5b Ifng Cd300a Ppp2r1a Leprot Ptk2b Ggnbp2 Il15 Csf2rb2 Hcls1 Nlk Ifnar1 Tnf Stat1 Csf2ra Inpp5f Osm Lif Crlf2 Mgat5 Il10ra Csf1r Nmi Il10 Socs1 Ptpn2 Ghr Hsf1 Hamp
HEART VALVE DEVELOPMENT	0.0217718	0.0835781	1.48376	Tbx5 Pde2a Emilin1 Tnfrsf1a Tgfb1 Rb1 Snai1 Adamts9 Mef2c Prdm1 Snai2 Tnfrsf1b Olfm1 Gja5 Tgfbr2 Notch1 Smad6 Heyl Zfpm1 Rbpj
EXTRACELLULAR MATRIX DISASSEMBLY	0.0222052	0.084622	1.48329	Mmp8 Mmp3 Adamts4 Mmp9 Il6 Capg Fscn1 Tgfb1 Mmp19 Furin Mmp2 Sh3pxd2b Adam8 Lcp1 Adamts15 Flot1 Adam10 Adam15 Cst3 Clasp2 Ctsl Mmp14
POSITIVE REGULATION OF LIPASE ACTIVITY	0.0203443	0.0796543	1.48204	Pdgfrb Cd86 Itk P2ry12 Agtr1a S1pr4 Nr1h3 Ccl5 Gpr55 Rhoc Rasgrp4 Fgf2 Sele Kit Phb2 Arl1 P2ry6 Gpihbp1 Fgfr1 Ednra Arhgap6 Ptafr Txk Htr2a Gna13 Flt1 Pdgfra Phb C5ar1 Nr1h2
POSITIVE REGULATION OF VIRAL PROCESS	0.0259366	0.0961612	1.48118	Lgals1 Vps37b Cd28 Gbp7 Ppia Lgals9 Stom Ccl5 Top2a Kpna2 Notch1 Cd4 Ifit1bl1 H2-Eb1 Ddx3x Ppie Pde12 Tarbp2 Pabpc1 Cd74 Vps4a Tmem39a Srpk1 Mdfic Adar Atg12
HOMOTYPIC CELL CELL ADHESION	0.00658945	0.0336292	1.4794	Myl9 Prkcq Actg1 Clic1 Il6 P2ry12 Ptpn6 Fn1 Fermt3 Ceacam1 Flna C1qtnf1 Serpine2 Ppia Plaur Jak1 Jak2 Lyn Ubash3b Ccl5 Pik3cg Sh2b3 Il6st Pear1 Actb Plek Csrp1 Emilin2 Syk Actn1 Pdgfra Hspb1 Tln1 Ilk
REGULATION OF PEPTIDASE ACTIVITY	4.11204e-06	6.73346e-05	1.47769	Pi15 S100a8 S100a9 Serpine1 Timp1 Casp1 Tfpi2 Serpina3m Casp4 Serpina3n Gapdh Serping1 Thbs1 Mmp9 Tnfaip8 Lamtor5 Cycs Rcn3 Acer2 Cd27 Ptgs2 Casp12 Cyfip2 Serpinb10 Ifi205 Lck Fn1 Serpina3c Mefv Lxn Col6a3 Clec7a Cstb Psmd14 Serpine2 Uaca Lgals9 Rps3 Plaur Pros1 Serpinh1 Picalm Pml Psmb8 Ltf Jak2 Lyn Rps27l Hgf Tank Fas Bid Tfpi Rps6ka1 Cst7 Cd44 Malt1 Nr4a1 Psma3 Pycard Sox7 Xdh Laptm5 Atp13a2 G…
COLLAGEN METABOLIC PROCESS	0.0055109	0.029218	1.47679	Mmp8 Pdgfrb Eng Mmp3 Mmp9 Il6 Rcn3 Hif1a Emilin1 Adamts3 Tgfb1 Vim Creb3l1 Itga2 Serpinh1 Vipas39 Ppard Mmp19 Furin Mmp2 Arrb2 Ciita Ctsb
CELL AGING	0.0076654	0.0379201	1.47532	Serpine1 Nup62 B2m Mif Bcl2 Cdk1 Pdcd4 Id2 Ybx1 Pml Spi1 Zfp277 H2-M3 Tbx2 Lims1 Map3k3 Cdkn1a Plk2 Pten Cited2 Zmiz1 Calr Rsl1d1 Ercc1 Morc3 Trp53 Abi3 Nek6 Foxm1 Ypel3 Rbl1 Fzr1 Map2k4 Pnpt1 Map2k3 Mapk9
SNRNA METABOLIC PROCESS	0.0268247	0.0985244	1.47498	Zfp143 Ell2 Mettl4 Dkc1 Snapc2 Rbm7 Ints10 Nhp2 Exosc4 Snapc5 Ints2 Cc2d1a Mepce Ell Exosc10 Exosc8 Cdk7 Larp7 Snapc1 Ints6 Ints3 Ints9 Ice2 Nop10
POSITIVE REGULATION OF ENDOTHELIAL CELL PROLIFERATION	0.0110893	0.0511963	1.46888	Ccl11 Cxcl12 Agtr1a Hif1a Pgf Acvrl1 Itga4 Pik3cd Egfl7 Nr4a1 Gata2 Fgf2 Stat5a Stat3 Ecm1 Prkd2 Zfp580 Pdgfb Fgfr1 Wnt5a Jun Pdcd6 Apln Sp1 Hmox1 Ccr3 Akt1 Bmpr2 Lrg1 Adam17 Bmp6 Tgfbr1 Cyba Emc10 Ppp1r16b
BIOLOGICAL PROCESS INVOLVED IN SYMBIOTIC INTERACTION	0.000143412	0.00141344	1.46538	Lgals1 Ifitm1 Ifitm3 Ccl12 Ptx3 Gapdh Ifitm2 Itga5 Cd86 Scarb1 Rpsa Pglyrp2 Ch25h Vps37b Itgb7 Agtr1a Ccl3 Cdk1 Fn1 Cxcr4 Selplg Ppia Lgals9 Itga2 Ltf Stom Jak2 Pvr Ccl5 Psmc3 Kpna3 Cfl1 Cd80 Rab9 Ppib Rnasek Pglyrp1 Trim59 Slc20a2 Ciita Hyal2 Sap30 Hspa8 Apoe Trem1 Cd4 Hdac1 Ctsb Lef1 Ccl4 Clec5a Tnfrsf14 Ccnk Trim14 Cxcl5 Jun Ifit1bl1 Ctdp1 H2-Eb1 Htr2a Lamp1 Rest Sp1 Exoc2 Tnfrsf4 Xpr1 Chmp2b …
CELLULAR RESPONSE TO UV	0.0164534	0.0681547	1.46341	Timp1 Mmp3 Mmp9 Pcna Ptgs2 Ruvbl2 Eif2s1 Trex1 Cdkn1a Bak1 Mmp2 Polh Crip1 Myc Hyal2 Rhbdd1 Ercc1 Trp53 Pik3r1 Pold3 Zbtb1 N4bp1 Aqp1 Kdm1a Pold1 Ep300 Yy1 Mfap4 Pbk Noc2l
POSITIVE REGULATION OF ENDOTHELIAL CELL MIGRATION	0.00467061	0.0256272	1.46283	Rhoj Scarb1 Thbs1 Ptgs2 Hif1a Ets1 Tgfb1 Edn1 Pik3cg Pik3cd Gata2 Fgf2 Rhob Map3k3 Cd40 Stat5a Plk2 Gpi1 Prkd2 Calr Zfp580 Bcar1 Pdgfb Fgfr1 Wnt5a Pdcd6 P2rx4 Itgb1bp1 Sp1 Hmox1 Ptk2b Lgmn Rac1 Nfe2l2 Map2k3 Hspb1 Akt1 Bmpr2 Adam17 Emc10 Atp5b Ccbe1 Smoc2 Adgra2 Flt4 Tek Zc3h12a Rin2
NEGATIVE REGULATION OF TRANSFERASE ACTIVITY	0.000350195	0.00297571	1.46271	Thy1 Nup62 Rpl37 Casp3 Il1b Rasip1 Spry4 Ptpn22 Sfrp1 Sh3bp5 Ptpn6 Pkig Pdcd4 Rgs2 Ceacam1 Myocd Rb1 Wars Ppia Plk1 Lyn Ubash3b Csk Bag5 Limk1 Ptpn1 Rpl23 Rpl5 Pip4k2a Pycard Rps7 Ptprc Rpl11 Sox7 Lax1 Cdkn1a Pten Pip4k2b Sh2b3 Qars Hyal2 Ncapg2 Gskip Apoe Bub3 Dtx3l Ipo5 Ppm1f Prdx3 Nr2f2 Ipo7 Ifng Dusp1 Cd300a Trp53 Trib1 Itgb1bp1 Rps15 Adora2a Cdc20 Mad2l1 Taf7 Ggnbp2 Aida Tarbp2 Cblb Ptpro Sp…
MITOCHONDRIAL GENE EXPRESSION	0.00655848	0.0336292	1.4614	Hsd17b10 Mrps16 Shmt2 Trmt10c Fastkd2 Mettl4 Nsun3 C1qbp Supv3l1 Mrps18a Ndufa7 Gatc Malsu1 Trnt1 Mrpl2 Trmt5 Mrps7 Mpv17l2 Tbrg4 Mrpl16 Polrmt Tufm Mrps11 Trit1 Pnpt1 Fastkd5 Mrps14 Fastk Yars2 Lrpprc Mrpl12 Noa1 Mrps27 Slc25a33 Iars2 Mrps2 Ptcd3 Gars Tfam Rars2 Rpusd4
TYROSINE PHOSPHORYLATION OF STAT PROTEIN	0.00659889	0.0336292	1.46114	Igf1 Il6 Jak3 Tnfrsf1a Jak2 Lyn Ccl5 Kit Cd40 Fyn Sh2b3 Ppp2ca Il6st Socs3 Parp9 Ifng Ppp2r1a Ggnbp2 Il15 Hcls1 Tnf Inpp5f Osm Lif Csf1r Socs1 Ptpn2 Ghr Hsf1 Flt3 Tnfrsf18
CHAPERONE MEDIATED PROTEIN FOLDING	0.0203443	0.0796543	1.45834	Cct3 Dnajb5 Cct4 Cct5 Sdf2l1 Ppib Cct8 Cct2 Hspa8 Hspa13 Fkbp1a Clu Sdf2 Ptges3 Dnajb12 Hspa5 Crtap Dnajc7 Tor1a Tor2a Hspb1 Hspa1b Tcp1 Hspb6 Cct6a Cd74 Hspa2 Hspe1 Hspa9 Trap1 Hspa14 Gak Unc45a St13 Dnajb1 Dnajc24 Hspa1a P3h1 Pdia4 Dnajc5
RESPONSE TO HYDROGEN PEROXIDE	0.00408077	0.0229516	1.45793	Pdgfrb Cyp1b1 Il6 Pcna Casp3 Bcl2 Ripk3 Cdk1 Ripk1 Edn1 Rps3 Hgf Zfp277 Sod2 Sigmar1 Rhob Pdgfd Klf2 Ezh2 Bak1 Fyn Mmp2 Zfp580 Pdcd10 Prdx3 Il18bp Hmox1 Ptk2b Oser1 Nfe2l2 Aqp1 Pde8a Bad Kdm6b Crk Slc8a1 Stk24 Stat1 Areg Tnfaip3
ESTABLISHMENT OF RNA LOCALIZATION	0.00414123	0.0231259	1.45779	Nup62 Sec13 Rftn1 Ndc1 Nup188 Ybx1 Nxt1 Nup210 Zfp36l1 Xpo1 Nup98 Ran Eif5a Nup54 Ddx19a Tgfbr2 Agfg1 Ncbp1 Nup93 Smg7 Flot1 Nsun2 Nup88 Zc3h3 Thoc3 Sidt1 Sidt2 Ddx39b Pcid2 Pnpt1 Srsf7 Thoc6 Hhex Polr2d Zfp36 Ssb Ncbp2 Nup35 Thoc5 Lrpprc Smg5 Nup107 Nxf1 Mvp Rbm15b Khdrbs1 Poldip3 Kpnb1 Nup85 Slbp Tomm20 Alyref Pom121 Mcm3ap Hsf1 Nup50 Nup37 Nup205 Tnks Peg10 Nup133 Nup214 Xpo5 Hnrnpa3
RNA 3 END PROCESSING	0.00733005	0.036697	1.45492	Hsd17b10 Lsm10 Zfp36l1 Trmt10c Cpsf2 Supv3l1 Ncbp1 Trnt1 Mtpap Papola Eri3 Bard1 Dkc1 Clp1 Snrpa Zc3h3 Rps21 Eri1 Ptcd1 Cpsf3 Pnpt1 Rprd1b Ssu72 Exosc4 Polr2d Sympk Ssb Ncbp2 Ints2 Pabpc1 Cpsf4 Parn Eri2 Fbl Slbp Cstf1 Hsf1 Exosc10 Exosc8 Wdr33 Cstf2 Ccnt1 Supt5 Larp7
SPINDLE ASSEMBLY	0.0041066	0.0230145	1.45418	Zfp207 Haus3 Tubb5 Ccnb2 Flna Rps3 Plk1 Tpx2 Kif2a Racgap1 Tubgcp2 Prc1 Tubgcp3 Map10 Tubgcp5 Kif15 Aspm Kif4 Nek6 Poldip2 Cep192 Cdc20 Chmp2b Rab11a Kif11 Incenp Haus2 Spice1 Hspa1b Csnk1d Haus4 Clasp2 Rnf4 Gpsm2 Haus6 Mzt1 Smc1a Kpnb1 Chmp2a Stag1 Ndc80 Tnks Chmp6 Hnrnpu
REGULATION OF VASCULATURE DEVELOPMENT	0.000143991	0.00141471	1.45259	Cxcl13 Ecscr Ccl11 Serpine1 Angptl4 Dcn Eng Cyp1b1 Cdh5 Bmper Itga5 Adamts1 Rhoj Angpt2 Thbs1 Il6 Il1b Cxcl10 Adm Sfrp1 Hif1a Pgf Ets1 Cxcr4 Emilin1 Prkcb Acvrl1 Ceacam1 Ninj1 Wars Btg1 Cd34 Creb3l1 Adamts9 Pml Jak1 Hgf Cysltr1 Pik3cd Pkm Ddah1 Xbp1 Gata2 Id1 Fgf2 H2-M3 Cldn5 Rhob Cd40 Plk2 Klf2 Stat3 Ecm1 Prkd2 Atp2b4 Klf4 Gpr4 Tlr3 Tgfbr2 Plxnd1 Wnt5a Ccr2 Cybb Itgb8 Sema4a Adam12 Pde3b Pdcd6 P…
ERK1 AND ERK2 CASCADE	0.000106193	0.00110553	1.45167	Acta2 Ccl11 Sema7a Ccr7 Pdgfrb Ackr3 Ccl12 Igf1 Alox15 Bmper Mif Dusp6 Tbc1d10c Il1b Ror1 Spry4 Ptpn22 Tlr4 Ccl3 Cdk1 Ptpn6 Fn1 Ccl2 Emilin1 Akap12 Ceacam1 Tgfb1 Edn1 Rasgrp1 Lgals9 Zfp36l2 Lyn Ccl5 Ccl9 Csk Gpr55 Zfp36l1 Grb10 Ptpn1 Ntrk2 Cd44 Fgf2 Pycard Ptprc Gnai2 Mapk1 Ccr1 Tnip1 Phb2 Gpr183 Ccl19 Pten Pdgfd Kars Tirap Rap1b Prkd2 Havcr2 Arrb2 P2ry6 Myc Pdgfb Apoe Ror2 Notch1 Cd4 Ranbp9 Ccl4…
VASCULOGENESIS	0.020318	0.0796543	1.44972	Pdgfrb Ackr3 Eng Tbx5 Adm Rasip1 Ceacam1 Tgfb1 Junb Myocd Foxf1 Cd34 Zfp36l1 Egfl7 Ntrk2 Fzd4 Xdh Cited2 Zmiz1 Tgfbr2 Itgb8 Notch1 Rapgef2
METAPHASE PLATE CONGRESSION	0.0226917	0.0861627	1.44353	Nup62 Gem Ccnb1 Trappc12 Nuf2 Sox7 Cenpc1 Cdca8 Chmp2b Eml4 Rab11a Incenp Dctn2 Kif22 Spdl1 Spice1 Cenpf Cdt1 Kpnb1 Cul3 Vps4a Cdca5 Chmp2a Ndc80 Chmp6 Hnrnpu Cenpe Cenpq Mis12 Spag5 Vps4b Kif2c Cep55 Rrs1 Kif18a
EPITHELIAL TO MESENCHYMAL TRANSITION	0.00203118	0.0126456	1.44316	S100a4 Eng Il6 Tbx5 Il1b Sfrp1 Hif1a Pdcd4 Acvrl1 Loxl3 Tgfb1i1 Flna Tgfb1 Edn1 Snai1 Akna Hgf Foxf2 Lims1 Nolc1 Snai2 Pten Ezh2 Olfm1 Ppp2ca Loxl2 Fgfr1 Ednra Tgfbr2 Wnt5a Notch1 Lef1 Sdcbp Tcof1 Heyl Sdhaf2 Pdcd6 Pofut2 Adam15 Glipr2 Rbpj
REGULATION OF ENDOTHELIAL CELL MIGRATION	0.00193822	0.0121632	1.44101	Cxcl13 Dcn Bmper Rhoj Angpt2 Scarb1 Thbs1 Ptgs2 Hif1a Ets1 Acvrl1 Ceacam1 Tgfb1 Edn1 Adamts9 Pik3cg Pik3cd Mef2c Gata2 Fgf2 Rhob Map3k3 Cd40 Stat5a Plk2 Gpi1 Prkd2 Calr Zfp580 Atp2b4 Klf4 Bcar1 Meox2 Pdgfb Fgfr1 Apoe Wnt5a Notch1 Mmrn2 Sema4a Pdcd10 Nr2f2 Pdcd6 P2rx4 Itgb1bp1 Sp1 Sh3bp1 Hmox1 Ptk2b Lgmn Rac1 Nfe2l2 Map2k3 Hspb1 Akt1 Bmpr2 Tbxa2r Adam17 Emc10 Spred1 Tnf Atp5b Ccbe1 Smoc2 Adgra2 Fl…
REGULATION OF LIPASE ACTIVITY	0.0183673	0.0739268	1.44061	Pdgfrb Angptl4 Cd86 Itk P2ry12 Agtr1a S1pr4 Rgs2 Nr1h3 Ppt1 Rasgrp1 Ccl5 Gpr55 Rhoc Rasgrp4 Fgf2 Sele Kit Phb2 Furin Arl1 P2ry6 Gpihbp1 Fgfr1 Ednra Arhgap6 Ptafr Txk Htr2a Gna13 Flt1 Pdgfra Phb C5ar1 Nr1h2
ZYMOGEN ACTIVATION	0.0218623	0.0837202	1.43888	Serpine1 Plat Thbs1 Cycs Cyfip2 Ifi205 Serpine2 S100a10 Pycard Bak1 Furin Apaf1 Pgk1 Casp8 Lgmn Ctsz Bad Ctsl Mmp14 Plgrkt Klk1
NEGATIVE REGULATION OF CELL ADHESION	0.000131469	0.00131637	1.43853	Serpine1 Arhgdib Ido1 Cxcl12 Apod Spn Cyp1b1 Podxl Angpt2 Cd86 Thbs1 Fxyd5 Acer2 Casp3 Spry4 Ptpn22 Jam3 Ptpn6 Jak3 Acvrl1 Loxl3 Ceacam1 Lpxn Tgfb1 C1qtnf1 Serpine2 Il4ra Lgals9 Fgl2 Pde5a Jak2 Akna Spi1 Ubash3b Lrrc32 Cbfb Pag1 Cd274 H2-M3 Ptprc Fzd4 Prdx2 Laptm5 Lax1 Irf1 Cd80 Snai2 Pten Sipa1 Mmp2 Sh2b3 Sema4d Tarm1 Klf4 Havcr2 Cd164 Plxnd1 Notch1 Ppm1f Tnfrsf14 Cebpb Arhgap6 Xcl1 H2-Eb1 Pde3b…
ENDOTHELIUM DEVELOPMENT	0.00650535	0.0335292	1.43821	Gja4 S1pr3 S1pr1 Cdh5 Il1b Cxcl10 Fstl1 Pde2a Cxcr4 Robo4 Col18a1 Acvrl1 Tnfrsf1a Ceacam1 Btg1 Cd34 Clic4 Pecam1 Id1 Apold1 Cldn5 Xdh Rhob Rap1b Prkd2 Gja5 Ikbkb Edf1 Ednra Notch1 Rapgef1 Rapgef2 Col15a1 Nr2f2 Rap2c Vezf1 Plcb1 Rbpj Slc40a1 Scube1 Ppp1r12a Ccm2 Rap1a Bmpr2 Kdm6b Bmp6 Ppp1r16b Tnf Zeb1
MITOTIC SPINDLE ORGANIZATION	0.00488292	0.0262426	1.43786	Nup62 Zfp207 Tubg1 Flna Ccnb1 Plk1 Tpx2 Kif2a Nuf2 Racgap1 Prc1 Dlgap5 Plk2 Ran Eml1 Map10 Tbce Kif15 Kif4 Nek6 Poldip2 Cep192 Stil Cdc20 Chmp2b Rab11a Kif11 Dctn2 Spc25 Spice1 Hspa1b Clasp2 Cltc Gpsm2 Mzt1 Gnai1 Smc1a Kpnb1 Spast Chmp2a Sun2 Stag1 Ndc80 Tnks Chmp6 Hnrnpu Stmn1 Tacc1
POSITIVE REGULATION OF TRANSLATION	0.00623756	0.0324683	1.43784	Cyp1b1 Thbs1 Il6 Eef2 Eif3e Cd28 Ybx1 Rps4x Bcl3 Vim Itga2 Rps27l Ccl5 Eif3d Pkm Rpl5 Rbm3 Trmt10c Fastkd2 Eif3c Elavl1 Eif5a C1qbp Ythdf1 Eif6 Cnbp Ptafr Mpv17l2 Ddx3x Rps6kb2 Nsun5 Ythdf2 Ptk2b Eif4a3 Ybx3 Tarbp2 Eif2s3x Eif4g2 Polr2d Tnf Pabpc1 Prr16 Eif2b5 Mrps27 Khdrbs1 Nck2 Poldip3
SOMATIC DIVERSIFICATION OF IMMUNE RECEPTORS	0.0218623	0.0837202	1.43555	Tcf7 Cd28 Tgfb1 Ptprc Hmces Cd40 Ercc1 Lef1 Bcl11b Ctnnbl1 Batf Tbx21 Il27ra Samhd1 Tcf3 Yy1 Lig1 Il10 Mcm3ap Bcl6 Adar Hmgb2 Dclre1c Pms2 Hmgb1 Foxp3 Cd40lg Mad2l2 Stat6 Nbn Tnfsf4 Thoc1 Hspd1 Msh2 Msh6
SPINDLE ORGANIZATION	0.00216132	0.0132719	1.4348	Nup62 Zfp207 Haus3 Tubb5 Tubg1 Ccnb2 Flna Ntmt1 Ccnb1 Rps3 Plk1 Tpx2 Kif2a Nuf2 Racgap1 Tubgcp2 Prc1 Dlgap5 Tubgcp3 Plk2 Ran Eml1 Map10 Tbce Tubgcp5 Kif15 Aspm Kif4 Ppp2r1a Nek6 Poldip2 Cep192 Stil Cdc20 Chmp2b Rab11a Kif11 Incenp Dctn2 Haus2 Spc25 Spice1 Hspa1b Csnk1d Haus4 Clasp2 Rgs14 Rnf4 Cltc Gpsm2 Haus6 Mzt1 Gnai1
REGULATION OF PROTEIN LOCALIZATION TO NUCLEUS	0.00521171	0.0278194	1.43365	Apod Lamtor5 Ptgs2 Rassf5 Ifi205 Dclk1 Cdk1 Pkig Mndal Flna Tgfb1 Cct3 Plk1 Jak2 Rbm22 Cct4 Cct5 Sox7 Atp13a2 Nolc1 Ran Fyn Cct8 Nup54 Cct2 Hyal2 Dtx3l Parp9 Ipo5 Flcn Ifng Dkc1 Pik3r1 Sumo1 Mcrs1 Bag3 Sufu Sin3a Polr1a Akt1 Hcls1 Psen1 Tcp1 Cct6a Maged1 Fermt2 Hsp90ab1 Zc3h12a Lif Card10 Sumo3
EXTRINSIC APOPTOTIC SIGNALING PATHWAY VIA DEATH DOMAIN RECEPTORS	0.0212014	0.0820455	1.42969	Serpine1 Thbs1 Bcl2 Sfrp1 Tnfrsf1a Spi1 Hgf Bid Pten Pik3r1 Lgals3 Ddx3x Bag3 Casp8 Hmox1 Bloc1s2 Stk4 Skil Itprip Tmc8 Bad Fasl Tnf Tnfaip3 Daxx Rnf34 Bmp5 Atf3 Casp8ap2 Cflar Tmbim1 Hmgb2 Pmaip1 Tradd Fgg Brca1 Sp100 Dedd2 Cradd
REGULATION OF REACTIVE OXYGEN SPECIES METABOLIC PROCESS	0.0050945	0.02724	1.42814	Mmp8 Pdgfrb Cyp1b1 Mmp3 Rac2 Thbs1 Tyrobp Bcl2 Agtr1a Ripk3 Hif1a Tlr4 Clec7a Ripk1 Tgfb1 Cd177 Gch1 Sod2 Gnai2 Gnai3 Xdh Prdx2 Cdkn1a Acp5 Fyn Pdgfb Tgfbr2 Eif6 G6pdx Fpr2 Trp53 Bst1 Grb2 Tlr6 Syk Foxm1 Itgb2 Ptk2b Plcg2 Rac1 Nfe2l2 Cyba Snca Sirt2 Tnf
BLOOD VESSEL ENDOTHELIAL CELL MIGRATION	0.00643125	0.0332564	1.42591	Cdh5 Rhoj Angpt2 Scarb1 Thbs1 Ptgs2 Hif1a Ets1 Acvrl1 Tgfb1 Mef2c Nr4a1 Gata2 Id1 Fgf2 Map3k3 Cd40 Stat5a Plk2 Clec14a Prkd2 Atp2b4 Klf4 Meox2 Pdgfb Fgfr1 Apoe Notch1 Mmrn2 Pdcd10 P2rx4 Itgb1bp1 Ephb4 Sp1 Sh3bp1 Hmox1 Ptk2b Nfe2l2 Map2k3 Hspb1 Akt1 Tbxa2r Adam17 Spred1 Tnf Atp5b
ANTIMICROBIAL HUMORAL IMMUNE RESPONSE MEDIATED BY ANTIMICROBIAL PEPTIDE	0.0263809	0.0975668	1.42105	Cxcl13 S100a9 Rpl39 Cxcl9 Cxcl1 Gapdh Cxcl14 Cxcl10 Rnase6 Ltf Hmgn2 Rps19 Pglyrp1 Cxcl11 Cxcl5
NCRNA METABOLIC PROCESS	4.45733e-05	0.000528825	1.41623	Il6 Zfp143 Rps8 Rpl27 Rpl7a Rps25 Hsd17b10 Rpl35a Rpl14 Wars Nfkb1 Rpl10a Rps16 Rps17 Rpl7 Tyw5 Farsb Nob1 Gtf3a Rps28 Rpl5 Rpp30 Nsa2 Rps7 Rpl11 Trmt10c Nolc1 Noc4l Rps19 Rps14 Kars Rps24 Ell2 Stat3 Suv39h1 Mettl4 Nsun3 Ddx21 Rsl1d1 Qars Rcl1 Mrto4 C1d Eif6 Dph3 Wdr75 Ppan Gatc Trnt1 Rrp15 Trmt5 Tcof1 Osgep Slfn9 Bop1 Cdkal1 Eri3 Naf1 Wdr3 Xrn2 Dkc1 Trp53 Snapc2 Nsun2 Ddx3x Rpusd2 Wdr18 Rps15 Rp…
NEGATIVE REGULATION OF PHOSPHORYLATION	3.74965e-05	0.000453419	1.41454	Bdkrb2 Thy1 Samsn1 Eng Nup62 Dusp6 Casp3 Il1b Rasip1 Spry4 Ptpn22 Sfrp1 Sh3bp5 Stap1 Ptpn6 Pkig Pdcd4 Rgs2 Emilin1 Ceacam1 Tgfb1 Myocd Rb1 Wars Ppia Plk1 Git1 Lyn Ubash3b Hgf Csk Grb10 Ptpn1 Pip4k2a Pycard Ptprc Xdh Lax1 Cdkn1a Pten Pip4k2b Calm1 Stat3 Bak1 Sh2b3 Sema4d Ppp2ca Dynll1 Bdkrb1 Kirrel Arrb2 Socs3 Qars Hyal2 Ncapg2 Gskip Apoe Ipo5 Ppm1f Ddit4 Jun Prdx3 Nr2f2 Smad6 Ipo7 Ifng Dusp1 Cd30…
CELLULAR TRANSITION METAL ION HOMEOSTASIS	0.0115064	0.0526579	1.41306	S100a8 S100a9 Mt2 Atox1 Slc39a14 Lcn2 Mt1 Hif1a Lck Slc31a2 Slc39a6 Atp13a2 Arf1 Slc30a4 Myc Slc31a1 Cp Atp7a Slc11a1 Slc39a10 Ifng Ccdc22 Hfe Ftl1 Steap4 Slc30a1 Hmox1 Slc40a1 Nubp1 Tmem199 Atp6v0a2 Ncoa4 Bmp6
MUSCLE HYPERTROPHY	0.0246801	0.092374	1.41212	Lmcd1 Igf1 Rgs2 Tnfrsf1a Edn1 Rgs4 Pde5a Tnfrsf1b Ezh2 Il6st Atp2b4 Notch1 Ctdp1 Pde9a G6pdx Tomm70a Mtpn P2rx4 Parp2 Jarid2 Csrp3 Mef2a Cyba Tcap Inpp5f Yy1 Camta2 Slc9a1 Kdm4a Hey2 Hamp Nr4a3 Lmna Twf1 Agt Nppa Pak2 Smad4 Sorbs2
REGULATION OF ATP METABOLIC PROCESS	0.0238516	0.0897002	1.4098	Igf1 Cox7a2 Hif1a Slc25a12 Shmt2 Dnajc15 Git1 Trex1 Dnm1l Stat3 Myc Eif6 Atp7a Ddit4 Pgam1 Flcn Ifng Htr2a Trp53 Pde12 Psen1 Arl2 Slc2a6 Snca Tnf Slc25a33 Ep300 Trem2 Pid1
CHROMOSOME LOCALIZATION	0.0255941	0.0954543	1.40877	Nup62 Gem Ccnb1 Trappc12 Nuf2 Sox7 Dlgap5 Cenpc1 Actr3 Cdca8 Chmp2b Eml4 Rab11a Katnb1 Incenp Dctn2 Kif22 Spdl1 Spice1 Cenpf Cdt1 Nde1 Actr2 Kpnb1 Cul3 Vps4a Cdca5 Chmp2a Ndc80 Chmp6 Hnrnpu Iffo1 Lmna Cenpe Ube2b Cenpq Mis12 Spag5 Vps4b Kif2c Cep55 Rrs1 Kif18a
NEGATIVE REGULATION OF RESPONSE TO WOUNDING	0.021978	0.0839598	1.40801	Serpine1 Plat Serping1 Thbs1 Spp1 Ceacam1 Edn1 C1qtnf1 Serpine2 Git1 Cd34 Pros1 Ubash3b Tfpi Fgf2 Ptprs Pten Sh2b3 Serpinb2 Pdgfb Apoe
POSITIVE REGULATION OF DNA METABOLIC PROCESS	0.00174604	0.0111124	1.40734	Pdgfrb Prkcq Cyp1b1 Il6 Pcna Cd28 Tgfb1 Cct3 Rps3 Pml Ruvbl2 Hgf Fus Cct4 Fgf2 Cct5 Ptprc Hmces Mapk1 Gnl3 Cd40 Was Cct8 Prkd2 Klf4 Arrb2 Myc Pdgfb Cct2 Ercc1 Dtx3l Parp9 Actb Ube2n Rfc5 Tox Naf1 Dkc1 Epc2 Uimc1 Ptges3 Vps72 Foxm1 Tbx21 Ruvbl1 Ptk2b Timeless Smchd1 Mapk3 Actl6a Akt1 Nabp2 Rfc2 Nox4 Tnf Tcp1 Rbbp8 Gins1 Mre11a Cct6a Parn Egfr Fgf10 Smoc2 Actr2 Hsp90ab1 Wdr48 Pkib Fancb Mms19
ENTRY INTO HOST	0.00469908	0.0257014	1.40171	Lgals1 Ifitm1 Ifitm3 Ptx3 Ifitm2 Itga5 Cd86 Scarb1 Rpsa Ch25h Itgb7 Agtr1a Cdk1 Cxcr4 Selplg Lgals9 Itga2 Pvr Kpna3 Cd80 Rnasek Trim59 Slc20a2 Ciita Hyal2 Cd4 Ctsb Clec5a Tnfrsf14 Trim14 H2-Eb1 Htr2a Lamp1 Exoc2 Tnfrsf4 Xpr1 Gpr15
BIOLOGICAL PROCESS INVOLVED IN INTERACTION WITH SYMBIONT	0.021041	0.0816702	1.40058	Ccl12 Ptx3 Gapdh Ccl3 Fn1 Ltf Stom Jak2 Ccl5 Psmc3 Cfl1 Rab9 Ppib Sap30 Hspa8 Apoe Trem1 Hdac1 Lef1 Ccl4 Ccnk Cxcl5 Jun Ctdp1 Rest Sp1
ACUTE INFLAMMATORY RESPONSE	0.00885798	0.0426246	1.39983	S100a8 Ptges Orm1 Ccr7 Serpina3m Serpina3n Il6 Ptgs2 Il1b Fn1 Serpina3c Cd6 Osmr H2-T23 Pik3cg Il6st Ext1 Adam8 Fcgr4 Trem1 Cebpb Lbp B4galt1 Vcam1 Fcgr1 Eif2ak1 C3 Fcgr2b Tnf Tnfrsf11a Btk Plscr1 Alox5ap
CHROMOSOME SEGREGATION	7.8647e-05	0.000852642	1.39885	Nup62 Mki67 Nusap1 Ccne1 Zfp207 Gem Slc25a5 Ndc1 Setdb2 Rad18 Ube2c Tubg1 Ntmt1 Rb1 Ccnb1 Trappc12 Rps3 Plk1 Smc2 Nuf2 Racgap1 Top2a Prc1 Sox7 Dlgap5 Phb2 Ran Cenpc1 Actr3 Mcmbp Ube2i Map10 Ncapg2 Ncapg Bub3 Pds5b Ncaph Fen1 Kif18b Smc4 Anapc7 Kif4 Dusp1 Ppp2r1a Ddx3x Nek6 Csnk2a2 Ncapd3 Naa60 Cdca8 Pmf1 Cdc20 Chmp2b Mad2l1 Eml4 Rab11a Katnb1 Pcid2 Incenp Dctn2 Pum2 Kif22 Spc25 Spdl1 Spice1 Esco2…
CELL SUBSTRATE JUNCTION ORGANIZATION	0.0197905	0.0780692	1.39582	Thy1 Apod Actg1 Itga5 Thbs1 Bcl2 Sfrp1 Fn1 Acvrl1 S100a10 Dapk3 Itga2 Ptpra Itga6 Lims1 Pten Ppm1f Arhgap6 Rab8b Pik3r1 Itgb1bp1 Poldip2 Arhgef7 Actn1 Ptk2b Thsd1 Rac1 Tln1 Actn2 Clasp2 Map4k4 Mmp14
PROTEIN LOCALIZATION TO NUCLEUS	0.000181287	0.00170139	1.39281	Apod Nup62 Lamtor5 Sec13 Ptgs2 Rassf5 Ifi205 Dclk1 Cdk1 Pkig Mndal Flna Tgfb1 Nup188 Cct3 Gbp2 Nxt1 Plk1 Bcl3 Pml Jak2 Rbm22 Ing1 Rpl23 Cct4 Kpna3 Cse1l Cct5 Rpl11 Sox7 Xpo1 Atp13a2 Phb2 Nup98 Nolc1 Cdkn1a Elavl1 Ran Kpna2 Stat3 Fyn Cct8 Calr Nup54 Cct2 Hyal2 Dtx3l Parp9 Notch1 Ipo5 Morc3 Flcn Nup93 Ipo7 Topors Ctdnep1 Osbpl8 Ifng Bard1 Dkc1 Trp53 Pik3r1 Sumo1 Mcrs1 Plrg1 Nup88 Ipo9 Bag3 Syk Kpna…
REGULATION OF DNA BINDING	0.00887941	0.0426246	1.38889	Mmp8 Gzma Igf1 Mmp9 Lamtor5 Ifi205 Mndal Tgfb1 Myocd Rb1 Bcl3 Plaur Itga2 Jak2 Ddit3 Id1 Cpne1 Sox7 Zfp90 Calm1 Gtf2b Klf4 Myc Edf1 Lef1 Jun Ifng Sumo1 Zfp593 Irf4 Hmox1 Sin3a Kdm1a Psen1 Sirt2 Calm3 Cdt1 Ep300 Lif Sumo3 Ski Mapk8 Csnk2b Pou4f1
ENDOTHELIAL CELL PROLIFERATION	0.00422869	0.023448	1.38861	Ccl11 Ccl12 Cxcl12 Bmper Scarb1 Thbs1 Vstm4 Agtr1a Hif1a Pgf Ccl2 Acvrl1 Itga4 Cd34 Pik3cd Mef2c Egfl7 Nr4a1 Gata2 Fgf2 Xdh Stat5a Stat3 Ecm1 Prkd2 Zfp580 Loxl2 Pdgfb Fgfr1 Apoe Wnt5a Mmrn2 Jun Pdcd10 Nr2f2 Pdcd6 Apln Itgb1bp1 Sp1 Flt1 Hmox1 Prkx Ccr3 Akt1 Bmpr2 Lrg1 Adam17 Bmp6 Tgfbr1 Cyba Emc10 Ppp1r16b Tnf
NEGATIVE REGULATION OF PEPTIDASE ACTIVITY	0.00109373	0.00757812	1.3882	Pi15 Serpine1 Timp1 Tfpi2 Serpina3m Serpina3n Gapdh Serping1 Thbs1 Mmp9 Tnfaip8 Lamtor5 Cd27 Ptgs2 Serpinb10 Ifi205 Serpina3c Lxn Col6a3 Cstb Serpine2 Plaur Pros1 Serpinh1 Picalm Ltf Hgf Tfpi Rps6ka1 Cst7 Cd44 Nr4a1 Serpinb1a Igbp1 Furin Ecm1 Gpi1 Klf4 Arrb2 Serpinb2 Serpinb8 Birc3 Naip2 Ctsb
PHOSPHATIDYLINOSITOL 3 KINASE SIGNALING	0.00765018	0.0379201	1.38729	Pdgfrb Dcn Igf1 Ror1 Lime1 Ptpn6 Fn1 Cd28 Ceacam1 Edn1 Pip5k1c Serpine2 Rasgrp1 Selp Jak2 Nlrc3 Hgf Ccl5 Pik3cg Pik3cd Pik3r5 Zfp36l1 Ntrk2 Fgf2 Kit Unc5b Ppard Pten Pdgfd Ncf1 Sema4d Pear1 Pdgfb Fgfr1 C1qbp Ror2 Fgr Htr2a Pik3r1 Flt1 Prr5l Cd160 Pdgfra Akt1 Hcls1 Ppp1r16b Kbtbd2 Sirt2 Tnf
ENDOPLASMIC RETICULUM TO GOLGI VESICLE MEDIATED TRANSPORT	0.0113075	0.0520509	1.38527	Sec13 Kdelr2 Kdelr3 Yif1a Ergic2 Trappc12 Tfg Nrbp1 Tmed5 Tmed3 Cope Sec24b Trappc5 Sar1b Yipf5 Copg1 Lman2 Stx18 Yif1b Copb2 Pdcd6 Use1 Scfd1 Sec31a Ier3ip1 Gosr2 Lman1 Copb1 Stx5a Ykt6 Sar1a Sec24d Rab29 Tmed9 Tmed10 Csnk1d Preb Tmed2 Trappc2 Arf4 Rnf139 Ergic1 Cnih4 Sec23a Cul3 Arcn1 Spast Copg2 Insig1 Rab1b
ATP METABOLIC PROCESS	0.0011362	0.00785103	1.38374	Igf1 Gapdh Pgm1 Cox7a2 Cycs Hif1a Cdk1 Slc25a12 Ndufb6 Ndufs8 Shmt2 Ndufs4 Dnajc15 Tgfb1 Pfkp Ccnb1 Git1 Cox4i2 Ndufa10 Bid Pkm Uqcrc2 Hk1 Trex1 Tpi1 Dnm1l Atp5g1 Pfkl Cox5b Stat3 Gpi1 Cyc1 Myc Atp5o Hspa8 Eif6 Ndufc1 Ndufa7 Atp5j2 Ldha Atp7a Ddit4 Pgam1 Flcn Atp5c1 Nudt2 Ifng Htr2a Atp5j Bpgm Sdhaf2 Pgk1 Trp53 Foxk1 Ndufb4 Ndufa4 Pde12 Chchd2 Nadk Atp5g3 Dld Foxk2 Bad Fignl1 Psen1 Ak2 Hspa1b Ndu…
BIOLOGICAL PROCESS INVOLVED IN INTERACTION WITH HOST	0.00164816	0.0105751	1.38331	Lgals1 Ifitm1 Ifitm3 Ptx3 Ifitm2 Itga5 Cd86 Scarb1 Rpsa Pglyrp2 Ch25h Vps37b Itgb7 Agtr1a Cdk1 Cxcr4 Selplg Ppia Lgals9 Itga2 Pvr Kpna3 Cd80 Rnasek Pglyrp1 Trim59 Slc20a2 Ciita Hyal2 Cd4 Ctsb Clec5a Tnfrsf14 Trim14 Ifit1bl1 H2-Eb1 Htr2a Lamp1 Exoc2 Tnfrsf4 Xpr1 Chmp2b Thoc3 Gpr15 Ddx39b Phb Exoc7 Thoc6 Hspa1b Wwp2 Ctsl Tcp1 Arl8b Thoc5 Plscr1 Egfr Ly6e Ccr5
REGULATION OF NUCLEAR DIVISION	0.00716651	0.0360418	1.3814	Ereg Pdgfrb Igf1 Nup62 Mki67 Nusap1 Il1b Zfp207 Cd28 Edn1 Rb1 Ccnb1 Plk1 Dapk3 Dlgap5 Calr Pdgfb Wnt5a Bub3 Anapc7 Kif20b Dusp1 Plcb1 Mtbp Pde3a Cdc20 Mad2l1 Fzr1 Pcid2 Spdl1 Cenpf Klhl22 Cdc25c Sirt2 Tnf Bub1 Trip13 Rps6ka2 Cdca2 Cdt1
WOUND HEALING	0.000154155	0.00147314	1.38096	Acta2 S100a8 Myl9 Ereg Serpine1 Plat Timp1 Tfpi2 Pdgfrb Prkcq Actg1 Igf1 Serping1 Alox15 Clic1 Itga5 Scarb1 Thbs1 F13a1 Il6 Mcam Fkbp10 Lox Casp3 P2ry12 Elk3 Hif1a Tlr4 Ptpn6 Lck Fn1 Fermt3 Cxcr4 Clec7a Dgkz Acvrl1 Ceacam1 Pla2g4a Flna Tgfb1 Edn1 C1qtnf1 Serpine2 Ppia Cd34 Selp Plaur Itga2 Pros1 Col3a1 Jak2 Lyn Ubash3b Pik3cg Tfpi Ptk7 Xbp1 Coro1b Rhoc Cd44 Gata2 Fgf2 St3gal4 Bloc1s6 Gna12 Prdx2 …
PROTEIN KINASE B SIGNALING	0.00258838	0.0155898	1.38065	Bank1 Ccr7 Ccl12 Eng Igf1 Thbs1 Rcn3 Lox P2ry12 Il1b Ccl3 Ccl2 Cd28 Tgfb1 C1qtnf1 Ccl5 Pik3cg Pik3cd Pik3r5 Ddit3 Zfp36l1 Ntrk2 Phlda3 Fgf2 H2-M3 Cpne1 Xdh Cd40 Ccl19 Pten Sh2b3 Ppp2ca Pear1 Arrb2 Adam8 Fgfr1 Hyal2 C1qbp Ramp3 Flcn Osbpl8 Pdcd6 P2rx4 Hip1 Rps6kb2 Itgb1bp1 Plk3 Phb Spry2 Akt1 Hcls1 Ilk Rtn4 Tgfbr1 Nox4 Sirt2 Tnf Tmem100 Hpse Egfr Tek Fermt2 Hsp90ab1 Inpp5f Osm Mydgf Mst1r
REGULATION OF PROTEIN MODIFICATION BY SMALL PROTEIN CONJUGATION OR REMOVAL	0.00130009	0.00878866	1.37866	Rpl37 Rassf5 Egr1 Ptpn22 Hif1a Ube2c Ppia Rps3 Plk1 Otub1 Tank Bag5 Limk1 Rpl23 Rpl5 Foxf2 Malt1 Uba2 Rps7 Tnip1 Rpl11 Sox7 Gnl3 Laptm5 Nxn Pten Fyn Zmiz1 Caml Arrb2 Ube2i Birc3 Cry1 Bub3 Dtx3l Ubb Ube2n Rps2 Fkbp1a Gps2 Topors Pdcd6 Mtbp Nod2 Ddx3x U2af2 Rps15 Cdc20 Mad2l1 Hspa5 Phf23 N4bp1 Fzr1 Commd1 Cblb Mapk9 Spry2 Kdm1a Akt1 Psen1 Hspa1b Rnf111 Tgfbr1 Tollip Tnfaip3 Hsp90ab1 Zc3h12a Daxx Cu…
NEGATIVE REGULATION OF PROTEOLYSIS	0.000337189	0.00288077	1.37844	Pi15 Il1r2 Serpine1 Plat Timp1 Tfpi2 Serpina3m Serpina3n Gapdh Serping1 Thbs1 Mmp9 Tnfaip8 Lamtor5 Cd27 Ptgs2 Serpinb10 Ifi205 Serpina3c Lxn Col6a3 Cstb Nr1h3 Serpine2 Taf9 Plaur Pros1 Serpinh1 Picalm Pml Ltf Hgf Tfpi Bag5 Rps6ka1 Cst7 Rpl23 Rpl5 Cd44 Eif3h Nr4a1 Rps7 Rpl11 Wac Serpinb1a Igbp1 Furin Ecm1 Gpi1 Caml Klf4 Arrb2 Serpinb2 Serpinb8 Birc3 Naip2 Ctsb Sdcbp Prdx3 Hfe Trp53 Ddx3x Sgta Csnk…
POSITIVE REGULATION OF LIPID METABOLIC PROCESS	0.0115824	0.0527712	1.37688	Ccr7 Pdgfrb Scarb1 P2ry12 Ptgs2 Il1b Adm Agtr1a Dgkz Nr1h3 Tgfb1 Lyn Fgf2 Kit Ccl19 Ppard Pdgfb Apoe Fgr Ctdnep1 Fpr2 Ifng Htr2a Nod2 Ldlrap1 Lpgat1 Flt1 Agap2 Ambra1 Ptk2b Adgrf5 Cnep1r1 Pdgfra Cpt1a Nr1h2 Akt1 Irs2 Bmp6 Tnf Abcg1 Stoml2 Tek Vav3 Adipoq Cd74 Eef1a2
REGULATION OF WOUND HEALING	0.0147224	0.0633206	1.37669	Acta2 Serpine1 Plat Actg1 Serping1 Thbs1 Cxcr4 Clec7a Ceacam1 Edn1 C1qtnf1 Serpine2 Cd34 Pros1 Ubash3b Tfpi Xbp1 Fgf2 St3gal4 Prdx2 Pten Sh2b3 Serpinb2 Pdgfb Apoe
ESTABLISHMENT OF PROTEIN LOCALIZATION TO ORGANELLE	5.96144e-05	0.000667003	1.37575	Apod Sec61g Nup62 Rac2 Sec13 Ptgs2 Vps37b Cdk1 Pkig Sec61a1 Dnajc15 Flna Tgfb1 Nup188 Cct3 Nxt1 Bcl3 Gzmb Pml Jak2 Rbm22 Ruvbl2 Bid Ddit3 Ing1 Rpl23 Hk1 Srpr Cct4 Aip Lrwd1 Kpna3 Cse1l Cct5 Pmpcb Laptm5 Phb2 Nup98 Nolc1 Cdkn1a Elavl1 Srp19 Ran Kpna2 Stat3 Ap3m1 Timm10 Cct8 Lamp2 Nup54 Ube2d3 Cd68 Cct2 Hyal2 Tomm40 Hspa8 Notch1 Ipo5 Sec61b Man1a Nmt1 Nup93 Clu Vps11 Ipo7 Ssr3 Spcs1 Tomm70a Ifng Sr…
POSITIVE REGULATION OF EPITHELIAL CELL MIGRATION	0.0104408	0.0489208	1.37503	Rhoj Scarb1 Thbs1 Mmp9 Ptgs2 Hif1a Ets1 Tgfb1 Edn1 Itga2 Pik3cg Pfn1 Pik3cd Gata2 Fgf2 Rhob Map3k3 Cd40 Stat5a Plk2 Gpi1 Prkd2 Calr Zfp580 Bcar1 Fgf7 Pdgfb Fgfr1 Tgfbr2 Wnt5a Ppm1f Jun Ifng Pdcd6 P2rx4 Itgb1bp1 Sp1 Glipr2 Hmox1 Ptk2b Lgmn Plcg2 Rab11a Rac1 Nfe2l2 Map2k3 Enpp2 Hspb1 Akt1 Bmpr2 Adam17 Rtn4 Clasp2 Emc10 Atp5b Map4k4 Fgf10 Ccbe1 Smoc2 Adgra2 Flt4 Tek Zc3h12a Rin2
REGULATION OF RESPONSE TO DNA DAMAGE STIMULUS	0.0011648	0.0079959	1.37492	Ackr3 Cxcl12 Mif Pcna Tpt1 Bcl2 Ifi205 Nsmce1 Mndal Taf9 Rps3 Snai1 Otub1 Pml Ruvbl2 Bid Fus Cd44 Snai2 Was Hic1 Polh Myc Cry1 Ercc1 Dtx3l Parp9 Actb Rnaseh2b Ube2n Clu Trp53 Epc2 Uimc1 Vps72 Foxm1 Hnrnpk Ruvbl1 Tfip11 Timeless Smchd1 Ppp4c Etaa1 Skil Ddx39b Bclaf1 Actl6a Kdm1a Zfp385a Fignl1 Cdkn2d Spred1 Dyrk1a Cops3 Rbbp8 Parpbp Rfwd3 Thoc5 Egfr Fgf10 Actr2 Cd74 Wdr48 Usp1 Fancb Mms19 Ogg1 Psm…
IMPORT INTO NUCLEUS	0.011615	0.0527712	1.3736	Apod Nup62 Sec13 Ptgs2 Cdk1 Pkig Flna Tgfb1 Nup188 Nxt1 Bcl3 Pml Jak2 Rbm22 Ing1 Rpl23 Kpna3 Cse1l Phb2 Nup98 Nolc1 Cdkn1a Elavl1 Ran Kpna2 Stat3 Nup54 Hyal2 Notch1 Ipo5 Nup93 Ipo7 Ifng Trp53 Pik3r1 Sumo1 Nup88 Ipo9 Bag3 Syk Kpna4 Sufu Stk4 Cblb Akt1 Hcls1 Psen1 Nup35 Nup107 Hsp90ab1 Zc3h12a Kpnb1 Nup85 Tnpo1 Mapk14 Pom121 Kpna1 Angpt1 Pttg1ip Mdfic Nup50 Sqstm1 Ufm1 Nup133 Nup214 Nfkbia Lmna E2f…
NUCLEAR EXPORT	0.00546706	0.0290345	1.37352	Nup62 Il1b Tgfb1 Nup188 Nxt1 Rbm22 Malt1 Cse1l Xpo1 Ran Sdad1 Calr Abce1 Ddx19a Eif6 Agfg1 Xpo6 Ncbp1 Egr2 Nup93 Smg7 Bard1 Xpo4 Nsun2 Emd Nup88 Bag3 Rps15 Thoc3 Ddx39b Pcid2 Thoc6 Hhex Polr2d Ranbp3 Ssb Ncbp2 Thoc5 Smg5 Nup107 Nxf1 Rbm15b Khdrbs1 Dnajc27 Poldip3 Nup85 Smurf1 Alyref Pom121 Mcm3ap Hspa9 Ctdspl2 Ltv1 Nup133 Nup214 Strada Xpo5
MRNA TRANSPORT	0.0116138	0.0527712	1.37144	Nup62 Sec13 Ndc1 Nup188 Nxt1 Nup210 Zfp36l1 Xpo1 Nup98 Eif5a Nup54 Ddx19a Agfg1 Ncbp1 Nup93 Smg7 Nsun2 Nup88 Zc3h3 Thoc3 Ddx39b Pcid2 Srsf7 Thoc6 Hhex Polr2d Zfp36 Ncbp2 Nup35 Thoc5 Lrpprc Smg5 Nup107 Nxf1 Mvp Rbm15b Poldip3 Nup85 Slbp Alyref Pom121 Mcm3ap Hsf1 Nup50 Nup37 Nup205 Tnks Peg10 Nup133 Nup214
NEGATIVE REGULATION OF PROTEIN SERINE THREONINE KINASE ACTIVITY	0.0117416	0.0531161	1.37057	Nup62 Casp3 Il1b Rasip1 Spry4 Ptpn22 Sfrp1 Ptpn6 Pkig Pdcd4 Rgs2 Myocd Rb1 Plk1 Lyn Ptpn1 Pycard Lax1 Cdkn1a Pten Sh2b3 Hyal2 Apoe Ipo5 Nr2f2 Ipo7 Dusp1 Cd300a Aida Spry2 Akt1 Hhex Irak3 Rgs14 Cdkn2d Slc8a1 Dusp10 Tnfaip3 Adipoq Gba Pkib Cdkn2c Prkar2b Ptprj
REGULATION OF PROTEIN CONTAINING COMPLEX ASSEMBLY	0.000421786	0.00343273	1.36171	Cxcl13 Ccl11 Ccr7 Coro1a H3f3a Mmp3 Alox15 Cdh5 Arpc1b Cdc42ep2 Skap1 Capg P2ry12 Rasip1 Dbn1 Fscn1 Cyfip2 Jam3 Tlr4 Cdc42ep4 Capza1 Lmod1 Gbp5 Mefv Arpc3 Clec7a Dnajc15 Tgfb1 Psmc6 Rb1 Wars Arpc4 Trappc12 Rps3 Git1 Cotl1 Selp Fblim1 Nav3 Irgm1 Nlrc3 Bid Pfn1 Lmo4 Dact1 Rhoc Ikbke Arpc2 Clip3 Pycard Capzb Tirap Rap1b Bak1 Sar1b Fes Kirrel Asap1 Twf2 Vps35 Ralb Cyfip1 Lcp1 Hspa8 Apoe Crbn Ssh2 Ple…
REGULATION OF MITOTIC NUCLEAR DIVISION	0.0119723	0.0539908	1.3548	Ereg Pdgfrb Igf1 Nup62 Mki67 Nusap1 Il1b Zfp207 Cd28 Edn1 Rb1 Ccnb1 Plk1 Dapk3 Dlgap5 Pdgfb Bub3 Anapc7 Kif20b Dusp1 Mtbp Mad2l1 Pcid2 Spdl1 Cenpf Klhl22 Cdc25c Tnf Bub1 Trip13 Cdca2 Cdt1
REGULATION OF DEPHOSPHORYLATION	0.0207256	0.0809457	1.35215	Pdgfrb Cdh5 Itga1 Ripk3 Cd33 Tgfb1 Ppia Itga2 Jak2 Mef2c Ppp1r2 Gna12 Ptprc Gnai2 Igbp1 Calm1 Ptbp1 Sema4d Ikbkb Plek Slc39a10 Fkbp1a Smg7 Ifng Cd300a Lgals3 Mtmr2 Nckap1l Ambra1 Pirb Cnep1r1 Ppp6r2 Ppp6r3 Ppp1r12a Ppp1r7 Sympk Ppp1r16b Tnf Smg5 Calm3 Cdca2 Hsp90ab1 Gba Ankle2 Sppl3 Csnk2b Mgat5 Vrk3 Htt
POSITIVE REGULATION OF SUPRAMOLECULAR FIBER ORGANIZATION	0.00475173	0.0257133	1.35126	Ccl11 Synpo2 Ccr7 Alox15 Cdc42ep2 Sfrp1 Cdc42ep4 Lmod1 Arhgef10l Wdr1 Edn1 Rb1 S100a10 Rps3 Git1 Nav3 Pfn1 Limk1 Rhoc Arpc2 Id1 Pycard Was Efemp2 Cd47 Fes Colgalt1 Kirrel Cyfip1 Apoe Ppm1f Plek Clu Vasp Grb2 Itgb1bp1 Nckap1l Gpr65 Ptk2b Snx9 Katnb1 Fchsd2 Rac1 Nin Psen1 Hspa1b Arl2 Actn2 Tgfbr1 Bin1 Arhgef15
NEGATIVE REGULATION OF KINASE ACTIVITY	0.00416047	0.0231514	1.34883	Thy1 Nup62 Casp3 Il1b Rasip1 Spry4 Ptpn22 Sfrp1 Sh3bp5 Ptpn6 Pkig Pdcd4 Rgs2 Ceacam1 Myocd Rb1 Wars Ppia Plk1 Lyn Ubash3b Csk Ptpn1 Pip4k2a Pycard Ptprc Lax1 Cdkn1a Pten Pip4k2b Sh2b3 Qars Hyal2 Ncapg2 Gskip Apoe Ipo5 Ppm1f Prdx3 Nr2f2 Ipo7 Ifng Dusp1 Cd300a Trib1 Itgb1bp1 Adora2a Taf7 Ggnbp2 Aida Tarbp2 Cblb Ptpro Spry2 Hspb1 Akt1 Psen1 Hhex Irs2 Irak3 Rgs14 Cdkn2d Snca Spred1 Slc8a1 Vps25 Dusp1…
POSITIVE REGULATION OF PROTEIN MODIFICATION BY SMALL PROTEIN CONJUGATION OR REMOVAL	0.023915	0.0898312	1.33862	Rassf5 Ptpn22 Ube2c Plk1 Tank Malt1 Uba2 Tnip1 Gnl3 Laptm5 Pten Birc3 Cry1 Ubb Ube2n Rps2 Fkbp1a Topors Pdcd6 Nod2 Ddx3x Cdc20 Hspa5 Phf23 Fzr1 Commd1 Cblb Mapk9 Kdm1a Rnf111 Tollip Zc3h12a Cul3 Wdr48 Nmi Psmd10 Arrdc4 Angpt1 Bcl10 Pttg1ip Mta1 Mastl Traf6 Derl1 Fam107a Pin1 Peli1 Ndfip2 Axin1 Ripk2 Brca1 Ube2d1
SIGNAL TRANSDUCTION IN RESPONSE TO DNA DAMAGE	0.00890958	0.0427008	1.33765	Mif Acer2 Ifi205 Cdk1 Mndal Tipin Ndrg1 Plk1 Bcl3 Snai1 Pml Rps27l Bid Trex1 Cd44 Wac Cdkn1a Snai2 Plk2 Hic1 Dtl Cry1 Rnaseh2b Trp53 Uimc1 Grb2 Batf Foxm1 Donson Plk3 Prpf19 Fzr1 Etaa1 Ddx39b Kdm1a Zfp385a Spred1 Dyrk1a Cops3 Mre11a Topbp1 Rfwd3 Thoc5
NUCLEOBASE CONTAINING COMPOUND TRANSPORT	0.00487064	0.0262214	1.33674	Nup62 Sec13 Rftn1 Slc25a5 Ndc1 Lrrc8a Ripk1 Nup188 Ybx1 Nxt1 Slc35c1 Nup210 Zfp36l1 Lrrc8d Xpo1 Nup98 Lrrc8c Ran Cd47 Eif5a Nup54 Ddx19a Tgfbr2 Agfg1 Ncbp1 Nup93 Smg7 Flot1 Slc25a17 Nsun2 Nup88 Zc3h3 Slc35b1 Thoc3 Slc25a4 Slc28a2 Slc35b2 Sidt1 Sidt2 Slc35a3 Ddx39b Pcid2 Pnpt1 Srsf7 Thoc6 Hhex Polr2d Slc29a3 Zfp36 Ssb Ncbp2 Slc25a24 Nup35 Thoc5 Lrpprc Smg5 Nup107 Nxf1 Mvp Rbm15b Slc35c2 Khdrbs1 Sl…
POSITIVE REGULATION OF ORGANELLE ORGANIZATION	0.000367818	0.00310032	1.33499	Ccl11 Ereg Synpo2 Ccr7 Pdgfrb Prkcq Dcn Igf1 Alox15 Nup62 Nusap1 Mmp9 Cdc42ep2 Capg Il1b Fscn1 Slc25a5 Setdb2 Sfrp1 Stap1 Hif1a Cdc42ep4 Lmod1 Arhgef10l Wdr1 Cd28 Edn1 Rb1 S100a10 Cct3 Rps3 Git1 Plaur Gzmb Smc2 Pml Nav3 Irgm1 Bid Pfn1 Limk1 Rhoc Cct4 Mark4 Arpc2 Id1 Dnm1l Pip4k2a Cct5 Pycard Mapk1 Gnl3 Dlgap5 Was Pip4k2b Cct8 Cd47 Fes Kirrel Pdgfb Asap1 Cct2 Vps35 Ralb Cyfip1 Lcp1 Ncapg Wnt5a Erc…
REACTIVE OXYGEN SPECIES METABOLIC PROCESS	0.0049496	0.0265555	1.33369	Mmp8 Pdgfrb Cyp1b1 Mmp3 Rac2 Thbs1 Tyrobp Ncf4 Bcl2 Agtr1a Ripk3 Hif1a Tlr4 Clec7a Ndufs4 Prex1 Ripk1 Tgfb1 Edn1 Ncf2 Cd177 Gch1 Nrros Sod2 Gnai2 Gnai3 Xdh Prdx2 Cdkn1a Nos2 Acp5 Ncf1 Fyn Sh3pxd2b Pdgfb Tgfbr2 Eif6 Cybb Atp7a Ddit4 Prdx3 G6pdx Fpr2 Trp53 Bst1 Sod3 Grb2 Tlr6 Syk Foxm1 Gpx3 Itgb2 Ptk2b Plcg2 Rac1 Ndufa13 Nfe2l2 Ndufs3 Cyba Snca Nox4 Sirt2 Tnf
EXTRINSIC APOPTOTIC SIGNALING PATHWAY	0.00522495	0.0278428	1.33287	Serpine1 Bcl2a1a Igf1 Thbs1 Cd27 Il1b Bcl2 Sfrp1 Ppp1ca Ripk1 Tnfrsf1a Tgfb1 Pml Jak2 Spi1 Hgf Fas Bid Pycard Itga6 Ptprc Prdx2 Unc5b Snai2 Pten Tnfrsf1b Bak1 Acvr1b Tlr3 Fgfr1 Hyal2 Ppp2r1b Ifng Pik3r1 Parp2 Ppp2r1a Lgals3 Ddx3x Bag3 Casp8 Hmox1 Bloc1s2 Rbck1 Hipk1 Stk4 Skil Ndufa13 Itprip Tnfrsf12a Tmc8 Ltbr Akt1 Bad Srpx Hspa1b Traf1 Gclm Fasl Tgfbr1 Tnf Tnfsf10
POSITIVE REGULATION OF PROTEOLYSIS	0.00140241	0.00928248	1.33263	S100a8 S100a9 Ecscr Casp1 Casp4 Cycs Rcn3 Acer2 Il1b Casp12 Cyfip2 Ifi205 Lck Fn1 Mefv Psmc2 Clec7a Mndal Psmd14 Psmc6 Uaca S100a10 Lgals9 Rps3 Plk1 Picalm Pml Jak2 Lyn Rps27l Tank Psmc3 Fas Bid Dda1 Malt1 Psmc4 Pycard Tnip1 Sox7 Xdh Laptm5 Rnf19b Gramd4 Pten Tnfrsf1b Stat3 Bak1 Furin Fyn Psme4 Antxr1 Adam8 Myc Apaf1 Rhbdd1 Apoe Spon1 Ppm1f Psmc1 Nod1 Clu Ifng Pdcd6 Ccdc22 Sumo1 Ddx3x Sgta Hip1 R…
NEGATIVE REGULATION OF CELLULAR AMIDE METABOLIC PROCESS	0.00693224	0.0352099	1.33166	Bank1 Igf1 Gapdh Enc1 Eif3e Shmt2 Rgs2 Eif4ebp1 Ybx1 Rps3 Dapk3 Zfp36l2 Gzmb Zfp36l1 Ntrk2 Eif2s1 Rara Cnot8 Nt5c3b Caprin1 Stat3 Calr Ythdf1 Apoe Eif6 Spon1 Mrpl13 Malsu1 Dcp1a Samd4b Clu Ddx3x Zc3h12d Eif4e2 Pde12 Ythdf2 Cnot2 Eif4a3 Eif2ak1 Pnpt1 Lsm1 Pus7 Polr2d Eif4e Rtn4 Zfp36 Bin1 Tyms Eprs Pabpc1 Parn Pan3 Rnf139 Cnot6l Mov10 Pum1
TISSUE MIGRATION	0.000774382	0.00571516	1.328	Actg2 Cxcl13 Acta2 Dcn Cyp1b1 Cdh5 Bmper Rhoj Angpt2 Scarb1 Thbs1 Mmp9 Ptgs2 Vstm4 Fstl1 Hif1a Ets1 Acvrl1 Ceacam1 Lpxn Tgfb1 Edn1 Foxf1 Itga2 Adamts9 Pik3cg Pfn1 Pik3cd Anln Mef2c Arsb Coro1b Nr4a1 Gata2 Id1 Fgf2 Kit Rhob Map3k3 Cd40 Stat5a Plk2 Ppard Pten Clec14a Gpi1 Prkd2 Calr Zfp580 Loxl2 Atp2b4 Klf4 Bcar1 Meox2 Fgf7 Pdgfb Fgfr1 Tgfbr2 Plxnd1 Apoe Wnt5a Notch1 Ppm1f Mmrn2 Jun Sema4a Pdcd10 N…
PROTEIN IMPORT	0.00620204	0.032337	1.32425	Apod Nup62 Sec13 Ptgs2 Cdk1 Pkig Dnajc15 Flna Tgfb1 Nup188 Nxt1 Bcl3 Pml Jak2 Rbm22 Ing1 Rpl23 Kpna3 Cse1l Phb2 Nup98 Nolc1 Cdkn1a Elavl1 Ran Kpna2 Stat3 Lamp2 Nup54 Gpihbp1 Hyal2 Tomm40 Hspa8 Apoe Notch1 Ipo5 Nup93 Clu Ipo7 Tomm70a Ifng Trp53 Rab8b Pik3r1 Sumo1 Nup88 Ipo9 Bag3 Syk Timm50 Kpna4 Sufu Stk4 Cblb Akt1 Hcls1 Psen1 Nup35 Nup107 Pex13 Hsp90ab1 Zc3h12a Kpnb1 Nup85 Tnpo1 Lonp2 Tomm20 Mapk…
NEGATIVE REGULATION OF PROTEIN MODIFICATION PROCESS	0.000225451	0.0020486	1.32312	Bdkrb2 Thy1 Samsn1 Eng Nup62 Rpl37 Dusp6 Acer2 Casp3 Il1b Rasip1 Spry4 Ptpn22 Sfrp1 Sh3bp5 Ptpn6 Pkig Pdcd4 Rgs2 Emilin1 Ceacam1 Tgfb1 Myocd Rb1 Wars Ppia Rps3 Plk1 Otub1 Lyn Spi1 Ubash3b Hgf Bag5 Limk1 Ptpn1 Rpl23 Rpl5 Pycard Rps7 Ptprc Gnai2 Rpl11 Ncoa7 Sox7 Xdh Lax1 Cdkn1a Nxn Pten Calm1 Bak1 Fyn Sh2b3 Sema4d Ppp2ca Bdkrb1 Caml Atp2b4 Kirrel Arrb2 Ikbkb Socs3 Qars Hyal2 Ncapg2 Cry1 Gskip Apoe …
NEGATIVE REGULATION OF LOCOMOTION	0.000776649	0.00571847	1.32271	Cxcl13 Ifitm1 Serpine1 Arhgdib Timp1 Sema7a Klrk1 Thy1 Ccl12 Cxcl12 Apod Dcn Eng Cyp1b1 Angpt2 Thbs1 Gpr18 Mif Tbx5 Sema3f Bcl2 Sfrp1 Stap1 Padi2 Ccl2 Arhgap4 Emilin1 Acvrl1 Sema4c Tgfb1 Slamf8 Myocd Col3a1 Clic4 Adamts9 Nav3 Mef2c Sema6b Ada Coro1b Fgf2 Gna12 Cldn5 Rhob Ppard Was Pten Stat3 Cited2 Sema4d Calr Atp2b4 Klf4 Meox2 Hyal2 Apoe Wnt5a Dpysl3 Notch1 Mmrn2 Sema4a Pdcd10 Nr2f2 Rap2c Flcn S…
ELECTRON TRANSPORT CHAIN	0.0216901	0.0833663	1.3226	Ido1 Cox7a2 Cycs Idh3b Cdk1 Slc25a12 Ndufb6 Ndufs8 Ndufs4 Dnajc15 Ccnb1 Ncf2 Cox4i2 Ndufa10 Phgdh Bid Sod2 Cox5b Mybbp1a Ncf1 Cyc1 Loxl2 Cybb Ndufc1 Ndufa7 Sdhaf2 Ndufb4 Ndufa4 Steap4 Chchd2 Pdia5 Etfa Ndufa13 Dld Ndufs3 Cyba Snca Sdhb Nox4 Ciapin1 Gsr Uqcrb Ndufa12 Ndufv3 Ndufa9 Gba Sdhd Degs1
REGULATION OF CELL SHAPE	0.0178106	0.0722396	1.32255	Ccl11 Ccl12 Coro1a Rhoj Rac2 Cdc42ep2 Ccl3 Cdc42ep4 Fn1 Wdr1 Ccl2 Fmnl1 Fmnl3 Rhoh Dapk3 Palm Fmnl2 Fblim1 Rnd3 Rhoc Gna12 Rhog Kit Rhob Parvb Plekho1 Fyn Arhgap15 Sema4d Fes Fgd2 Sh3kbp1 Rhof Lst1 Plxnd1 Cyfip1 Fgr Sema4a Eps8 Ccl7 Plxnc1 Myo10 Gna13 Itgb2 Rhoq Hexb Ptk2b
GENERATION OF PRECURSOR METABOLITES AND ENERGY	0.00055916	0.00430882	1.32105	Ido1 Igf1 Gapdh Pgm1 Cox7a2 Idh3g Cycs Gyg Hif1a Idh3b Cdk1 Ppp1ca Slc25a12 Ndufb6 Ndufs8 Shmt2 Ndufs4 Dera Dnajc15 Pfkp Adsl Ccnb1 Git1 Ncf2 Cox4i2 Ndufa10 Phgdh Bid Tkt Pkm Sod2 Uqcrc2 Hk1 Ppp1r2 Trex1 Tpi1 Ppp1r3d Phb2 Pfkl Cox8a Ppard Cox5b Nos2 Mybbp1a Stat3 Ncf1 Gpi1 Cyc1 Il6st Loxl2 Myc Atp5o Gfpt2 Eif6 Cybb Ndufc1 Ndufa7 Atp5j2 Ldha Atp7a Ddit4 Pgam1 Flcn Cox10 Atp5c1 Aco2 G6pdx Ifng Htr2…
CELLULAR RESPONSE TO CHEMICAL STRESS	0.000525621	0.00410063	1.31896	Bdkrb2 Cyp1b1 Mmp3 Mmp9 Il6 Pcna Rcsd1 Casp3 Ptgs2 Bcl2 Ripk3 Fzd1 Hif1a Tlr4 Cdk1 Slc2a1 Ripk1 Edn1 Ppia Rps3 Gch1 Pml Jak2 Hgf Zfp277 Fas Bag5 Sod2 Ddit3 Zfp36l1 Eif2s1 Trex1 Mapk1 Lrrc8d Ncoa7 Sigmar1 Rhob Prdx2 Atp13a2 Lrrc8c Pdgfd Klf2 Ezh2 Vrk2 Ncf1 Fyn Mmp2 Zfp580 Myc Ednra Gskip Atp7a Jun Pdcd10 Prdx3 Il18bp Fos Nudt2 G6pdx Trp53 Ddx3x Sod3 Arl6ip5 Rest Tlr6 Nono Prr5l Hmox1 Chchd2 Ybx3 M…
NEGATIVE REGULATION OF PHOSPHORUS METABOLIC PROCESS	0.000334267	0.00286813	1.31695	Bdkrb2 Thy1 Samsn1 Eng Nup62 Dusp6 Casp3 Il1b Rasip1 Spry4 Ptpn22 Sfrp1 Sh3bp5 Stap1 Ptpn6 Pkig Pdcd4 Rgs2 Emilin1 Ceacam1 Tgfb1 Myocd Rb1 Wars Ppia Plk1 Git1 Lyn Ubash3b Hgf Csk Grb10 Ptpn1 Pip4k2a Pycard Ptprc Gnai2 Xdh Lax1 Cdkn1a Pten Pip4k2b Calm1 Stat3 Bak1 Sh2b3 Sema4d Ppp2ca Dynll1 Bdkrb1 Kirrel Arrb2 Ikbkb Socs3 Pdgfb Qars Hyal2 Ncapg2 Gskip Apoe Ipo5 Ppm1f Plek Ddit4 Jun Prdx3 Fkbp1a Nr…
REGULATION OF DNA BIOSYNTHETIC PROCESS	0.0271084	0.0993344	1.31087	Pdgfrb Prkcq Cyp1b1 Pcna Acvrl1 Cct3 Hgf Cct4 Fgf2 Cct5 Mapk1 Sox7 Cdkn1a Cct8 Prkd2 Klf4 Arrb2 Myc Pdgfb Cct2 Rfc5 Naf1 Dkc1 Trp53 Ptges3 Tfdp1 Dach1 Ptk2b Mapk3 Bmpr2 Nabp2 Rfc2 Nox4 Tnf Tcp1 Gins1 Smg5 Cct6a Parn Smoc2 Hsp90ab1 Adipoq Pkib Jade2 Gins3 Parm1 Exosc10 Acd Tnks Hnrnpu Hmbox1 Grem1 Dnajc2 Tnks2
TISSUE REMODELING	0.0207692	0.0810155	1.30899	S1pr1 Timp1 Cspg4 Rspo3 Tnfrsf11b Il6 Spp1 Sfrp1 Hif1a Acvrl1 Ceacam1 Flna Tgfb1 Inpp5d Ubash3b Csk Gpr55 Mef2c Ace Acp5 Bak1 Mmp2 Ext1 Adam8 Ednra Ccr2 Atp7a Cd38 Def8 Lipa Trp53 Snx10 Sema3c Syk Hoxa3 Rbpj Ptk2b Tcirg1 Tmem119 Capn1 Il15 Bmpr2 Cst3 Nox4 Tnfrsf11a Mmp14 Fgf10 Flt4 Tnfaip3 Lif Lgr4
REGULATION OF EXTRINSIC APOPTOTIC SIGNALING PATHWAY	0.0137582	0.059994	1.30136	Serpine1 Igf1 Thbs1 Il1b Bcl2 Sfrp1 Ppp1ca Ripk1 Pml Hgf Bid Pycard Itga6 Ptprc Prdx2 Unc5b Snai2 Pten Fgfr1 Hyal2 Ppp2r1b Ppp2r1a Lgals3 Ddx3x Hmox1 Rbck1 Stk4 Skil Itprip Tnfrsf12a Tmc8 Ltbr Akt1 Srpx Hspa1b Traf1 Gclm Tgfbr1 Tnf Tnfsf10 Fgf10 Tnfaip3 Htra2 Rnf34 Bmp5 Atf3 Htt G0s2 Cflar Bcl10 Tmbim1 Hmgb2 Lmna Ar Agt Pak2 Mapk7 Birc6 Il1a Pmaip1 Fgg Brca1 Sp100 Map2k5 Dedd2
REGULATION OF MAP KINASE ACTIVITY	0.00962733	0.0458611	1.30117	Pdgfrb Nup62 Thbs1 Cd24a Mif Il1b Spry4 Ptpn22 Sfrp1 Tlr4 Lime1 Ptpn6 Pdcd4 Rgs2 Tgfb1 Edn1 Rasgrp1 Rps3 Pde5a Lyn Csk Pik3cg Pik3r5 Ptpn1 Fgf2 Ptprc Kit Fzd4 Lax1 Cd40 Ccl19 Pdgfd Ezh2 Sh2b3 Fgd2 Adam8 Pdgfb Fgfr1 Hyal2 Apoe Wnt5a Ror2 Ksr1 Pdcd10 Htr2a Dusp1 Cd300a Nod2 Trib1 Tlr6 Syk Irak1 Flt1
RNA CATABOLIC PROCESS	0.00738999	0.0369231	1.30096	Eif3e Ybx1 Vim Zfp36l2 Rnase6 Carhsp1 Gtpbp1 Zfp36l1 Fus Ikbke Cnot8 Nt5c3b Apobec1 Fastkd2 Smg9 Pnrc2 Tnfrsf1b Elavl1 Tirap Oas2 Rbm46 Ythdf1 Mrto4 Supv3l1 Ncbp1 Rnaseh2b Dcp1a Slc11a1 Mtpap Fen1 Samd4b Slfn9 Rnaseh1 Smg7 Magohb Naf1 Xrn2 Dkc1 Nsun2 Zc3h12d Tbrg4 Smg8 Pde12 Rbm10 Rbm7 Ythdf2 Cnot2 Prr5l Eri1 Skiv2l Zc3hav1 Eif4a3 Slfn8 Ybx3 Sidt2 Magoh Pcid2 Pnpt1 Pum2 Lsm1 Rnh1 Akt1 Thrap3 Fast…
POSITIVE REGULATION OF NF KAPPAB TRANSCRIPTION FACTOR ACTIVITY	0.0242337	0.0908114	1.30066	S100a8 S100a9 Eda2r Prkcq Il6 Lamtor5 Il1b Ror1 Ripk3 Tlr4 Clec7a Prkch Prkcb Ripk1 Ppia Lgals9 Rps3 Rps6ka4 Ltf Malt1 Il1rap Rnf25 Pycard Cd40 Tirap Stat3 Psma6 Prkd2 Il18rap Tlr3 Adam8 Ikbkb Wnt5a Ube2n Trim14 Nod1 Prdx3 Rab7b Clu Mtpn Flot1 Nod2 Tlr6 Irak1 Rbck1 Plcg2 Hspa1b Card11 Traf1 Irak3 Card9 Slco3a1 Tnf Tnfrsf11a
POSITIVE REGULATION OF CYTOSKELETON ORGANIZATION	0.0129699	0.0571913	1.29971	Ccl11 Synpo2 Ccr7 Alox15 Nup62 Cdc42ep2 Sfrp1 Stap1 Cdc42ep4 Lmod1 Arhgef10l Wdr1 Edn1 S100a10 Rps3 Git1 Nav3 Pfn1 Limk1 Rhoc Arpc2 Id1 Pycard Was Cd47 Fes Kirrel Cyfip1 Ppm1f Plek Plk4 Vasp Grb2 Itgb1bp1 Nckap1l Stil Gpr65 Ptk2b Snx9 Katnb1 Fchsd2 Rac1 Sass6 Nin Hcls1 Hspa1b Arl2 Actn2 Tgfbr1 Bin1 Arhgef15 Gpsm2 Tek Evl Fermt2 Nck2 Wasf2
MAINTENANCE OF LOCATION IN CELL	0.00881802	0.0426246	1.29589	S100a8 S100a9 Ccr7 Cxcl9 Thy1 Coro1a Lcn2 Cxcl10 Dbn1 Rasa3 Kdelr2 Kdelr3 Lime1 Ccl3 Ptpn6 Lck Srgn Pml Lyn Ubash3b Ddit3 Hk1 Fgf2 Ptprc Ccl19 Calm1 Slc30a4 Calr Bdkrb1 Polr2m Jph2 Anxa6 P2ry6 Twf2 Apoe Cd4 Cxcl11 Pln Morc3 Xcl1 Fkbp1a Topors Aspm Htr2a Bard1 Ftl1 Supt7l Ptk2b Hspa5 Plcg2 Xcr1 Akt1 Psen1 Arl2 Cherp Rer1 Fasl Cyba Snca
NUCLEAR TRANSPORT	0.00272081	0.0162938	1.29579	Apod Nup62 Sec13 Ptgs2 Il1b Cdk1 Pkig Flna Tgfb1 Nup188 Nxt1 Bcl3 Pml Jak2 Rbm22 Ing1 Rpl23 Malt1 Kpna3 Cse1l Xpo1 Phb2 Nup98 Nolc1 Cdkn1a Elavl1 Ran Kpna2 Stat3 Sdad1 Calr Abce1 Nup54 Ddx19a Hyal2 Eif6 Notch1 Agfg1 Xpo6 Ipo5 Ncbp1 Egr2 Nup93 Smg7 Ipo7 Ifng Bard1 Xpo4 Trp53 Pik3r1 Sumo1 Nsun2 Emd Nup88 Ipo9 Bag3 Rps15 Syk Kpna4 Thoc3 Sufu Stk4 Ppp1r12a Cblb Ddx39b Pcid2 Thoc6 Akt1 Hcls1 Psen1 Hhe…
ENERGY DERIVATION BY OXIDATION OF ORGANIC COMPOUNDS	0.00429999	0.0238014	1.28583	Igf1 Cox7a2 Idh3g Cycs Gyg Hif1a Idh3b Cdk1 Ppp1ca Slc25a12 Ndufb6 Ndufs8 Shmt2 Ndufs4 Dnajc15 Adsl Ccnb1 Cox4i2 Ndufa10 Bid Sod2 Uqcrc2 Ppp1r2 Trex1 Ppp1r3d Cox5b Nos2 Mybbp1a Cyc1 Il6st Myc Atp5o Gfpt2 Ndufc1 Ndufa7 Atp5j2 Atp7a Flcn Cox10 Atp5c1 Aco2 Ifng Atp5j Sdhaf2 Trp53 Idh3a Ptges3 Ndufb4 Ndufa4 Pde12 Chchd2 Ppp1r3b Adgrf5 Etfa Pnpt1 Dld Akt1 Ndufs3 Arl2 Irs2 Fh1 Atp5d Suclg1 Snca Sdhb If…
REGULATION OF BINDING	0.00107027	0.00749015	1.27481	Mmp8 Gzma Igf1 B2m Mmp9 Lamtor5 Lox Ifi205 Ppp1ca Eif3e Mndal Mfng Itga4 Tgfb1 Plcl2 Myocd Rb1 S100a10 Plk1 Bcl3 Plaur Itga2 Jak2 Ubash3b Ccl9 Lfng Eif3d Ddit3 Eif2s1 Rara Dact1 Ace Id1 Cpne1 Rpl11 Cldn5 Sox7 Zfp90 Carm1 Cdkn1a Mbd2 Eif3c Ran Calm1 Ppp2ca Gtf2b Klf4 Arrb2 Myc Pdgfb Edf1 Ralb Plxnd1 Apoe Wnt5a Dph3 Dtx3l Spon1 Parp9 Actb Ncbp1 Lef1 Rapgef2 Pln Jun Fkbp1a Ifit1bl1 Sln Ifng Flot1 Hf…
NUCLEAR CHROMOSOME SEGREGATION	0.00748199	0.0372205	1.27415	Nup62 Nusap1 Ccne1 Zfp207 Gem Ndc1 Ube2c Tubg1 Rb1 Ccnb1 Trappc12 Plk1 Smc2 Nuf2 Racgap1 Top2a Prc1 Sox7 Dlgap5 Phb2 Ran Cenpc1 Actr3 Mcmbp Map10 Ncapg2 Ncapg Bub3 Pds5b Ncaph Fen1 Kif18b Smc4 Anapc7 Kif4 Dusp1 Ppp2r1a Nek6 Ncapd3 Cdca8 Cdc20 Chmp2b Mad2l1 Eml4 Rab11a Katnb1 Pcid2 Incenp Dctn2 Kif22 Spc25 Spdl1 Spice1 Esco2 Cenpf Klhl22 Ncapd2 Naa10 Sirt2 Bub1 Trip13 Mre11a Bag6 Cdt1 Actr2 Smc1a …
ACTIN POLYMERIZATION OR DEPOLYMERIZATION	0.0150009	0.0641671	1.27383	Ccl11 Ccr7 Cxcl12 Coro1a Alox15 Arpc1b Cdc42ep2 Capg Dbn1 Gas7 Cyfip2 Cdc42ep4 Capza1 Lmod1 Wdr1 Arpc3 Prex1 Arpc4 Cotl1 Jak2 Pfn1 Arpc2 Pycard Cfl1 Was Capzb Wipf1 Kirrel Twf2 Cyfip1 Ssh2 Arhgap6 Plek Eps8 Mtpn Abi1 Vasp Grb2 Nckap1l Sh3bp1 Plekhg2 Capza2 Tmod2 Add3 Ptk2b Snx9 Fchsd2 Rac1 Pstpip1 Hcls1 Mical1 Coro7 Triobp Actn2 Bin1 Arpc5 Flii
REGULATION OF DNA METABOLIC PROCESS	0.00142819	0.00941348	1.2711	Gzma Pdgfrb Prkcq Cyp1b1 Il6 Pcna Il7r Cd28 Zfp729a Acvrl1 Tgfb1 Cct3 Rps3 Otub1 Pml Ruvbl2 Spi1 Hgf Fus Cct4 Rlf Fgf2 Cct5 Ptprc Hmces Mapk1 Sox7 Gnl3 Cd40 Cdkn1a Mbd2 Was Kpna2 Cct8 Prkd2 Polh Klf4 Arrb2 Myc Pdgfb Apaf1 Cct2 Ercc1 Dtx3l Parp9 Actb Ube2n Rfc5 Tox Flcn Naf1 Dkc1 Trp53 Mcrs1 Epc2 Uimc1 Ptges3 Tfdp1 Vps72 Foxm1 Tbx21 Ruvbl1 Dach1 Ptk2b Tfip11 Timeless Smchd1 Uchl5 Mapk3 Ppp4c Actl6…
RESPONSE TO REACTIVE OXYGEN SPECIES	0.0160088	0.0669306	1.2676	Pdgfrb Apod Cyp1b1 Mmp9 Il6 Pcna Casp3 Bcl2 Ripk3 Hif1a Cdk1 Ripk1 Edn1 Rps3 Gch1 Hgf Zfp277 Sod2 Trex1 Mapk1 Sigmar1 Rhob Prdx2 Pdgfd Klf2 Ezh2 Bak1 Ncf1 Fyn Mmp2 Zfp580 Hyal2 Apoe Atp7a Jun Pdcd10 Prdx3 Il18bp Fos Ucp2 Sod3 Plk3 Hmox1 Ptk2b Mapk3 Pdgfra Oser1 Nfe2l2 Aqp1 Pde8a Mapk9 Akt1 Bad Kdm6b Crk Slc8a1 Btk Stk24 Stat1 Egfr Areg Tnfaip3
MAINTENANCE OF LOCATION	0.00303165	0.0179501	1.26402	S100a8 S100a9 Ccr7 Cxcl9 Thy1 Coro1a Scarb1 Lcn2 Il6 Il1b Cxcl10 Dbn1 Rasa3 Kdelr2 Kdelr3 Lime1 Ccl3 Ptpn6 Lck Srgn Nr1h3 Flna Nfkb1 Pml Nrros Lyn Ubash3b Ddit3 Ehd1 Hk1 Ltbp1 Ikbke Fgf2 Ptprc Ccl19 Ppard Calm1 Msr1 Slc30a4 Calr Bdkrb1 Aup1 Polr2m Jph2 Anxa6 P2ry6 Gm2a Twf2 Cry1 Apoe Cd4 Cxcl11 Pln Morc3 Xcl1 Fkbp1a Stat5b Topors Aspm Osbpl8 Htr2a Bard1 Ccdc22 Nfkbie Ttc39b B4galnt1 Ftl1 Supt7l H…
RESPONSE TO TOPOLOGICALLY INCORRECT PROTEIN	0.0231982	0.087768	1.26187	Hspb7 Thbs1 Dnajb5 Creb3l1 Serpinh1 Qrich1 Ddit3 Ptpn1 Eif2s1 Xbp1 Rnf126 Sdf2l1 Bak1 Cops5 Aup1 Rhbdd1 Hspa8 Hspa13 Clu Pik3r1 Bag3 Erp44 Dnajb12 Hspa5 Edem1 Tor1a Dnajc4 Nfe2l2 Hspb1 Hspa1b Atf6 Ubxn4 Erlec1 Stt3b Tmed2 Agr2 Stc2 Bag6 Bcl2l11 Hsp90ab1 Nck2 Ep300 Daxx Cul3 Tram1 Atf6b Hspa2 Atf3 Hspe1 Hspa9 Ptpn2 Hsf1 Ccnd1 Nck1 Rnf185 Ppp1r15b Dnajb9 Derl1
POSITIVE REGULATION OF GTPASE ACTIVITY	0.0149626	0.0640906	1.2569	Cxcl13 Ccl11 S1pr1 Ccr7 Thy1 Ccl12 Tbc1d10c Arhgap42 Sfrp1 Ccl3 Tbc1d1 Ccl2 Prex1 Dock11 Rasgrp1 Dock10 Arap2 S100a10 Adap2 Picalm Rgs4 Ccl5 Ccl9 Tbc1d22a Rasgrp2 Rasgrp4 Rgs10 Itga6 Rhog Lims1 Cd40 Rgs1 Ccl19 Ezh2 Sipa1 Rap1gds1 Sema4d Asap2 Rgs16 Asap1 Tbc1d4 Wnt5a Sipa1l1 Adprh Arhgap25 Ccl4 Rapgef1 Arhgap6 Rapgef2 Xcl1 Flcn Ccl7 Arap3 Rgl1 Ccl6 Syde1 Nedd9 Tgm2 Sh3bp1 Gpr65 Arhgef7 Ptk2b Snx9…
REGULATION OF EPITHELIAL CELL MIGRATION	0.0126595	0.0563759	1.25679	Cxcl13 Dcn Bmper Rhoj Angpt2 Scarb1 Thbs1 Mmp9 Ptgs2 Hif1a Ets1 Acvrl1 Ceacam1 Tgfb1 Edn1 Itga2 Adamts9 Pik3cg Pfn1 Pik3cd Mef2c Arsb Gata2 Fgf2 Rhob Map3k3 Cd40 Stat5a Plk2 Pten Gpi1 Prkd2 Calr Zfp580 Atp2b4 Klf4 Bcar1 Meox2 Fgf7 Pdgfb Fgfr1 Tgfbr2 Apoe Wnt5a Notch1 Ppm1f Mmrn2 Jun Sema4a Pdcd10 Nr2f2 Ifng Pdcd6 P2rx4 Itgb1bp1 Sp1 Sh3bp1 Glipr2 Hmox1 Ptk2b Lgmn Plcg2 Rab11a Rac1 Nfe2l2 Map2k3 En…
MULTI MULTICELLULAR ORGANISM PROCESS	0.0143961	0.062172	1.25668	Arhgdib Timp1 Ido1 Rpl29 H3f3a Itga5 Angpt2 Mmp9 Spp1 Ptgs2 Il1b Adm Bcl2 Sp3 Pgf Rgs2 Slc2a1 Ceacam1 Edn1 Junb Serpine2 Maged2 Lgals9 Itga2 Prdm1 Rara Ace Ppard Cited2 Mmp2 Acvr1b Calr Havcr2 C1qbp Tgfbr2 Ctsb Atp7a Cd38 Prdx3 Nr2f2 Stat5b Fos Ptafr Ucp2
INOSITOL LIPID MEDIATED SIGNALING	0.0233644	0.0882688	1.25042	Pdgfrb Dcn Igf1 Ror1 Lime1 Ptpn6 Fn1 Cd28 Ceacam1 Edn1 Pip5k1c Plcl2 Serpine2 Rasgrp1 Adap2 Selp Jak2 Nlrc3 Hgf Ccl5 Pik3cg Pik3cd Pik3r5 Zfp36l1 Ntrk2 Fgf2 Kit Unc5b Ppard Pten Pdgfd Ncf1 Sema4d Pear1 Pdgfb Fgfr1 C1qbp Ror2 Fgr Exoc1 Ptafr Htr2a Plcb1 Pik3r1 Flt1 Prr5l Cd160
PROTEIN POLYMERIZATION	0.0115673	0.0527712	1.24834	Ccl11 Ccr7 Coro1a Alox15 Cdh5 Arpc1b Cdc42ep2 Capg Zfp207 Dbn1 Gas7 Cyfip2 Cdc42ep4 Capza1 Lmod1 Ube2c Arpc3 Tubg1 Prex1 Arpc4 Rps3 Git1 Cotl1 Tpx2 Nav3 Jak2 Pfn1 Tubgcp2 Arpc2 Dnm1l Clip3 Pycard Tubgcp3 Was Capzb Fes Kirrel Twf2 Cyfip1 Ssh2 Ranbp9 Arhgap6 Tubgcp5 Eps8 Mtpn Vasp Grb2 Nckap1l Plekhg2 Capza2 Cep192 Tmod2 Add3 Ambra1 Arhgef7 Ptk2b Snx9 Fchsd2 Rac1 Pstpip1 Nin Haus2 Hcls1 Hspa1b Arl2…
NEGATIVE REGULATION OF MITOTIC CELL CYCLE PHASE TRANSITION	0.0266296	0.0981344	1.24778	Ccl12 Zfp207 Bcl2 Cdk1 Ccl2 Rb1 Ccnb1 Plk1 Zfp36l2 Pml Rps27l Zfp36l1 Dact1 Trex1 Sox7 Wac Cdkn1a Plk2 Pten Ezh2 Dtl Klf4 Bub3 Gpr132 Slfn9 Dusp1 Trp53 Uimc1 Tfdp1 Donson Plk3 Mad2l1 Rbl1 Fzr1 Zfyve19 Pcid2 Spdl1 Nabp2 Cenpf Klhl22 Bub1 Trip13 Mre11a Topbp1 Rfwd3 Cdt1 Rbl2 Vps4a Ctdsp1 Rad21 Fbxo7 Hus1 Brcc3 Babam1 Ccnd1 Cdkn1b Ndc80
REGULATION OF PEPTIDYL TYROSINE PHOSPHORYLATION	0.0138903	0.0604862	1.23839	Ereg Bank1 Cspg4 Thy1 Samsn1 Igf1 Itga5 Cd24a Il6 Mif Afap1l2 Sfrp1 Sh3bp5 Stap1 Ptpn6 Clec7a Tnfrsf1a Tgfb1 Jak2 Lyn Hgf Ccl5 Pecam1 Ptpn1 Cd44 Ace Ptprc Kit Cd40 Cd80 Pdgfd Ncf1 Fyn Sh2b3 Sema4d Ppp2ca Il6st Arrb2 Socs3 Fgf7 Pdgfb Hyal2 Ncapg2 Ehd4 Parp9 Cd4 Cd3e Tnfrsf14 Rap2c Ifng Htr2a Abi1 Cd300a Trp53 Bst1 Nod2 Ppp2r1a Nedd9 Syk Itgb2 Ptk2b Plcg2 Ggnbp2 Fcgr1 Shc1 Cblb Il15 Enpp2 Hcls1 Pse…
MRNA CATABOLIC PROCESS	0.0193689	0.0767915	1.231	Eif3e Ybx1 Vim Zfp36l2 Carhsp1 Gtpbp1 Zfp36l1 Fus Ikbke Cnot8 Nt5c3b Apobec1 Fastkd2 Smg9 Pnrc2 Elavl1 Tirap Rbm46 Ythdf1 Mrto4 Supv3l1 Ncbp1 Dcp1a Slc11a1 Mtpap Samd4b Smg7 Magohb Xrn2 Zc3h12d Tbrg4 Smg8 Pde12 Rbm10 Ythdf2 Cnot2 Prr5l Eri1 Skiv2l Zc3hav1 Eif4a3 Ybx3 Magoh Pcid2 Pnpt1 Pum2 Lsm1 Rnh1 Akt1 Thrap3 Fastkd5 Hspa1b Exosc4 Hnrnpab Polr2d Zfp36 Fastk Ssb Edc3 Ncbp2 Pabpc1 Smg5 Parn Pan3 …
REGULATION OF GTPASE ACTIVITY	0.00500511	0.0268076	1.2296	Cxcl13 Ccl11 S1pr1 Ccr7 Klrk1 Thy1 Ccl12 Tbc1d10c Arhgap42 Rasip1 Rasa3 Sfrp1 Ccl3 Tbc1d1 Ccl2 Prex1 Dock11 Rasgrp1 Dock10 Arap2 S100a10 Adap2 Picalm Rgs4 Ccl5 Ccl9 Tbc1d22a Rasgrp2 Ntrk2 Eif2s1 Arhgap9 Rasgrp4 Rgs10 Pycard Itga6 Rhog Lims1 Cd40 Rasal3 Rgs1 Ccl19 Ezh2 Sipa1 Rap1gds1 Arhgap15 Sema4d Asap2 Fgd2 Arrb2 Rgs16 Asap1 Tbc1d4 Plxnd1 Wnt5a Sipa1l1 Adprh Arhgap25 Ccl4 Rapgef1 Arhgap6 Rapgef…
NEGATIVE REGULATION OF CELLULAR CATABOLIC PROCESS	0.021242	0.0820455	1.2244	Timp1 Rasip1 Bcl2 Ptpn22 Taf9 Ybx1 Pml Hgf Pik3cg Bag5 Rpl23 Rpl5 Fus Eif3h Ikbke Rps7 Apobec1 Rpl11 Ctsa Atp13a2 Wac Elavl1 Tirap Stat3 Qsox1 Furin Caml Atp2b4 Vps35 Rbm46 Sdcbp Slc11a1 Naf1 Dkc1 Hfe Trp53 Nsun2 Sgta Csnk2a2 Foxk1 Mtmr2 Scfd1 Rbm10 Poldip2 Hmox1 Rraga Phf23 Timp4 Sufu N4bp1 Ybx3 Uchl5 Psmf1 Foxk2 Akt1 Thrap3 Psen1 Cst3 Klhl22 Hnrnpab Eif4g2 Eif4e Gipc1 Zfp36 Snca Sirt2 Pabpc1 Lr…
DNA REPLICATION	0.0160769	0.0671259	1.22184	Ereg Ccne1 Pcna Ccna2 Cdc34 Cdk1 Fam111a Orc4 Acvrl1 Tipin Mcm5 Ruvbl2 Chrac1 Trex1 Lrwd1 Mcm6 Rrm2 Dtl Ppp2ca Polh Mettl4 Mcm3 Ddx21 Mcmbp Mcm2 Rrm1 Fen1 Rfc5 Rbms1 Slfn9 Rnaseh1 Cinp Trp53 Nt5m Ppp2r1a Mcrs1 Wdr18 Pold3 Donson Ruvbl1 E2f8 Dach1 Timeless Dbf4 Mcm4 Uchl5 Sin3a Etaa1 Mcm7 Actl6a Rbbp4 Rbbp7 Esco2 Id3 Rfc2 Pola2 Samhd1 Gins1 Mre11a Cdc7 Topbp1 Mcm9 Rfwd3 Tbrg1 Pold1 Egfr Cdt1 Stoml…
REGULATION OF PROTEIN SERINE THREONINE KINASE ACTIVITY	0.00392941	0.0222998	1.22026	Pdgfrb Thy1 Nup62 Thbs1 Ccne1 Cd24a Mif Ccna2 Casp3 Il1b Rasip1 Spry4 Ptpn22 Sfrp1 Tlr4 Lime1 Ptpn6 Pkig Pdcd4 Rgs2 Ccnb2 Tgfb1 Edn1 Myocd Rb1 Rasgrp1 Ccnb1 Rps3 Plk1 Ltf Pde5a Irgm1 Lyn Csk Pik3cg Pik3r5 Ptpn1 Cks2 Fgf2 Pycard Ptprc Sertad1 Kit Fzd4 Lax1 Cd40 Cdkn1a Ccl19 Pten Pdgfd Calm1 Ezh2 Sh2b3 Ppp2ca Atp2b4 Fgd2 Adam8 Pdgfb Fgfr1 Hyal2 Ralb Apoe Wnt5a Ror2 Ipo5 Actb Ccnk Fam20a Rapgef2 Ksr…
REGULATION OF MITOTIC CELL CYCLE PHASE TRANSITION	0.0192955	0.0765973	1.21976	Ccl12 Adamts1 Zfp207 Bcl2 Cdk1 Ptpn6 Ube2c Ccl2 Lsm10 Id2 Rb1 Ccnb1 Plk1 Zfp36l2 Pml Rps27l Bid Anln Zfp36l1 Dact1 Trex1 Sox7 Dlgap5 Phb2 Wac Rrm2 Cdkn1a Plk2 Pten Ezh2 Dtl Ppp2ca Klf4 Bub3 Rnaseh2b Gpr132 Rrm1 Slfn9 Anapc7 Dusp1 Plcb1 Mtbp Trp53 Ddx3x Plrg1 Nek6 Uimc1 Tfdp1 Donson Plk3 Stil Ambra1 Mad2l1 Rab11a Rbl1 Fzr1 Zfyve19 Sin3a Sass6 Pcid2 Kmt2e Cpsf3 Spdl1 Psme2 Brd4 Akt1 Nabp2 Cenpf Ada…
RNA SPLICING VIA TRANSESTERIFICATION REACTIONS	0.0183876	0.0739268	1.21851	Hnrnpf Raly Snrpd2 Sf3b6 Rbmxl1 Rbm22 Rbm3 Snrpa1 Snrpg Raver1 Nup98 Wtap Ddx41 Ptbp1 Mbnl1 Snrpd3 Snrpb C1qbp Hspa8 Ncbp1 Puf60 Aqr Dhx8 Snrnp25 Magohb Sf3b4 Dbr1 Gemin8 Tra2b U2af2 Plrg1 Snrnp40 Ppie Rest Snrpa Rbm10 Rbm7 Hnrnpk Gemin7 Snrpc Prpf19 Tfip11 Strap Lsm3 Sf3a3 Eif4a3 Sf1 Ddx39b Magoh Clns1a Lsm1 Srsf7 Kdm1a Thrap3 Sf3a2 Rsrc1 Ncbp2 Hnrnpl Prpf40a Ppwd1 Mbnl2 Dyrk1a Snrpd1 Bud13 Pabp…
RESPONSE TO OXYGEN LEVELS	0.0114562	0.0525048	1.21293	Clca1 Plat Pdgfrb Angptl4 Cxcl12 Angpt2 Thbs1 Cd24a Ccna2 Casp3 Ptgs2 Adm Bcl2 Egr1 Sfrp1 Hif1a Pgf Cxcr4 Slc2a1 Acvrl1 Edn1 Ndrg1 Adsl Myocd Cd34 Itga2 Pml Pdlim1 Fas Ddah1 Sod2 Zfp36l1 Ada Ace Kcnk3 Phb2 Ppard Pten Nos2 Cited2 Suv39h1 Mmp2 Loxl2 Adam8 Myc Apaf1 Ednra Tgfbr2 Cybb Notch1 Atp7a Ddit4 Cd38 Ucp2 Pgk1 Trp53 Sod3 Bach1 Rest Adam15 Irak1 Scfd1 Vcam1 Plk3 Rbpj Hmox1 Chchd2 Ptk2b Plod1 T…
RESPONSE TO OXIDATIVE STRESS	0.00636593	0.0330272	1.21025	Atox1 Pdgfrb Scara3 Apod Cyp1b1 Mmp3 Mmp9 Il6 Pcna Casp3 Ptgs2 Bcl2 Ripk3 Fzd1 Hif1a Tlr4 Cdk1 Ndufs8 Ripk1 Edn1 Ppia Btg1 Rps3 Gch1 Pml Jak2 Hgf Pdlim1 Zfp277 Ipcef1 Bag5 Sod2 Eif2s1 Trex1 Mapk1 Ncoa7 Sigmar1 Rhob Prdx2 Atp13a2 Pdgfd Klf2 Ezh2 Vrk2 Bak1 Ncf1 Fyn Mmp2 Zfp580 Hyal2 Ednra Gskip Apoe Ercc1 Atp7a Cd38 Jun Pdcd10 Prdx3 Il18bp Fos Ucp2 Nudt2 G6pdx Trp53 Sod3 Arl6ip5 Rest Tlr6 Sp1 Ndufb…
REGULATION OF LIPID METABOLIC PROCESS	0.0089778	0.0429623	1.20565	Rarres2 Ccr7 Pdgfrb Serpina3m Apod Serpina3n Scarb1 P2ry12 Ptgs2 Il1b Adm Agtr1a Egr1 Serpina3c Dgkz Id2 Ceacam1 Nr1h3 Dnajc15 Tgfb1 Nfkb1 Snai1 Lyn Pik3cg Dkk3 Trex1 Fgf2 Pip4k2a Apobec1 Kit Phb2 Ccl19 Snai2 Ppard Pip4k2b Pdgfb Edf1 Fabp5 Apoe Eif6 Fgr Bcl11b Stat5b Lactb Gps2 Hcar2 Ctdnep1 Fpr2 Ifng Htr2a Pde3b Lamtor1 Nod2 Ttc39b Mtmr2 Rest Ldlrap1 Lpgat1 Flt1 Agap2 Ambra1 Ptk2b Tbl1xr1 Adgrf5…
REGULATION OF MITOTIC CELL CYCLE	0.0120245	0.0540364	1.19562	Ereg Pdgfrb Ccl12 Igf1 Nup62 Mki67 Adamts1 Nusap1 Afap1l2 Il1b Zfp207 Bcl2 Cdk1 Ptpn6 Ube2c Ccl2 Lsm10 Cd28 Eif4ebp1 Id2 Tipin Edn1 Rb1 Ccnb1 Btg1 Plk1 Dapk3 Zfp36l2 Pml Rps27l Bid Anln Zfp36l1 Dact1 Trex1 Cks2 Sox7 Dlgap5 Phb2 Wac Rrm2 Cdkn1a Plk2 Pten Ezh2 Sra1 Dtl Ppp2ca Klf4 Myc Pdgfb Bub3 Rnaseh2b Sdcbp Gpr132 Rrm1 Stat5b Slfn9 Anapc7 Kif20b Dusp1 Plcb1 Mtbp Trp53 Ddx3x Plrg1 Nek6 Uimc1 Tfdp…
REGULATION OF ACTIN FILAMENT ORGANIZATION	0.0212204	0.0820455	1.19463	Ccl11 S1pr1 Synpo2 Ccr7 Cxcl12 Actg1 Coro1a Alox15 Arpc1b Cdc42ep2 Capg Dbn1 Cyfip2 Sfrp1 Cdc42ep4 Capza1 Lmod1 Arhgef10l Wdr1 Arpc3 Flna Arpc4 S100a10 Cotl1 Rgs4 Pfn1 Limk1 Coro1b Rhoc Arpc2 Id1 Pycard Was Capzb Arf1 Cd47 Kirrel Shank3 Twf2 Cyfip1 Gmfg Ssh2 Ppm1f Arhgap6 Plek Eps8 Ptger4 Mtpn Pik3r1 Vasp Grb2 Itgb1bp1 Nckap1l Sh3bp1 Plekhg2 Capza2 Tmod2 Add3 Gpr65 Ptk2b Snx9 Fchsd2 Rac1 Hcls1 Tr…
REGULATION OF ACTIN FILAMENT BASED PROCESS	0.0107093	0.0497181	1.18987	Acta2 Ccl11 S1pr1 Pde4b Synpo2 Arhgdib Ccr7 Pdgfrb Cxcl12 Actg1 Coro1a Alox15 Rac2 Arpc1b Cdc42ep2 Capg Dbn1 Fscn1 Cyfip2 Sfrp1 Jam3 Stap1 Cdc42ep4 Capza1 Lmod1 Arhgef10l Wdr1 Arpc3 Flna Edn1 Arpc4 S100a10 Cotl1 Rhoh Dapk3 Rgs4 Rnd3 Pfn1 Limk1 Coro1b Rhoc Arpc2 Id1 Pycard Rhog Rhob Was Capzb Arf1 Gja5 Cd47 Fes Kirrel Rhof Shank3 Twf2 Cyfip1 Gmfg Ssh2 Ppm1f Arhgap6 Plek Pln Eps8 Iqgap2 Ptger4 Mtpn…
NEGATIVE REGULATION OF HYDROLASE ACTIVITY	0.015813	0.0665541	1.18952	Pi15 Serpine1 Timp1 Tfpi2 Gzma Klrk1 Serpina3m Angptl4 Ptx3 Slc39a14 Serpina3n Gapdh Serping1 Thbs1 Mmp9 Tnfaip8 Lamtor5 Cd27 Ptgs2 Serpinb10 Ifi205 Serpina3c Lxn Col6a3 Cstb Rgs2 Serpine2 Plaur Pros1 Serpinh1 Picalm Ltf Hgf Tfpi Rps6ka1 Cst7 Cd44 Nr4a1 Aip Gnai2 Serpinb1a Igbp1 Furin Ecm1 Gpi1 Sema4d Klf4 Abce1 Arrb2 Ikbkb Serpinb2 Serpinb8 Birc3 Naip2
CELLULAR RESPONSE TO EXTERNAL STIMULUS	0.0220654	0.0841912	1.1839	Postn Upp1 Casp1 Casp4 Eng Ptgs2 Il1b Bcl2 Sfrp1 Ifi205 Tlr4 Pde2a Usf2 Slc2a1 Itga4 Tnfrsf1a Dnajc15 Myocd Nfkb1 Itga2 Lyn Fas Pim1 Eif2s1 Xbp1 Ptprc Mapk1 Cd40 Cdkn1a Irf1 Snai2 Mybbp1a Bak1 Sipa1 Suv39h1 Aoc1 Lamp2 Fes Cd68 Tlr3 Prkab1 Ralb Hspa8 Tlr7 Flcn Ptger4 Fos Ucp2 Mtpn Trp53 Map3k1 Bag3 Map3k14 Casp8 Vcam1 Hmox1 Xpr1 Rraga Wdr45b Hspa5 Gsdmd Map2k4 Mapk3 Nfe2l2 Aqp1 Il15 Slc38a2 Sh3glb…
RNA SPLICING	0.0266531	0.0981344	1.17781	Rps26 Hnrnpf Lsm10 Raly Snrpd2 Sf3b6 Rbmxl1 Prmt1 Ybx1 Rbm22 Rbm38 Fus Rbm3 Snrpa1 Snrpg Raver1 Nup98 Wtap Ddx41 Ptbp1 Mbnl1 Ppp2ca Mettl4 Snrpd3 Snrpb C1qbp Hspa8 Ncbp1 Puf60 Aqr Dhx8 Snrnp25 Magohb Sf3b4 Dbr1 Gemin8 Tra2b Pik3r1 Ppp2r1a Lgals3 U2af2 Plrg1 Snrnp40 Ppie Rest Clp1 Nono Snrpa Rbm10 Rbm7 Rps13 Hnrnpk Gemin7 Snrpc Prpf19 Tfip11 Thoc3 Strap Lsm3 Sf3a3 Eif4a3 Sf1 Ddx39b Magoh Tsen15 Cl…
MRNA PROCESSING	0.0155766	0.0660904	1.17481	Hnrnpf Lsm10 Raly Snrpd2 Sf3b6 Rbmxl1 Ybx1 Rbm22 Rbm38 Zfp36l1 Rbm3 Snrpa1 Snrpg Apobec1 Raver1 Nup98 Wtap Ddx41 Ptbp1 Mbnl1 Snrpd3 Snrpb C1qbp Hspa8 Cpsf2 Ncbp1 Puf60 Mtpap Ptcd2 Aqr Papola Dhx8 Snrnp25 Magohb Sf3b4 Xrn2 Bard1 Dbr1 Gemin8 Tra2b Lgals3 U2af2 Plrg1 Snrnp40 Ppie Tbrg4 Rest Clp1 Pde12 Nono Snrpa Rbm10 Rbm7 Zc3h3 Hnrnpk Rngtt Gemin7 Snrpc Prpf19 Tfip11 Thoc3 Strap Lsm3 Sf3a3 Eif4a3 S…
REGULATION OF SUPRAMOLECULAR FIBER ORGANIZATION	0.0124751	0.0557127	1.16762	Ccl11 S1pr1 Synpo2 Ccr7 Cxcl12 Actg1 Coro1a Alox15 Cdh5 Arpc1b Cdc42ep2 Capg Dbn1 Cyfip2 Sfrp1 Cdc42ep4 Capza1 Lmod1 Arhgef10l Wdr1 Arpc3 Emilin1 Flna Edn1 Rb1 Arpc4 S100a10 Ckap2 Rps3 Git1 Cotl1 Dapk3 Tpx2 Rgs4 Nav3 Pfn1 Limk1 Coro1b Rhoc Arpc2 Id1 Clip3 Pycard Was Capzb Efemp2 Arf1 Cd47 Fes Colgalt1 Kirrel Shank3 Twf2 Cyfip1 Hspa8 Gmfg Apoe Ssh2 Ppm1f Arhgap6 Plek Eps8 Clu Ptger4 Mtpn Pik3r1 Va…
CENTRAL NERVOUS SYSTEM DEVELOPMENT	0.0166983	0.0686916	-1.18449	Alk Isl2 Ina Dab1 Dcc Cntn4 Dscaml1 Nr2e1 Fgf9 Bcan Slc6a3 Gsx1 Dmbx1 Gfap Cntn2 Chd5 Sctr Slc38a3 Tnr Zic5 Wnt3a Lrp2 Tlx3 Tspan2 Ager Foxb1 Atp2b2 Lhx3 Th Rfx4 Tbx6 Syt1 Sptbn4 Zfp365 Shank2 Nkx2-1 Cadm1 Epha7 Grin1 Slc1a2 Igf2bp1 Rac3 Cttnbp2 Sypl2 Wwp1 Sema3a Chst8 Shh Cntn1 Myrf Daam2 Kndc1 Trnp1 Nav2 Sptbn2 Whrn Ndnf Egf Reln Kirrel3 Ephb3 Hspg2 Adam22 Hydin Fgfr2 Foxp2 Gdnf Stk36 Tacc2 Dag…
SECRETION	0.0208979	0.0813156	-1.18757	G6pc2 Stxbp5l Slc22a16 Alox12b Tfap2b Npsr1 Abca12 Syt2 Slc6a3 Rab3c Cyp4f14 Tfr2 Erc2 Cspg5 Cadps Camk2a Chrnb4 Pla2g1b Tacr1 Foxb1 Edn3 Syt1 Pclo Slc4a5 H2-Q2 Comp Exph5 Unc13a C1qtnf3 Acvr2b Vegfa Erbb3 Otof Srcin1 Scnn1b Sytl5 Wnk4 Cacna1i Pla2g4f Nrxn2 Proca1 Rab11fip1 Ano1 Rab25 Vamp8 Syn3 Atp7b Arhgap44 Egf Rasl10b Fbln5 Aqp5 Apbb1 Prkci Pcsk6 Gdnf Rgcc Smpd3 Acvr1c Cry2 Ltbp4 Pfkfb2 Slc9a…
REGULATION OF TRANSPORT	0.000718971	0.00535651	-1.20759	G6pc2 Tmc2 Stxbp5l Alox12b Tfap2b Cnih3 Cabp1 Npsr1 Cacna1f Lrrtm2 Slc26a5 Fxyd4 Abca12 Cacna2d4 Akap5 Syt2 Scn9a Hecw1 Rab3c Cyp4f14 Car7 Galr2 Cacna2d3 Rasgrf1 Abca5 Gfap Kcnh5 Nos1 Scn10a Scn11a Abcg8 Grm5 Prom2 Nalcn Tfr2 Slc38a3 Cacna1b Mtcl1 Osbpl6 Scn8a Cspg5 Clcn1 Cadps Camk2a Wnt3a Ablim3 Rnf207 Chrnb4 Pla2g1b Tacr1 Edn3 Calcr Ahnak Capn3 Rasgrf2 Prkcz Crebl2 Svip Syt1 Sptbn4 Pclo Wwc1 H…
DEVELOPMENTAL GROWTH	0.0238048	0.0896313	-1.22075	Matn1 Dcc Syt2 Fgf9 Slc6a3 Chrna1 Dmbx1 Tnr Wnt10b Wnt3a Dscam Sema3e Etnk2 Edn3 Capn3 Fgf1 Prkcz Bdnf Tnn Cdkl5 Agrn Syt1 Tll2 Sptbn4 Rad51b Wwc1 Kcnk2 Epha7 Comp Slc1a2 Atp8a2 Unc13a Sema3b Magi2 Acvr2b Vegfa Sema3a Eppk1 Shh Scnn1b Sptbn2 Cobl Hopx Pak6 Thbs3 Nedd4l Fgfr2 Islr2 Smpd3 Sema4f Dag1 Map2 Pls1 Flrt3 Acvr1c D130043K22Rik Wnt7a Ppp3ca Sema6c Tgfb2 Gja1 Alcam Grhl2 Rbp4 Col27a1 Trp73 …
HEAD DEVELOPMENT	0.00659934	0.0336292	-1.2411	Alk Ina Dab1 Myh3 Cntn4 Dscaml1 Nr2e1 Fgf9 Bcan Slc6a3 Gsx1 Dmbx1 Cntn2 Chd5 Sctr Slc38a3 Tnr Wnt3a Lrp2 Tspan2 Foxb1 Atp2b2 Lhx3 Th Rfx4 Syt1 Zfp365 Shank2 Nkx2-1 Cadm1 Epha7 Scx Grin1 Slc1a2 Igf2bp1 Rac3 Cttnbp2 Sypl2 Sema3a Shh Cntn1 Kndc1 Trnp1 Sptbn2 Whrn Ndnf Egf Reln Kirrel3 Ephb3 Hspg2 Hydin Fgfr2 Foxp2 Stk36 Tacc2 Cdh1 Flrt3 Wnt7a Ppp3ca Slc23a1 Phactr1 Faim2 Ccdc141 Ndst1 Grhl2 Myo16 Dn…
REGULATION OF SECRETION	0.0129013	0.0571913	-1.24939	G6pc2 Stxbp5l Alox12b Tfap2b Npsr1 Abca12 Syt2 Rab3c Cyp4f14 Tfr2 Cspg5 Cadps Camk2a Chrnb4 Pla2g1b Tacr1 Edn3 Syt1 Pclo H2-Q2 Exph5 C1qtnf3 Erbb3 Srcin1 Wnk4 Cacna1i Rab11fip1 Ano1 Vamp8 Egf Rasl10b Apbb1 Gdnf Rgcc Smpd3 Acvr1c Cry2 Pfkfb2 Wnt7a Llgl2 Pick1 Ppp3ca Tgfb2 Gja1 Cftr Rbp4 Sytl4 Pask Vamp2 Trpv6 Pink1 Foxa2 Pfn2 Gabbr1 Adora1 Cyp4f15 Sdc1 Slc10a1 Rhbdd3 Syt17 F2rl1 Fkbp1b Myo18a Irs1…
MULTICELLULAR ORGANISMAL HOMEOSTASIS	0.0165083	0.0681775	-1.25222	Rp1l1 Alk Alox12b Cubn Tfap2b Abca12 Ush2a Cyp4f14 Dbh Ush1c Wnt10b Muc6 Cldn18 Crb1 Scd2 Adgrv1 Ksr2 Pcdh15 Cdh23 Pbld2 Cngb1 Comp Scx Rac3 Myo5b Cxadr Acvr2b Vegfa Scnn1g Scnn1b Slc39a8 Homer2 Il18r1 Scnn1a Grhl1 Whrn Aloxe3 Itgb6 Abca4 Muc2 Crb2 Ocln Prdm16 Gja1 Crocc Cftr Gadd45g Rbp4 Tjp1 Prkaa2 Pask Acot11 Adora1 Cyp4f15 Mbp Tmem79 Kdf1 Ltbp3 Col2a1 Lpcat1 Igf1r F11r Tjp2 Irx3 Muc13 Abca3 T…
MICROTUBULE BASED PROCESS	0.0039996	0.0225715	-1.25523	Nme8 Rp1l1 Slc22a16 Slc26a8 Slc22a14 Pkhd1 Cntn2 Sybu Mtcl1 Wnt3a Kif5a Tacr1 Cfap221 Prkcz Tekt5 Rsph6a Chmp4c Dnah17 Dnah7a Dnah6 Cacna1i Bicd1 Apob Rassf7 Dnah1 Dynll2 Map6 Fmn2 Cryab Cfap44 Pcnt Hydin Dnal1 Kif17 Ulk4 Pard6b Stk36 Tacc2 Dag1 Map2 Celf3 Dnah9 Map7 Ocln Ccdc13 Llgl2 Stmnd1 Gja1 Crocc Dnah10 Pard3b Camsap3 Dnah5 Dnah2 Prkaa2 Stau2 Katnal1 Ccdc120 Cfap46 Clip4 Atf5 Phldb2 Clip1 D…
CELL PROJECTION ASSEMBLY	0.0117035	0.0530199	-1.26897	Nme8 Rp1l1 Pkhd1 Plce1 Ablim3 Avil Cfap221 Tekt5 Rfx4 Rsph6a Cdkl5 Agrn Rac3 Dnah17 Dnah7a Eps8l1 Gpm6a Daam2 Cobl Arhgap44 Dnah1 Dynll2 Emp2 Cfap44 Pcnt Hydin Dnal1 Eps8l2 Dnm3 Stk36 Dcdc2a Rpgrip1 Cdh13 Ocln Ccdc13 Fam161a Arhgef26 Crocc Rilpl1 Tbc1d2 Dnah5 Dnah2 Tbc1d30 Stau2 Cfap46 Pfn2 Fhdc1 Dync2h1 Atat1 Pmp22 Syne2 Lpar3 Shtn1 Ajuba F2rl1 Kif27 Spag17 Ssx2ip Kcnj10 Drc7 Mapk15 Ttll8 Tacstd…
CELL CELL SIGNALING	1.39634e-05	0.000192548	-1.2725	G6pc2 Slc6a5 Sv2b Tfap2b Lrrtm2 Grid1 Dcc Cntn4 Abca12 Calb2 Akap5 Slc24a1 Syt2 Nr2e1 Fgf9 Slc6a3 Chrna1 Hecw1 Car7 Rasgrf1 Gfap Nos1 Scn10a Dbh Cntn2 Efna3 Grm5 Dlgap2 Sctr Tfr2 Tnr Cacna1b Erc2 Wnt10b Cspg5 Kremen2 Clstn3 Cadps Camk2a Wnt3a Crhr2 Cux2 Rnf207 Chrnb4 Grik4 Kif5a Crb1 Gabbr2 Tacr1 Ager Edn3 Igfbp6 Rasgrf2 Prkcz Ppp1r9a Th Bdnf Tnn Fgf18 Agrn Syt1 Rnf43 Pclo Shank2 Npas4 Grin1 Slc1…
REGULATION OF CELL PROJECTION ORGANIZATION	0.00470047	0.0257014	-1.27491	Alk Dab1 Dcc Nr2e1 Tlx2 Hecw1 Lrrc7 Gfap Cntn2 Ush1c Prom2 Tnr Wnt3a Plce1 Dscam Cux2 Sema3e Avil Tbx6 Bdnf Cdkl5 Agrn Zfp365 Epha7 Atp8a2 Sema3b Magi2 Vegfa Sema3a Eps8l1 Plxnb1 Srcin1 Cntn1 Gpm6a Daam2 Ptprf Kndc1 Gpc2 Cobl Ndnf Arhgap44 Map6 Reln Pdpn Ephb3 Ngef Nedd4l Prkci Eps8l2 Ulk4 Dnm3 Islr2 Sema4f Dcdc2a Map2 Pls1 D130043K22Rik Ret Ocln Wnt7a Ppp3ca Sema6c Cdhr5 Crocc Grip1 Tbc1d2 Tbc1d…
REGIONALIZATION	0.0223295	0.0849927	-1.28748	Sp8 Pld6 Dscaml1 Hes3 Dll3 Wnt3a Lrp2 Hes7 Foxb1 Fgf1 Lhx3 Rfx4 Tbx6 Acvr2b Sema3a Shh Cobl Reln Ovol2 Irx2 Fgfr2 Pcsk6 Fzd5 Gdnf Crb2 Wnt7a Ntf5 Hipk2 Foxa2 Dync2h1 Lrp4 Megf8 Spry1 Tbx1 Bhlhe41 Irx3 Irx1 Tbc1d32 Gpc3 Foxj1 Bmpr1b Dzip1l Prkdc Smarcd3 Tdrd1 Hes1 Pbx2 Hes5 Wls Fgf8 Bmpr1a Robo1 Celsr2 Wdr19 Cyp26c1 Pax8 Foxa1 Neurod1 Alx4 Lrp6 Nbl1 Wnt1 Hoxa7 Hnf1b Tdrd5 Gli1 Dnaaf1 En1 Foxn4 Ctn…
EPIDERMIS DEVELOPMENT	0.0228168	0.086533	-1.3008	Krt2 Abca12 Ush2a Lama3 Lor Edar Ush1c Wnt10b Pou2f3 Cdh23 Dsp Evpl Irf6 Exph5 Cst6 Mcoln3 Scel Ppl Shh Grhl1 Lamc2 Whrn Lamb3 Col17a1 Ovol2 Fgfr2 Pls1 Spink5 Tgfb2 Ntf5 Cers3 Grhl2 Tmem132e Esrp1 Lrp4 Tmem79 Kdf1 Tchh Gata6 Mycl Foxq1 Col7a1 Hes1 Hes5 Lama5 Ovol1 Kazn St14 Grhl3 Fzd3 Sod1 Fzd6 Alx4 Bcr Nom1 Trim16 Cyp27b1 Krt16 Hoxa7 Gli1 Scrib Pdgfa Krt12 Bnc1 Slc44a4 Jag1 Tprn Pdzd7 Krt9 Insr …
REGULATION OF ION TRANSPORT	0.00190038	0.0119735	-1.30554	Tmc2 Cnih3 Npsr1 Cacna1f Slc26a5 Fxyd4 Cacna2d4 Syt2 Scn9a Hecw1 Cyp4f14 Car7 Galr2 Cacna2d3 Rasgrf1 Kcnh5 Nos1 Scn10a Scn11a Grm5 Nalcn Slc38a3 Cacna1b Scn8a Clcn1 Camk2a Rnf207 Pla2g1b Edn3 Calcr Ahnak Capn3 Rasgrf2 Syt1 Sptbn4 Lrrc26 Gramd2 Grin1 Clic3 Ace2 Cntn1 Gabre Wnk4 Cacna1i Shisa7 Homer2 Vamp8 Cacna1e Egf Reln Shisa8 Nedd4l Pkp2 Gdnf Cacnb4 Cry2 Scn3a Dpp6 Gja1 Nos1ap Cftr Ank3 Utrn Kc…
NEUROGENESIS	2.66556e-06	4.55464e-05	-1.30923	Rp1l1 Alk Isl2 Gcm2 Vsx1 Dab1 Dcc Cntn4 Ush2a Lama3 Syt2 Dscaml1 Nr2e1 Tlx2 Hecw1 Gsx1 Galr2 Lrrc7 Rasgrf1 Gfap Cntn2 Efna3 Chd5 Grm5 Ush1c Hes3 Tnr Astn1 Wnt10b Lrtm1 Cspg5 Dll3 Camk2a Wnt3a Lrp2 Insm2 Hes7 Tlx3 Dscam Cux2 Sema3e Kif5a Tspan2 Crb1 Ager Foxb1 Edn3 Avil Prkcz Atp2b2 Ppp1r9a Lhx3 Th Rassf10 Adgrv1 Tbx6 Bdnf Tnn Cdkl5 Agrn Syt1 Sptbn4 Nrtn Zfp365 Cdh23 Robo3 Cngb1 Lrtm2 Foxo6 Epha7 …
ANATOMICAL STRUCTURE HOMEOSTASIS	0.0165239	0.0681775	-1.31229	Rp1l1 Cubn Atp2b3 Abca12 Ush2a Calb2 Chrna1 Ush1c Muc6 Cldn18 Crb1 Capn3 Atp2b2 Adgrv1 Pcdh15 Cdh23 Pbld2 Cngb1 Comp Scx Rac3 Cxadr Vegfa Slc39a8 Homer2 Whrn Itgb6 Abca4 Muc2 Crb2 Ocln Gja1 Crocc Rbp4 Tyro3 Tjp1 Adora1 Mbp Ltbp3 Dnajb2 Col2a1 Lpcat1 F11r Tjp2 Muc13 Abca3 Tjp3 Cldn3 Slc1a1 Tulp1 Azgp1 Lsr Akt3 Ptpn11 Nphp4 Kras Esrrb Sftpd Abcc8 Slc12a2 Neurod1 Sod1 Il7 Nkiras1 Bbs2 Tfrc Tub Cib2 …
CELL MORPHOGENESIS	6.82482e-05	0.000755537	-1.31979	Isl2 Matn1 Dab1 Slc26a5 Dcc Cntn4 Ush2a Lama3 Syt2 Dscaml1 Nr2e1 Tlx2 Hecw1 Pkhd1 Cntn2 Efna3 Tnr Myh14 Lrtm1 Cspg5 Wnt3a Lrp2 Dscam Cux2 Sema3e Kif5a Crb1 Foxb1 Edn3 Col22a1 Prkcz Lhx3 Bdnf Tnn Cdkl5 Syt1 Sptbn4 Zfp365 Cdh23 Robo3 Lrtm2 Epha7 Radil Shroom1 Igf2bp1 Atp8a2 Unc13a Sema3b Rac3 Arhgef28 Vegfa Sema3a Rnf165 Plxnb1 Shh Srcin1 Cntn1 Gpm6a Rhobtb1 Kndc1 Rab25 Tfcp2l1 Lamc2 Cobl Whrn Pof1…
POSITIVE REGULATION OF NERVOUS SYSTEM DEVELOPMENT	0.0189463	0.0754971	-1.32355	Lrrtm2 Gfap Grm5 Clstn3 Wnt3a Lrp2 Dscam Cux2 Rassf10 Bdnf Cdkl5 Agrn Zfp365 Lrtm2 Vegfa Plxnb1 Shh Map6 Reln Ephb3 Prkci Islr2 Dag1 Flrt3 Wnt7a Stau2 Trp73 Cux1 Cdh4 Fbxw8 Lpar3 Shtn1 Megf8 Dixdc1 Baiap2 Golga4 Macf1 Gdi1 Ttbk1 Itpka Plxna1 Amigo2 Smarcd3 Zfyve27 Hes1 Spen Robo1 Fzd3 Cdkl3 Adgrb1 Fbxo31 Mag Xrcc5 Lingo2 Hap1 Clstn1 Neurl1a Olig2 Epha4 Mme Wnt3 Spint1 Nkx6-1 Adnp Ephb1 Ntrk1 St8s…
SIGNAL RELEASE	0.00400601	0.0225715	-1.32653	G6pc2 Tfap2b Abca12 Syt2 Tfr2 Erc2 Cspg5 Cadps Camk2a Chrnb4 Tacr1 Edn3 Syt1 Pclo Unc13a C1qtnf3 Acvr2b Otof Nrxn2 Rab11fip1 Ano1 Vamp8 Syn3 Rasl10b Gdnf Smpd3 Acvr1c Cry2 Ltbp4 Pfkfb2 Wnt7a Pick1 Ppp3ca Gja1 Cftr Rbp4 Sytl4 Pask Vamp2 Trpv6 Pink1 Foxa2 Pfn2 Gabbr1 Adora1 Ppfia3 Syt17 F2rl1 Fkbp1b Irs1 Asic1 Lrrk2 Rph3al Nnat Adcy1 Prrt2 Rab11fip3 Cckar Lin7c Trpm4 Unc13b Oprk1 Rims2 Crhr1 Sncaip…
HORMONE TRANSPORT	0.0157624	0.0665192	-1.32932	G6pc2 Tfap2b Abca12 Tfr2 Tacr1 Edn3 Pclo C1qtnf3 Acvr2b Rab11fip1 Ano1 Vamp8 Rasl10b Smpd3 Acvr1c Cry2 Ltbp4 Pfkfb2 Pick1 Ppp3ca Gja1 Cftr Rbp4 Sytl4 Pask Vamp2 Trpv6 Foxa2 Gabbr1 Adora1 Fkbp1b Irs1 Rph3al Nnat Rab11fip3 Cckar Trpm4 Oprk1 Rims2 Crhr1 Per2 Ptpn11 Stxbp3 Snx4 Htr2c Syt7 Hmgn3 Abcc8 Stxbp4 Pax8 Neurod1 Casr Psmd9 Adcy5 Capn10 Zbed6 Rab11fip2 Glul Hnf4a Slco1b2 Hnf1b Gck Kcnb1 Tacr2 …
DEVELOPMENTAL MATURATION	0.0142669	0.061836	-1.33312	Vsx1 Slc26a8 Pld6 Bcan Slc22a14 Cntn2 Sybu Wnt10b Ryr1 Tbx6 Agrn Sptbn4 Cngb1 Unc13a Rac3 Srrm4 Vegfa Plxnb1 Tfcp2l1 Reln Thbs3 Fzd5 Dag1 Ret Epha8 Npr2 Spink5 Pick1 Tgfb2 Gja1 Cftr Tcp11 Tmem79 Sez6 Lrrk2 Catsperd Unc13b Ntn4 Dab2ip Tdrd1 Rec8 Hes1 Hes5 Cebpa Gldn Foxo3 Farp2 Foxa1 Nom1 Bhlha15 Clstn1 Bfsp1 Neurl1a Rab3a Clcn3 Wnt1 Ccdc154 Catsper4 Tdrd5 Cntnap2 Wee2 Ift80 Trim58 Bnc1 Catsper2 N…
REGULATION OF HORMONE LEVELS	0.00360288	0.0207843	-1.33494	G6pc2 Slc5a5 Tfap2b Cyp17a1 Duox1 Abca12 Dhrs2 Pcsk2 Akr1d1 Tfr2 Tacr1 Edn3 Nr5a1 Pclo Plb1 C1qtnf3 Acvr2b Ace2 Chst8 Shh Scnn1b Rab11fip1 Ano1 Vamp8 Rasl10b Fdx1 Pcsk6 Smpd3 Acvr1c Cry2 Ltbp4 Pfkfb2 Pick1 Ppp3ca Gja1 Cftr Rbp4 Sytl4 Pask Vamp2 Trpv6 Foxa2 Gabbr1 Adora1 Lhb Fkbp1b Igf1r Irs1 Stub1 Sult1a1 Hsd17b4 Rph3al Nnat Duox2 Rab11fip3 Cckar Cyp3a13 Cyp2s1 Trpm4 Hpn Oprk1 Rims2 Crhr1 Per2 Ug…
DEVELOPMENTAL CELL GROWTH	0.0224903	0.0855012	-1.33594	Dcc Syt2 Tnr Wnt3a Dscam Sema3e Edn3 Prkcz Bdnf Tnn Cdkl5 Syt1 Epha7 Unc13a Sema3b Vegfa Sema3a Cobl Pak6 Nedd4l Islr2 Sema4f Map2 Flrt3 D130043K22Rik Sema6c Alcam Spg20 Cdh4 Lpar3 Shtn1 Prmt2 Megf8 Syt17 Golga4 Macf1 Gdi1 Fstl4 Akap13 Plxna1 Ddr1 Rims2 Zfyve27 Lamb2 Cdkl3 Mag Sema4g Ttl Slc9a6 Flrt1 Cpne5 Llph Kmt2d Sema5b Dpysl2 Wnt3 Nkx6-1 Slc23a2 Adnp Nrn1
ANATOMICAL STRUCTURE MATURATION	0.0208227	0.0811234	-1.3364	Vsx1 Slc26a8 Pld6 Slc22a14 Cntn2 Wnt10b Ryr1 Tbx6 Agrn Sptbn4 Cngb1 Rac3 Srrm4 Vegfa Plxnb1 Tfcp2l1 Thbs3 Fzd5 Dag1 Ret Epha8 Npr2 Spink5 Pick1 Tgfb2 Gja1 Cftr Tcp11 Tmem79 Lrrk2 Catsperd Ntn4 Tdrd1 Rec8 Hes1 Hes5 Cebpa Gldn Foxo3 Farp2 Foxa1 Nom1 Bhlha15 Bfsp1 Wnt1 Ccdc154 Catsper4 Tdrd5 Cntnap2 Wee2 Ift80 Trim58 Bnc1 Catsper2 Nkx6-1
PEPTIDE TRANSPORT	0.0168682	0.0691442	-1.34314	G6pc2 Tfap2b Abca12 Tfr2 Edn3 Pclo Slc15a2 Slc15a1 Acvr2b Ano1 Rasl10b Smpd3 Acvr1c Pfkfb2 Pick1 Ppp3ca Gja1 Cftr Rbp4 Sytl4 Pask Foxa2 Gabbr1 Adora1 Fkbp1b Mgst1 Abcc5 Irs1 Rph3al Nnat Trpm4 Rims2 Crhr1 Per2 Ptpn11 Stxbp3 Htr2c Syt7 Hmgn3 Abcc8 Stxbp4 Pax8 Neurod1 Casr Psmd9 Adcy5 Capn10 Zbed6 Rab11fip2 Glul Hnf4a Hnf1b Gck Kcnb1 Tacr2 Gpr27 Nkx6-1 Mafa Ildr1 Efna5 Chga Sox4 Cd209b Cplx1 Gipr Pt…
SKIN DEVELOPMENT	0.0161618	0.0673017	-1.34477	Alox12b Tfap2b Krt2 Abca12 Lor Edar Wnt10b Ryr1 Dsp Fras1 Comp Evpl Irf6 Exph5 Atp8a2 Scel Ppl Shh Grhl1 Aloxe3 Itgb6 Ovol2 Fgfr2 Spink5 Tgfb2 Cers3 Grhl2 Lrp4 Tmem79 Kdf1 Tchh Gata6 Foxq1 Itga3 Arrdc3 Lsr Lama5 Ovol1 Kazn St14 Grhl3 Fzd3 Abcb6 Itgb4 Fzd6 Alx4 Bcr Nom1 Trim16 Dact2 Cyp27b1 Krt16 Hoxa7
REGULATION OF TRANSMEMBRANE TRANSPORT	0.00157469	0.0102079	-1.34525	Tmc2 Cnih3 Npsr1 Cacna1f Slc26a5 Fxyd4 Cacna2d4 Scn9a Hecw1 Galr2 Cacna2d3 Rasgrf1 Kcnh5 Nos1 Scn10a Scn11a Grm5 Nalcn Cacna1b Scn8a Clcn1 Rnf207 Pla2g1b Edn3 Calcr Ahnak Capn3 Rasgrf2 Crebl2 Lrrc26 Slc1a2 Clic3 Ace2 Wnk4 Cacna1i Shisa7 Klf15 Cacna1e Reln Shisa8 Nedd4l Prkci Cacnb4 Ocln Scn3a Dpp6 Gja1 Nos1ap Cftr Ank3 Utrn Kcnj12 Vamp2 Pink1 1810037I17Rik Shisa6 Fgf11 Kcnk12 Jph1 Kcnc3 Oxsr1 Ptp…
CALCIUM ION TRANSMEMBRANE TRANSPORT	0.0108048	0.0500299	-1.34654	Tmc2 Npsr1 Cacna1f Atp2b3 Cacna2d4 Slc24a1 Cacna2d3 Nos1 Nalcn Ryr3 Cacna1b Wnt3a Ryr1 Calcr Ahnak Capn3 Atp2b2 Grin1 Mcoln3 Anxa9 Pkd1l2 Cacna1i Gpm6a Trpm3 Trpm6 Cacna1e Cacnb4 Nos1ap Micu3 Trpv6 1810037I17Rik Jph1 Prkd1 Fkbp1b Asic1 Grin2d Cacnb1 Trpm8 Atp1b1 Cacna1a Trpm4 Gas6 Pkd1l3 Crhr1 Cacna2d2 Tmem37 Sestd1 Grin3a Grin2b Prnp Htr2c Trpm5 Calm2 Cachd1 Slc8a3 Bhlha15 Hap1 Slc24a3 Catsper4 …
REGULATION OF NERVOUS SYSTEM DEVELOPMENT	0.00300511	0.0178265	-1.35086	Dab1 Lrrtm2 Dcc Nr2e1 Tlx2 Gfap Grm5 Hes3 Tnr Dll3 Clstn3 Wnt3a Lrp2 Hes7 Dscam Cux2 Sema3e Rassf10 Bdnf Cdkl5 Agrn Zfp365 Lrtm2 Epha7 Sema3b Vegfa Sema3a Plxnb1 Shh Myrf Daam2 Map6 Reln Ephb3 Cdkn2b Prkci Islr2 Sema4f Dag1 Map2 Flrt3 D130043K22Rik Wnt7a Ppp3ca Sema6c Stau2 Trp73 Cux1 Spg20 Lrp4 Cdh4 Mbp Fbxw8 Lpar3 Shtn1 Megf8 Dixdc1 Baiap2 Golga4 Macf1 Gdi1 Bhlhe41 Sorl1 Fstl4 Ttbk1 Itpka Tymp …
DEVELOPMENTAL GROWTH INVOLVED IN MORPHOGENESIS	0.0139725	0.0607599	-1.35617	Dcc Syt2 Tnr Wnt3a Dscam Sema3e Edn3 Fgf1 Prkcz Bdnf Tnn Cdkl5 Syt1 Epha7 Unc13a Sema3b Magi2 Vegfa Sema3a Shh Cobl Pak6 Nedd4l Fgfr2 Islr2 Sema4f Map2 Flrt3 D130043K22Rik Sema6c Alcam Spg20 Cdh4 Lpar3 Shtn1 Megf8 Spry1 Syt17 Golga4 Macf1 Gdi1 Six4 Fmn1 Fstl4 Plxna1 Ddr1 Rims2 Zfyve27 Lamb2 Cdkl3 Mag Sema4g Ttl Slc9a6 Flrt1 Cpne5 Llph Hnf1b Sema5b Dpysl2 Wnt3 Sall1 Nkx6-1 Slc23a2 Adnp Nrn1
ORGANIC ACID TRANSPORT	0.00695004	0.0352434	-1.35772	Slc7a9 Slc6a5 Oca2 Slc26a5 Slc22a6 Slc26a8 Slc6a15 Cyp4f14 Gfap Slc38a3 Slc16a8 Lrp2 Pla2g1b Slc1a2 Ace2 Pla2g4f Slc5a12 Proca1 Slc16a11 Pdpn Slc7a4 Slc6a14 Llgl2 Gja1 Slc23a1 Sfxn4 Slc26a9 Lrrc8e Serinc5 Gabbr1 Adora1 Cyp4f15 Slc10a1 Slc7a2 Slc26a4 Slc25a10 Abcc5 Slc38a9 Kcnj10 Slc38a4 Slc3a1 Slc43a2 Slc1a1 Grm1 Slco2b1 Sv2a Per2 Slc25a13 Slc1a7
NEURON PROJECTION EXTENSION	0.0264088	0.0975668	-1.3584	Syt2 Tnr Wnt3a Dscam Sema3e Edn3 Prkcz Tnn Cdkl5 Syt1 Unc13a Sema3b Vegfa Sema3a Pak6 Nedd4l Islr2 Sema4f Map2 Flrt3 D130043K22Rik Sema6c Alcam Cdh4 Shtn1 Megf8 Syt17 Golga4 Macf1 Gdi1 Plxna1 Ddr1 Rims2 Zfyve27 Lamb2 Cdkl3 Mag Sema4g Ttl Slc9a6 Flrt1 Cpne5 Llph Sema5b Dpysl2 Wnt3 Nkx6-1 Slc23a2 Adnp Nrn1
METAL ION TRANSPORT	3.50789e-05	0.000429137	-1.36371	Tmc2 Slc6a5 Slc5a5 Slc4a9 Nmur1 Npsr1 Cacna1f Atp2b3 Fxyd4 Cacna2d4 Slc24a1 Slc6a15 Scn9a Slc6a3 Hecw1 Galr2 Cacna2d3 Kcnh5 Nos1 Scn10a Scn11a Slc12a1 Nalcn Atp12a Tfr2 Ryr3 Slc38a3 Cacna1b Kcnt1 Scn8a Camk2a Wnt3a Ryr1 Lrp2 Rnf207 Pla2g1b Edn3 Calcr Ahnak Capn3 Atp2b2 Sptbn4 Slc4a5 Cdh23 Kcnk2 Lrrc26 Gramd2 Grin1 Mcoln3 Anxa9 Pkd1l2 Scnn1g Scnn1b Cntn1 Slc39a8 Wnk4 Cacna1i Gpm6a Slc5a12 Slc12a3 …
AMIDE TRANSPORT	0.00769075	0.0379587	-1.36477	G6pc2 Tfap2b Abca12 Slc14a2 Tfr2 Lrp2 Edn3 Pclo Slc15a2 Slc15a1 Acvr2b Ano1 Rasl10b Pdpn Smpd3 Acvr1c Pfkfb2 Pick1 Ppp3ca Gja1 Cftr Rbp4 Sytl4 Abca13 Pask Foxa2 Gabbr1 Adora1 Fkbp1b Mgst1 Abcc5 Irs1 Rph3al Nnat Trpm4 Rims2 Crhr1 Per2 Ptpn11 Stxbp3 Slc46a1 Htr2c Syt7 Hmgn3 Abcc8 Stxbp4 Pax8 Neurod1 Casr Psmd9 Adcy5 Capn10 Zbed6 Vapa Rab11fip2 Glul Hnf4a Hnf1b Gck Kcnb1 Tacr2 Gpr27 Nkx6-1 Mafa Ildr1
REGULATION OF NEUROGENESIS	0.004423	0.0243536	-1.36603	Dab1 Dcc Nr2e1 Tlx2 Gfap Grm5 Hes3 Tnr Dll3 Wnt3a Lrp2 Hes7 Dscam Cux2 Sema3e Rassf10 Bdnf Cdkl5 Zfp365 Epha7 Sema3b Vegfa Sema3a Plxnb1 Shh Daam2 Map6 Reln Cdkn2b Prkci Islr2 Sema4f Dag1 Map2 D130043K22Rik Wnt7a Ppp3ca Sema6c Stau2 Trp73 Cux1 Spg20 Lrp4 Cdh4 Mbp Fbxw8 Lpar3 Shtn1 Megf8 Dixdc1 Baiap2 Golga4 Macf1 Gdi1 Bhlhe41 Sorl1 Fstl4 Ttbk1 Itpka Plxna1 Prtg Smarcd3 Zfyve27 Per2 Hes1 Dock7 Hes…
REGULATION OF HORMONE SECRETION	0.0120408	0.0540364	-1.36855	G6pc2 Tfap2b Abca12 Tfr2 Tacr1 Edn3 C1qtnf3 Rab11fip1 Ano1 Vamp8 Rasl10b Acvr1c Cry2 Pfkfb2 Pick1 Ppp3ca Gja1 Cftr Rbp4 Sytl4 Pask Vamp2 Foxa2 Gabbr1 Adora1 Fkbp1b Irs1 Rph3al Nnat Rab11fip3 Cckar Trpm4 Oprk1 Crhr1 Per2 Ptpn11 Snx4 Htr2c Syt7 Hmgn3 Abcc8 Stxbp4 Pax8 Neurod1 Casr Psmd9 Adcy5 Capn10 Zbed6 Glul Hnf4a Gck Kcnb1 Tacr2 Gpr27 Nkx6-1
CELL PROJECTION ORGANIZATION	4.61758e-08	1.21997e-06	-1.37192	Nme8 Rp1l1 Alk Isl2 Dab1 Dcc Cntn4 Lama3 Syt2 Dscaml1 Nr2e1 Tlx2 Gpr22 Hecw1 Galr2 Lrrc7 Rasgrf1 Gfap Pkhd1 Cntn2 Efna3 Ush1c Prom2 Tnr Lrtm1 Cspg5 Camk2a Wnt3a Lrp2 Plce1 Dscam Ablim3 Cux2 Sema3e Kif5a Tspan2 Ager Foxb1 Edn3 Avil Cfap221 Prkcz Tekt5 Ppp1r9a Lhx3 Rfx4 Adgrv1 Tbx6 Bdnf Rsph6a Tnn Cdkl5 Agrn Syt1 Sptbn4 Nrtn Zfp365 Cdh23 Robo3 Lrtm2 Foxo6 Epha7 Igf2bp1 Atp8a2 Unc13a Sema3b Rac3 Mag…
CENTRAL NERVOUS SYSTEM NEURON DIFFERENTIATION	0.0218887	0.0837202	-1.37471	Isl2 Dcc Nr2e1 Gsx1 Cntn2 Chd5 Wnt3a Lhx3 Sptbn4 Rac3 Sema3a Shh Kndc1 Ndnf Ephb3 Fgfr2 Map2 Wnt7a Faim2 Dync2h1 Szt2 Hes1 Hes5 Olig2 Wnt1 Epha4 Olig3 Foxn4 Arhgap35 Gabrb1 Nkx6-1 Ttc21b Ephb1 Lmx1a Nfib Sox4 Dlx2 Emx1 Sox1 Ogdh Zc4h2 Agtpbp1 Dclk2
MALE GAMETE GENERATION	0.000536065	0.00416145	-1.37486	Nme8 Slc22a16 Sycp1 Spdya Oca2 Txndc2 Pmfbp1 Slc26a8 Pld6 Slc22a14 Tdrd9 Ros1 Spata19 Chd5 Catsperg1 Spata31d1a Mroh2b Rsph6a Catsperg2 Cadm1 Ccdc136 Apob Dnah1 Ago4 Cfap44 Celf3 Gja1 Qk Cftr Tcp11 Tyro3 Wipf3 Katnal1 Bcl2l2 Shisa6 Atat1 Slco4c1 Zscan2 Ttc21a Azin2 1110017D15Rik Igf2r Drc7 Cetn2 Lrrk2 Catsperd Spef2 Cfap43 Foxj1 Cfap58 Tbata Arid4b Tdrd1 Nphp1 Rec8 Nme5 Ovol1 Mycbp Tspan8 Sun5 Gg…
NEURON DIFFERENTIATION	6.86884e-08	1.72898e-06	-1.37605	Rp1l1 Alk Isl2 Vsx1 Dab1 Dcc Cntn4 Ush2a Lama3 Syt2 Dscaml1 Nr2e1 Tlx2 Hecw1 Gsx1 Galr2 Lrrc7 Rasgrf1 Gfap Cntn2 Efna3 Chd5 Ush1c Hes3 Tnr Wnt10b Lrtm1 Cspg5 Camk2a Wnt3a Lrp2 Insm2 Tlx3 Dscam Cux2 Sema3e Kif5a Tspan2 Crb1 Ager Foxb1 Edn3 Avil Prkcz Atp2b2 Ppp1r9a Lhx3 Th Adgrv1 Tbx6 Bdnf Tnn Cdkl5 Agrn Syt1 Sptbn4 Nrtn Zfp365 Cdh23 Robo3 Cngb1 Lrtm2 Foxo6 Epha7 Nrbp2 Igf2bp1 Atp8a2 Unc13a Sema3b…
REGULATION OF NEURON PROJECTION DEVELOPMENT	0.00180415	0.011413	-1.37692	Alk Dab1 Dcc Nr2e1 Tlx2 Hecw1 Lrrc7 Gfap Cntn2 Tnr Wnt3a Dscam Cux2 Sema3e Avil Tbx6 Bdnf Cdkl5 Zfp365 Epha7 Atp8a2 Sema3b Magi2 Vegfa Sema3a Plxnb1 Srcin1 Cntn1 Ptprf Kndc1 Gpc2 Cobl Ndnf Arhgap44 Map6 Reln Ephb3 Ngef Nedd4l Prkci Ulk4 Dnm3 Islr2 Sema4f Map2 D130043K22Rik Ret Wnt7a Ppp3ca Sema6c Stau2 Rgma Cux1 Spg20 Lrp4 Pmp22 Cdh4 Mbp Fbxw8 Lpar3 Shtn1 Megf8 Dixdc1 Baiap2 Prkd1 Golga4 Macf1 Ki…
REGULATION OF NEURON DIFFERENTIATION	0.0166443	0.068584	-1.37766	Alk Isl2 Dab1 Cntn4 Nr2e1 Cntn2 Hes3 Wnt3a Tlx3 Tbx6 Bdnf Rac3 Shh Ret Ntf5 Trp73 Esrp1 Zfhx3 Dixdc1 Irx3 Lrrk2 Mycl Hes1 Hes5 Foxo3 Foxa1 Neurod1 Cdon Eya1 Slc6a4 Mag Lin28a Nbl1 Olig2 Ltk Mib1 Dpysl2 Nkx6-1 Jag1 Lmx1a Casz1 Adra2b Hoxd3 Duoxa1 Rap1gap Dlx2 Rnf112
DIGESTION	0.0267763	0.0984616	-1.38262	Npsr1 Abcg8 Akr1d1 Muc6 Tacr1 Npc1l1 Pbld2 Slc2a5 Gcnt3 Wnk4 Capn8 Muc2 Aqp5 Pls1 Slc9a4 Rbp4 Slc5a1 F11r Tjp2 Muc13 Tymp Mogat2 Oprk1 Wnk1 Slc46a1 Cyp39a1 Neurod1 Hip1r Vil1 Pir
CATION TRANSPORT	4.17267e-07	8.86411e-06	-1.38274	Tmc2 Slc6a5 Slc22a16 Slc5a5 Slc4a9 Cnih3 Nmur1 Npsr1 Rhd Cacna1f Atp2b3 Fxyd4 Cacna2d4 Slc24a1 Syt2 Slc6a15 Scn9a Slc6a3 Chrna1 Hecw1 Galr2 Cacna2d3 Rasgrf1 Kcnh5 Nos1 Scn10a Scn11a Slc12a1 Nalcn Atp12a Tfr2 Ryr3 Slc38a3 Tmem63c Cacna1b Kcnt1 Scn8a Camk2a Wnt3a Ryr1 Lrp2 Rnf207 Pla2g1b Edn3 Calcr Ahnak Capn3 Rasgrf2 Atp2b2 Atp13a4 Syt1 Sptbn4 Slc4a5 Cdh23 Cngb1 Kcnk2 Slc15a2 Lrrc26 Gramd2 Slc44a3…
REGULATION OF ION TRANSMEMBRANE TRANSPORT	0.00093074	0.00669621	-1.3855	Tmc2 Cnih3 Npsr1 Cacna1f Slc26a5 Fxyd4 Cacna2d4 Scn9a Hecw1 Galr2 Cacna2d3 Rasgrf1 Kcnh5 Nos1 Scn10a Scn11a Grm5 Nalcn Cacna1b Scn8a Clcn1 Rnf207 Edn3 Calcr Ahnak Capn3 Rasgrf2 Lrrc26 Clic3 Ace2 Wnk4 Cacna1i Shisa7 Cacna1e Reln Shisa8 Nedd4l Cacnb4 Scn3a Dpp6 Gja1 Nos1ap Cftr Ank3 Utrn Kcnj12 Vamp2 Pink1 1810037I17Rik Shisa6 Fgf11 Kcnk12 Jph1 Kcnc3 Oxsr1 Ptpn3 Prkd1 Kcnc1 Scn4a Fkbp1b Kcnq2 Kcnj1…
CELL JUNCTION ORGANIZATION	5.3039e-05	0.000610823	-1.39149	Dsg1a Ina Lrrtm2 Igfn1 Bcan Chrna1 Add2 Pkhd1 Cntn2 Grm5 Sybu Tnr Erc2 Clstn3 Wnt3a Dscam Cux2 Cldn18 Sema3e Spock2 Bdnf Cdkl5 Agrn Col4a5 Pclo Zfp365 Shank2 Dsp Lrtm2 Epha7 Npas4 Unc13a Cttnbp2 Cxadr Pcdhgc4 Vegfa Ace2 Mpp7 Plxnb1 Srcin1 Gpm6a Nrxn2 Ptprf Shisa7 Grhl1 Sptbn2 Bsn Whrn Limch1 Pof1b Arhgap44 Chrnb1 Reln Crb3 Kirrel3 Ephb3 Ngef Col17a1 Elfn1 Prkci Pard6b Dnm3 Pkp2 Fzd5 Gdnf Cacnb4 D…
ION TRANSPORT	5.6873e-09	1.8822e-07	-1.39316	Slc7a9 Tmc2 Slc6a5 Slc22a16 Slc5a5 Slc4a9 Slc22a7 Cnih3 Nmur1 Npsr1 Rhd Cacna1f Atp2b3 Grid1 Slc26a5 Slc22a6 Slc26a8 Fxyd4 Cacna2d4 Slc24a1 Syt2 Slc6a15 Scn9a Slc22a14 Slc6a3 Chrna1 Hecw1 Cyp4f14 Car7 Galr2 Cacna2d3 Rasgrf1 Gfap Kcnh5 Nos1 Scn10a Scn11a Slc12a1 Grm5 Nalcn Atp12a Tfr2 Ryr3 Slc38a3 Tmem63c Cacna1b Kcnt1 Slc16a8 Scn8a Abcc6 Clcn1 Camk2a Wnt3a Ryr1 Lrp2 Rnf207 Chrnb4 Grik4 Pla2g1b Sl…
AXON DEVELOPMENT	0.00102289	0.0072213	-1.39568	Isl2 Dab1 Dcc Cntn4 Lama3 Dscaml1 Nr2e1 Cntn2 Efna3 Tnr Lrtm1 Cspg5 Wnt3a Dscam Sema3e Kif5a Tspan2 Foxb1 Edn3 Lhx3 Bdnf Tnn Cdkl5 Sptbn4 Robo3 Lrtm2 Epha7 Atp8a2 Sema3b Vegfa Sema3a Rnf165 Plxnb1 Shh Cntn1 Ptprf Lamc2 Cobl Map6 Reln Ephb3 Apbb1 Pard6b Ntn3 Fgfr2 Islr2 Gdnf Sema4f Dag1 Map2 Flrt3 D130043K22Rik Ret Epha8 Ptprm Wnt7a Sema6c Alcam Ank3 Aplp2 Igsf9 Rgma Spg20 Lrp4 Cdh4 Lmtk2 Mbp Lpar…
CELLULAR COMPONENT MORPHOGENESIS	2.24797e-05	0.000289657	-1.39602	Isl2 Dab1 Myh3 Dcc Cntn4 Lama3 Syt2 Dscaml1 Nr2e1 Tlx2 Hecw1 Cntn2 Efna3 Tnr Myh14 Lrtm1 Cspg5 Wnt3a Lrp2 Dscam Cux2 Sema3e Kif5a Foxb1 Edn3 Capn3 Prkcz Lhx3 Bdnf Tnn Cdkl5 Syt1 Sptbn4 Zfp365 Robo3 Tmod1 Lrtm2 Epha7 Igf2bp1 Atp8a2 Unc13a Sema3b Vegfa Sema3a Rnf165 Ccdc136 Plxnb1 Shh Srcin1 Cntn1 Gpm6a Kndc1 Lamc2 Cobl Nebl Arhgap44 Map6 Reln Kirrel3 Pdpn Ephb3 Pak6 Ngef Nedd4l Apbb1 Pard6b Dnm3 N…
REGULATION OF MEMBRANE POTENTIAL	0.000895764	0.00647421	-1.39979	Grid1 Slc26a5 Scn9a Chrna1 Kcnh5 Scn10a Scn11a Grm5 Nalcn Myh14 Scn8a Clcn1 Cux2 Rnf207 Chrnb4 Grik4 Tacr1 Popdc3 Prkcz Cngb1 Dsp Kcnk2 Npas4 Grin1 Cxadr Gabre Slc39a8 Cacna1i Chrnb1 Reln Gria1 Hcn2 Nedd4l Pkp2 Scn3a Wnt7a Ppp3ca Gja1 Nos1ap Cftr Ank3 Pink1 P2rx6 Slc4a4 Spg20 P2rx5 Gabbr1 Adora1 Kcnk12 Chchd10 Baiap2 Ptpn3 Kcnc1 Scn4a Fkbp1b Slc4a3 Asic1 Kcnj10 Grin2d Sez6 Lrrk2 Kcnh3 Atp1b1 Trpm…
EAR DEVELOPMENT	0.00807358	0.0395379	-1.39998	Slc26a5 Ush2a Fgf9 Myo15 Ush1c Col11a1 Frem2 Wnt3a Lhx3 Adgrv1 Pcdh15 Cdh23 Kcnk2 Atp8a2 Mcoln3 Shh Whrn Fgfr2 Pls1 Fzd2 Tmie Tgfb2 Myo3b Esrp1 Tbx1 Col2a1 Six4 Mycl Anp32b Hpn Ddr1 Hes1 Hes5 Cebpa Fgf8 Ptpn11 Nkx3-2 Grhl3 Esrrb Wdr19 Fzd3 Pax8 Cep290 Neurod1 Sod1 Fzd6 Eya1 Bcr Tfap2a Wnt1 Epha4 Hmx2 Scrib Pdgfa Slc44a4 Jag1 Tprn Pdzd7
CARBOXYLIC ACID TRANSPORT	0.00414854	0.0231259	-1.40105	Slc7a9 Slc6a5 Slc26a5 Slc22a6 Slc26a8 Slc6a15 Cyp4f14 Gfap Slc38a3 Slc16a8 Abcc6 Lrp2 Pla2g1b Slc1a2 Ace2 Pla2g4f Slc5a12 Proca1 Slc16a11 Pdpn Slc6a14 Gja1 Slc23a1 Slc26a9 Lrrc8e Serinc5 Gabbr1 Adora1 Slc16a4 Cyp4f15 Slc10a1 Slc7a2 Slc26a4 Slc25a10 Abcc5 Slc38a9 Kcnj10 Slc3a1 Slc43a2 Slc1a1 Grm1 Ces1d Slco2b1 Sv2a Per2 Slc25a13 Slc1a7
NEURON DEVELOPMENT	2.98655e-07	6.61246e-06	-1.40125	Rp1l1 Alk Isl2 Vsx1 Dab1 Dcc Cntn4 Lama3 Syt2 Dscaml1 Nr2e1 Tlx2 Hecw1 Galr2 Lrrc7 Rasgrf1 Gfap Cntn2 Efna3 Ush1c Tnr Lrtm1 Cspg5 Camk2a Wnt3a Lrp2 Dscam Cux2 Sema3e Kif5a Tspan2 Crb1 Ager Foxb1 Edn3 Avil Prkcz Ppp1r9a Lhx3 Th Adgrv1 Tbx6 Bdnf Tnn Cdkl5 Agrn Syt1 Sptbn4 Nrtn Zfp365 Cdh23 Robo3 Cngb1 Lrtm2 Foxo6 Epha7 Igf2bp1 Atp8a2 Unc13a Sema3b Rac3 Srrm4 Magi2 Vegfa Sema3a Rnf165 Plxnb1 Shh Src…
BEHAVIOR	8.51859e-05	0.00090788	-1.40396	Opn4 Alk Npsr1 Dab1 Grid1 Nr2e1 Scn9a Slc6a3 Dmbx1 Galr2 Rasgrf1 Dbh Myo15 Cntn2 Grm5 Otog Tnr Myh14 Astn1 Dscam Cux2 Chrnb4 Tacr1 Ager Foxb1 Prkcz Th Bdnf Sptbn4 Cdh23 Tmod1 Shank2 Kcnk2 Foxo6 Npas4 Grin1 Slc1a2 Atp8a2 Mcoln3 Ace2 Cntn1 Nrxn2 Shisa7 Per3 Homer2 Nav2 Sptbn2 Chrnb1 Reln Gria1 Kirrel3 Pak6 Gdnf Usp46 Ntf5 Hipk2 Npw Foxa2 Adora1 Dnah11 Atp8a1 Rnf180 Zfhx3 Vps13a Nrgn Tbx1 Asic1 Kcnj…
CELL MATURATION	0.0118053	0.0533272	-1.41472	Vsx1 Slc26a8 Pld6 Slc22a14 Cntn2 Tbx6 Agrn Sptbn4 Rac3 Srrm4 Vegfa Tfcp2l1 Fzd5 Ret Epha8 Npr2 Pick1 Gja1 Cftr Tcp11 Tmem79 Lrrk2 Catsperd Ntn4 Tdrd1 Rec8 Hes1 Hes5 Cebpa Gldn Foxo3 Farp2 Foxa1 Bhlha15 Bfsp1 Catsper4 Tdrd5 Cntnap2 Wee2 Trim58 Bnc1 Catsper2 Nkx6-1
EPIDERMAL CELL DIFFERENTIATION	0.0107069	0.0497181	-1.41559	Krt2 Abca12 Ush2a Lor Ush1c Cdh23 Dsp Evpl Irf6 Exph5 Mcoln3 Scel Ppl Grhl1 Whrn Ovol2 Pls1 Spink5 Cers3 Grhl2 Tmem132e Esrp1 Tmem79 Kdf1 Tchh Gata6 Mycl Hes1 Hes5 Ovol1 Kazn St14 Sod1 Bcr Trim16 Cyp27b1 Krt16 Hoxa7 Gli1 Scrib Slc44a4 Jag1 Tprn Pdzd7
CHEMICAL SYNAPTIC TRANSMISSION POSTSYNAPTIC	0.0258121	0.0960393	-1.42504	Chrna1 Cux2 Chrnb4 Prkcz Npas4 Grin1 Chrnb1 Reln Wnt7a Ppp3ca P2rx6 P2rx5 Adora1 Baiap2 Grin2d Sez6 Lrrk2 Unc13b Rims2 Grin2b Celf4 Slc8a3 Drd4 Ntsr1 Slc8a2 Nrxn1 Grik2 Chrna4 Grin2c Nlgn1 Gsk3b App Rab3gap1 Chrnb2 Chrng Tmem25 Chrnb3 Nlgn3 Mapk8ip2 Trpv1 Chrna10 Stx1b Chrna5 Grin2a Stx1a Chrna2 Chrna6 Neto1 Chrnd Rims1
APPENDAGE DEVELOPMENT	0.00924675	0.0441821	-1.42578	Tfap2b Myh3 Sp8 Fbn2 Fgf9 Frem2 Kremen2 Fras1 Comp Scx Irf6 Rnf165 Shh Fgfr2 Wnt7a Tgfb2 Gja1 Grhl2 Dync2h1 Lrp4 Megf8 Kdf1 Col2a1 Fmn1 Zfp219 Lmbr1 Tbc1d32 Gpc3 Pbx2 Pitx1 Fgf8 Bmpr1a Wdr19 Atrx Itgb4 Fzd6 Alx4 Tfap2a Rarb Asph Ift122 Ift80 En1 Wnt3 Sall1 Znrf3 Ihh Zbtb16 Sp9 Sox4
CELL MORPHOGENESIS INVOLVED IN DIFFERENTIATION	5.15007e-06	8.17769e-05	-1.42928	Isl2 Matn1 Dab1 Dcc Cntn4 Ush2a Lama3 Dscaml1 Nr2e1 Tlx2 Hecw1 Pkhd1 Cntn2 Efna3 Tnr Lrtm1 Cspg5 Wnt3a Dscam Cux2 Sema3e Kif5a Foxb1 Edn3 Col22a1 Lhx3 Bdnf Tnn Cdkl5 Sptbn4 Zfp365 Cdh23 Robo3 Lrtm2 Epha7 Radil Igf2bp1 Atp8a2 Sema3b Rac3 Vegfa Sema3a Rnf165 Plxnb1 Shh Srcin1 Cntn1 Kndc1 Rab25 Lamc2 Cobl Whrn Pof1b Arhgap44 Map6 Reln Lamb3 Pdpn Ephb3 Ngef Nedd4l Apbb1 Megf9 Spint2 Pard6b Dnm3 Ntn3 …
APPENDAGE MORPHOGENESIS	0.0142691	0.061836	-1.43412	Tfap2b Myh3 Sp8 Fbn2 Fgf9 Frem2 Fras1 Rnf165 Shh Fgfr2 Wnt7a Tgfb2 Gja1 Grhl2 Dync2h1 Lrp4 Megf8 Col2a1 Fmn1 Zfp219 Lmbr1 Tbc1d32 Gpc3 Pbx2 Pitx1 Fgf8 Bmpr1a Wdr19 Atrx Fzd6 Alx4 Tfap2a Rarb Asph En1 Wnt3 Sall1 Ihh Zbtb16 Sp9 Sox4
PROTEIN LOCALIZATION TO CELL JUNCTION	0.0228597	0.0865913	-1.43921	Mpp4 Clstn3 Kif5a Prkcz Cgnl1 Pclo Dsp Mpp7 Nrxn2 Bsn Arhgap44 Reln Dag1 Marveld3 Wnt7a Grip1 Tjp1 Baiap2 F11r Tjp2 Arhgef18 Tjp3 Lsr Nphs1 Clstn1 Rab27b Kif5b Scrib Ildr1 Dlg2 Dlg1 Nrxn1 Zdhhc12 Kif5c Cplx1 Grin2c Nlgn1
SENSORY ORGAN DEVELOPMENT	2.27658e-05	0.000290958	-1.43942	Opn4 Rp1l1 Tfap2b Vsx1 Slc26a5 Ush2a Fbn2 Nr2e1 Igfn1 Fgf9 Slc6a3 Myo15 Pde6a Ush1c Foxe3 Col11a1 Frem2 Wnt10b Wnt3a Dscam Crb1 Myo7b Atp2b2 Lhx3 Th Col8a2 Adgrv1 Pcdh15 Slc4a5 Cdh23 Tmod1 Kcnk2 Atp8a2 Mcoln3 Acvr2b Vegfa Shh Gpm6a Whrn Cryab Aqp5 Prkci Fgfr2 Bcar3 Fzd5 Crb2 Wnt9a Pls1 Rpgrip1 Ret Fzd2 Ptprm Wnt7a Tmie Fjx1 Tgfb2 Gja1 Ntf5 Hipk2 Grhl2 Myo3b Rbp4 Stau2 Tmem132e Dzank1 Megf11 Esrp1…
NEUROTRANSMITTER SECRETION	0.0100211	0.0473269	-1.43995	Syt2 Erc2 Cspg5 Cadps Camk2a Chrnb4 Syt1 Pclo Unc13a Otof Nrxn2 Syn3 Wnt7a Vamp2 Pfn2 Ppfia3 Asic1 Lrrk2 Adcy1 Prrt2 Lin7c Unc13b Rims2 Sncaip Sv2a Grin3a Stxbp3 Rims3 Syt7 Pnkd Fbxl20 Rab3a Cadps2 Rph3a Scrib Tacr2 Grm4 Syt12 Cplx2 P2ry4 Nrxn1 Syt10 Adra1a Cplx1 P2ry1 Nlgn1 Ptprn2 Gsk3b Syp
TRANSMEMBRANE TRANSPORT	4.34111e-11	2.16642e-09	-1.4418	Slc7a9 Tmc2 Slc6a5 Slc22a16 Sv2b Slc5a5 Slc4a9 Slc22a7 Cnih3 Oca2 Npsr1 Rhd Cacna1f Atp2b3 Grid1 Slc26a5 Slc22a6 Slc26a8 Fxyd4 Abca12 Cacna2d4 Slc24a1 Slc6a15 Scn9a Slc22a14 Slc6a3 Chrna1 Hecw1 Galr2 Cacna2d3 Slc14a2 Rasgrf1 Abca5 Gfap Kcnh5 Nos1 Scn10a Scn11a Abcg8 Slc12a1 Grm5 Nalcn Abcc12 Atp12a Ryr3 Slc38a3 Tmem63c Cacna1b Kcnt1 Slc16a8 Svopl Scn8a Abcc6 Clcn1 Wnt3a Ryr1 Lrp2 Rnf207 Chrnb4 Gr…
SENSORY SYSTEM DEVELOPMENT	0.000404907	0.00333254	-1.44229	Opn4 Rp1l1 Tfap2b Vsx1 Fbn2 Nr2e1 Igfn1 Fgf9 Slc6a3 Pde6a Ush1c Foxe3 Frem2 Dscam Crb1 Atp2b2 Th Col8a2 Slc4a5 Tmod1 Atp8a2 Acvr2b Vegfa Sema3a Shh Gpm6a Cryab Aqp5 Prkci Bcar3 Fzd5 Crb2 Wnt9a Rpgrip1 Ret Ptprm Wnt7a Fjx1 Tgfb2 Gja1 Hipk2 Grhl2 Rbp4 Stau2 Tmem132e Dzank1 Megf11 Spry1 Sipa1l3 Fat1 Lpcat1 Thrb Tbc1d32 Chrdl1 Slc1a1 Tulp1 Bmpr1b Rorb Smarcd3 Nphp1 Pbx2 Hes5 Lamb2 Hsf4 Efemp1 Nphp4 C…
MEMORY	0.015444	0.0656162	-1.44468	Rasgrf1 Dbh Cux2 Tacr1 Prkcz Th Bdnf Kcnk2 Foxo6 Npas4 Shisa7 Reln Gria1 Pak6 Ntf5 Asic1 Adcy1 Cpeb3 Slc1a1 Itga3 Atxn1 Prnp Kcnk10 Abcc8 Slc6a4 Pja2 Slc8a3 Lrrn4 Camk2n1 Slc8a2 Adnp Vldlr Insr Pgrmc1 Lmx1a
NEUROPEPTIDE SIGNALING PATHWAY	0.0188577	0.0754364	-1.44613	Nmur1 Npsr1 Sorcs1 Galr2 Sort1 Kiss1r Sorcs2 Npw Tyro3 Sorl1 Oprk1 Rxfp3 Npffr1 Nxph3 Gpr37 Ecel1 Ntsr1 Pdyn Prok2 Ltb4r2 Npy6r Uts2r Nms Pnoc Gal Ptgdr2 Sstr3 Npy Gpr149 Sstr1 Npbwr1 Sorcs3 Cpe Oprd1 Mc2r Npb Sstr5 Gpr143 Qrfpr Tenm1
LIMBIC SYSTEM DEVELOPMENT	0.0178301	0.0722396	-1.44691	Alk Dab1 Nr2e1 Bcan Gsx1 Wnt3a Foxb1 Sema3a Ndnf Reln Kirrel3 Fgfr2 Anxa3 Atat1 Igf1r
CATION TRANSMEMBRANE TRANSPORT	2.2664e-07	5.27819e-06	-1.44801	Tmc2 Slc6a5 Slc22a16 Slc4a9 Cnih3 Npsr1 Rhd Cacna1f Atp2b3 Fxyd4 Cacna2d4 Slc24a1 Slc6a15 Scn9a Slc6a3 Hecw1 Galr2 Cacna2d3 Rasgrf1 Kcnh5 Nos1 Scn10a Scn11a Slc12a1 Nalcn Atp12a Ryr3 Slc38a3 Tmem63c Cacna1b Kcnt1 Scn8a Wnt3a Ryr1 Rnf207 Edn3 Calcr Ahnak Capn3 Rasgrf2 Atp2b2 Atp13a4 Slc4a5 Cngb1 Kcnk2 Slc15a2 Lrrc26 Grin1 Slc1a2 Slc15a1 Mcoln3 Anxa9 Pkd1l2 Atp6v0d2 Ace2 Scnn1g Scnn1b Slc39a8 Wnk4 …
ORGANIC ANION TRANSPORT	0.000272583	0.00243467	-1.45091	Slc7a9 Slc6a5 Slc4a9 Slc22a7 Slc26a5 Slc22a6 Slc26a8 Slc6a15 Slc22a14 Cyp4f14 Gfap Slc38a3 Slc16a8 Abcc6 Lrp2 Pla2g1b Slc22a12 Slc4a5 Slc1a2 Ace2 Slc39a8 Pla2g4f Slc5a12 Proca1 Slc16a11 Pdpn Slc52a3 Slc6a14 Gja1 Slc23a1 Cyb5rl Cftr Slc26a9 Slc4a4 Lrrc8e Serinc5 Gabbr1 Adora1 Slc16a4 Cyp4f15 Slco4c1 Slc10a1 Slc7a2 Slc26a4 Slc25a10 Mgst1 Abcc5 Slc38a9 Slc4a3 Kcnj10 Asic3 Slc3a1 Slc43a2 Slc1a1 Grm1 …
CHLORIDE TRANSPORT	0.0161011	0.0671379	-1.45375	Nmur1 Slc26a5 Slc26a8 Car7 Slc12a1 Grm5 Clcn1 Clic3 Gabre Wnk4 Slc12a3 Ano1 Cftr Slc26a9 Slc5a1 Clcn6 Pcyox1 Slc26a4 Slc1a1 Clic5 Ano7 Ano2 Prnp Slc12a2 Casr Fxyd3 Clcn3 Ano9 Clic6 Clcnkb Ano4 Gabrb1 P2ry4 Best2 Gabrb3
CELL PART MORPHOGENESIS	1.97828e-06	3.49422e-05	-1.45419	Isl2 Dab1 Dcc Cntn4 Lama3 Syt2 Dscaml1 Nr2e1 Tlx2 Hecw1 Cntn2 Efna3 Tnr Myh14 Lrtm1 Cspg5 Wnt3a Lrp2 Dscam Cux2 Sema3e Kif5a Foxb1 Edn3 Prkcz Lhx3 Bdnf Tnn Cdkl5 Syt1 Sptbn4 Zfp365 Robo3 Lrtm2 Epha7 Igf2bp1 Atp8a2 Unc13a Sema3b Vegfa Sema3a Rnf165 Plxnb1 Shh Srcin1 Cntn1 Gpm6a Kndc1 Lamc2 Cobl Arhgap44 Map6 Reln Kirrel3 Pdpn Ephb3 Pak6 Ngef Nedd4l Apbb1 Pard6b Dnm3 Ntn3 Fgfr2 Islr2 Gdnf Sema4f Da…
CELLULAR MONOVALENT INORGANIC CATION HOMEOSTASIS	0.0170467	0.0696941	-1.45527	Tfap2b Slc4a9 Car7 Atp12a Slc4a5 Atp6v0d2 Scnn1g Scnn1b Scnn1a Atp6v0a4 Nedd4l Slc9a4 Cftr Atp6v0a1 Slc4a4 Slc4a3 Lrrk2 Slc9a2 Atp1b1 Atp4a Kcnj2 Slc12a2
ANION TRANSPORT	2.52924e-05	0.000317029	-1.45767	Slc7a9 Slc6a5 Slc5a5 Slc4a9 Slc22a7 Nmur1 Slc26a5 Slc22a6 Slc26a8 Slc24a1 Slc6a15 Slc22a14 Cyp4f14 Car7 Gfap Slc12a1 Grm5 Slc38a3 Slc16a8 Abcc6 Clcn1 Lrp2 Pla2g1b Slc22a12 Slc4a5 Slc1a2 Clic3 Ace2 Gabre Slc39a8 Wnk4 Pla2g4f Slc5a12 Slc12a3 Proca1 Slc16a11 Ano1 Pdpn Slc52a3 Cry2 Slc6a14 Slc37a1 Slc9a4 Gja1 Slc23a1 Cyb5rl Cftr Slc26a9 Slc5a1 Slc4a4 Clcn6 Lrrc8e Serinc5 Gabbr1 Adora1 Slc16a4 Pcyox1 …
REGULATION OF AXONOGENESIS	0.00724181	0.036313	-1.45811	Dab1 Dcc Cntn2 Tnr Wnt3a Dscam Sema3e Bdnf Cdkl5 Epha7 Sema3b Vegfa Sema3a Plxnb1 Map6 Ephb3 Islr2 Sema4f Map2 D130043K22Rik Ret Wnt7a Sema6c Spg20 Lrp4 Cdh4 Mbp Lpar3 Shtn1 Megf8 Dixdc1 Golga4 Macf1 Kif13b Gdi1 Fstl4 Plxna1 Zfyve27 Robo1 Cdkl3 Mag Sema4g Epha4 Sema5b Wnt3 Arhgap35 Adnp Slitrk1 Efna5 Pou3f2 Syngap1 Amigo1 Robo2
POSTSYNAPSE ORGANIZATION	0.00659962	0.0336292	-1.45911	Ina Lrrtm2 Cux2 Cdkl5 Zfp365 Shank2 Epha7 Srcin1 Nrxn2 Shisa7 Sptbn2 Arhgap44 Chrnb1 Reln Ephb3 Ngef Dnm3 Gdnf Wnt7a Pick1 Nos1ap Arhgap22 Stau2 Abhd17c Shisa6 Lrp4 Baiap2 Igf1r Lrrk2 Tanc2 Itpka Ctnnd2 Itga3 Arhgap39 Colq Grin2b Ppfia2 Prnp Lrfn4 Farp1 Lhfpl4 Epha4 Kif1a Cnksr2 Ephb1 Insr Dlg1 Fzd9 Nrxn1 Zdhhc12 Syngap1
SPERMATID DIFFERENTIATION	0.00659962	0.0336292	-1.45968	Sycp1 Oca2 Slc26a8 Pld6 Slc22a14 Chd5 Rsph6a Ccdc136 Dnah1 Cfap44 Qk Cftr Tcp11 Ttc21a Drc7 Catsperd Spef2 Cfap43 Cfap58 Nphp1 Rec8 Nme5 Sun5 Tssk4 Ing2 Armc12 Bbs2 Ttc12 Cfap69 Neurl1a Catsper4 Tdrd5 Pacrg Spag16 Catsper2 Tbc1d21 Klc3 Pygo1 Hook1 Acrbp Dpy19l2 Osbp2 Fancg Dzip1 Piwil1 Rsph1 Strbp Smarca2 Pank2 Pithd1 Iqcg Sox30 Catsper3 Ccdc63 Pafah1b1 Armc2 Rnf8 Tssk1 Topaz1
NERVOUS SYSTEM PROCESS	1.17069e-11	6.5726e-10	-1.46012	Opn4 Tmc2 Rp1l1 Lrit3 Opn1sw Vsx1 Cabp1 Cacna1f Myh3 Slc26a5 Tas1r1 Ush2a Cacna2d4 Slc24a1 Otogl Nr2e1 Scn9a Slc6a3 Chrna1 Galr2 Rasgrf1 Igdcc3 Scn10a Gucy2e Col4a3 Dbh Myo15 Scn11a Cntn2 Grm5 Pde6a Ush1c Dlgap2 Otoa Otog Tnr Myh14 Col11a1 Myh8 Wnt10b Scn8a Abcc6 Clcn1 Pkhd1l1 Lrp2 Tlx3 Cux2 Chrnb4 Crb1 Tacr1 Myo7b Ager Foxb1 Cfap221 Prkcz Atp2b2 Th Adgrv1 Bdnf Tas1r2 Pcdh15 Gpr179 Sptbn4 Cdh23 S…
MONOVALENT INORGANIC CATION HOMEOSTASIS	0.00778456	0.0383015	-1.46414	Tfap2b Slc4a9 Cyp4f14 Car7 Slc12a1 Atp12a Tacr1 Slc4a5 Atp6v0d2 Scnn1g Scnn1b Slc12a3 Scnn1a Atp6v0a4 Nedd4l Slc9a4 Cftr Atp6v0a1 Slc4a4 Adora1 Cyp4f15 Slc26a4 Slc4a3 Kcnj10 Lrrk2 Slc9a2 Atp1b1
L AMINO ACID TRANSPORT	0.027105	0.0993344	-1.46491	Slc7a9 Slc38a3 Slc1a2 Ace2 Serinc5 Slc7a2 Slc38a9 Kcnj10 Slc3a1 Slc43a2 Slc1a1 Grm1 Per2 Slc25a13 Slc1a7 Slc36a3 Slc1a4 Ntsr1 Slc7a10
INORGANIC ION TRANSMEMBRANE TRANSPORT	1.16978e-07	2.82908e-06	-1.46613	Tmc2 Slc6a5 Slc5a5 Slc4a9 Npsr1 Rhd Cacna1f Atp2b3 Slc26a5 Slc26a8 Fxyd4 Cacna2d4 Slc24a1 Slc6a15 Scn9a Slc6a3 Hecw1 Galr2 Cacna2d3 Kcnh5 Nos1 Scn10a Scn11a Slc12a1 Grm5 Nalcn Atp12a Ryr3 Cacna1b Kcnt1 Scn8a Clcn1 Wnt3a Ryr1 Rnf207 Edn3 Calcr Ahnak Capn3 Atp2b2 Slc4a5 Kcnk2 Slc15a2 Lrrc26 Grin1 Slc15a1 Mcoln3 Anxa9 Pkd1l2 Atp6v0d2 Scnn1g Scnn1b Gabre Slc39a8 Wnk4 Cacna1i Gpm6a Slc12a3 Kcnn3 Trpm3…
ION TRANSMEMBRANE TRANSPORT	4.15545e-10	1.71905e-08	-1.46762	Tmc2 Slc6a5 Slc22a16 Slc5a5 Slc4a9 Slc22a7 Cnih3 Npsr1 Rhd Cacna1f Atp2b3 Grid1 Slc26a5 Slc22a6 Slc26a8 Fxyd4 Cacna2d4 Slc24a1 Slc6a15 Scn9a Slc6a3 Chrna1 Hecw1 Galr2 Cacna2d3 Rasgrf1 Gfap Kcnh5 Nos1 Scn10a Scn11a Slc12a1 Grm5 Nalcn Atp12a Ryr3 Slc38a3 Tmem63c Cacna1b Kcnt1 Slc16a8 Scn8a Clcn1 Wnt3a Ryr1 Lrp2 Rnf207 Chrnb4 Grik4 Edn3 Calcr Ahnak Capn3 Rasgrf2 Atp2b2 Atp13a4 Slc4a5 Cngb1 Kcnk2 Slc…
ACTIN FILAMENT BASED MOVEMENT	0.0097914	0.0464316	-1.46867	Myh3 Myh2 Myo15 Myh14 Myh8 Rnf207 Myo7b Dsp Myo5b Myh7 Limch1 Myo5c Pdpn Emp2 Nedd4l Pkp2 Gja1 Nos1ap Wipf3 Adora1 Syne2 Shtn1 Wipf2 Trpm4 Fnbp1l Myo1b Parva Kcnj2 Ccdc88c Dsg2 Myo1d Myo1c Vil1 Myo1a Scn1a Myh10 Rangrf Myo1h Gsn Dlg1 Myh4 Cacna2d1 Scn5a Pde4d Cav1
CELL MORPHOGENESIS INVOLVED IN NEURON DIFFERENTIATION	7.29804e-06	0.000109262	-1.47264	Isl2 Dab1 Dcc Cntn4 Lama3 Dscaml1 Nr2e1 Tlx2 Hecw1 Cntn2 Efna3 Tnr Lrtm1 Wnt3a Dscam Cux2 Sema3e Kif5a Foxb1 Edn3 Lhx3 Bdnf Tnn Cdkl5 Sptbn4 Zfp365 Cdh23 Robo3 Lrtm2 Epha7 Igf2bp1 Atp8a2 Sema3b Vegfa Sema3a Rnf165 Plxnb1 Shh Srcin1 Cntn1 Kndc1 Lamc2 Cobl Whrn Arhgap44 Map6 Reln Ephb3 Ngef Nedd4l Apbb1 Pard6b Dnm3 Ntn3 Fgfr2 Islr2 Gdnf Sema4f Dag1 Dcdc2a Map2 Pls1 Flrt3 D130043K22Rik Ret Epha8 Ptp…
CELL CELL ADHESION VIA PLASMA MEMBRANE ADHESION MOLECULES	0.000831271	0.00607794	-1.47356	Dsg1a Dab1 Cntn4 Dscaml1 Igfn1 Cntn2 Pcdh10 Clstn3 Dscam Cldn18 Crb1 Pcdh15 Cdh23 Robo3 Cdh16 Cadm1 Cxadr Pcdhgc4 Ptprf Pcdhga11 Kirrel3 Pcdhga9 Crb2 Cdh1 Flrt3 Cdh13 Cdh24 Ret Ptprm Fat3 Ptprt Tgfb2 Cdhr5 Alcam Fat2 Cldn7 Igsf9 Cdh4 Mbp Ajuba Fat1 Pcdhga12 Celsr1 Cldn3 Amigo2 Wnk1 Unc5d Pcdhga10 Robo1 Celsr2 Cdhr2 Tenm2 Lrfn4 Mypn Dsg2 Mag Pcdhb13 Cldn10 Arvcf Pcdhga7 Clstn1 Cdh15 Pik3cb Cldn23 …
SENSORY ORGAN MORPHOGENESIS	0.00107274	0.00749015	-1.47371	Tfap2b Vsx1 Fbn2 Igfn1 Fgf9 Myo15 Ush1c Foxe3 Col11a1 Wnt3a Dscam Crb1 Th Col8a2 Cdh23 Atp8a2 Vegfa Whrn Aqp5 Prkci Fgfr2 Bcar3 Fzd5 Crb2 Wnt9a Pls1 Rpgrip1 Fzd2 Ptprm Tmie Fjx1 Hipk2 Myo3b Rbp4 Stau2 Dzank1 Megf11 Tbx1 Fat1 Col2a1 Six4 Thrb Hpn Slc1a1 Tulp1 Rorb Fgf8 Efemp1 Nkx3-2 Grhl3 Fscn2 Wdr19 Fzd3 Pax8 Cep290 Impg2 Sod1 Fzd6 Eya1 Bcr Tfap2a Rarb Wnt1 Ift122 Hmx2 Scrib Foxn4 Slc44a4 Jag1 Ep…
DIENCEPHALON DEVELOPMENT	0.0195033	0.0771302	-1.47411	Slc6a3 Gsx1 Foxb1 Lhx3 Nkx2-1 Sema3a Shh Ndnf Cdh1 Kcnc1 Hes1 Pitx1 Fgf8 Bmpr1a Hap1 Olig2 Wnt1 Cntnap2 Gli1 Sall1 Pou3f2 Ogdh Rab3gap1 Ghrhr Nr4a2 Chrnb2
NEUROMUSCULAR PROCESS	0.00589412	0.0309885	-1.47771	Myh3 Slc6a3 Chrna1 Igdcc3 Ush1c Tnr Myh14 Myh8 Pcdh15 Cdh23 Comp Atp8a2 Rac3 Myh7 Chrnb1 Hipk2 Synm Spg20 Scn4a Grin2d Prrt2 Camta1 Grin3a Kcnj2 Pnkd Adcy5 Bcr Slc8a3 Tnni1 Scn1a Rbfox1 Pomk
CAMERA TYPE EYE DEVELOPMENT	0.000192876	0.00178354	-1.47785	Opn4 Rp1l1 Tfap2b Vsx1 Fbn2 Nr2e1 Igfn1 Slc6a3 Pde6a Ush1c Foxe3 Dscam Crb1 Atp2b2 Th Col8a2 Slc4a5 Tmod1 Atp8a2 Acvr2b Vegfa Shh Gpm6a Cryab Aqp5 Bcar3 Fzd5 Crb2 Wnt9a Rpgrip1 Ret Ptprm Wnt7a Fjx1 Tgfb2 Gja1 Hipk2 Grhl2 Rbp4 Megf11 Spry1 Fat1 Lpcat1 Thrb Tbc1d32 Slc1a1 Tulp1 Bmpr1b Rorb Smarcd3 Nphp1 Hes5 Lamb2 Hsf4 Efemp1 Nphp4 Celf4 Grhl3 Wdr19 Cep290 Impg2 Neurod1 Tfap2a Ppp1r13l Tub Bfsp1 Tt…
XENOBIOTIC METABOLIC PROCESS	0.0104964	0.0491081	-1.4953	Cyp4f14 Nos1 Gsto2 Cyp2b10 Rorc Grin1 Pon3 Aox1 Cyp4f15 Sult1a1 Nceh1 Fmo2 Cyp3a13 Cyp2s1 Aldh3a1 Aoc2 Gsta3 Ugt1a1 As3mt Acaa1a Fmo5 Hnf4a Cyp2f2 Cyp26a1 Cyp2b19 Gstm2 Cyb5b Ugt1a5 Cyp46a1 Sult1b1 Cyp1a1 Lpo Tpmt Nudt15 Ephx1 Fmo4 Cyp2c66 Cyp3a11
EYE MORPHOGENESIS	0.0037827	0.0216233	-1.49838	Tfap2b Vsx1 Fbn2 Igfn1 Ush1c Foxe3 Dscam Crb1 Th Col8a2 Atp8a2 Vegfa Aqp5 Prkci Bcar3 Fzd5 Crb2 Wnt9a Rpgrip1 Ptprm Fjx1 Hipk2 Rbp4 Stau2 Dzank1 Megf11 Fat1 Thrb Slc1a1 Tulp1 Rorb Efemp1 Fscn2 Cep290 Impg2 Tfap2a
ORGANIC ACID TRANSMEMBRANE TRANSPORT	0.00400211	0.0225715	-1.49919	Slc7a9 Slc6a5 Slc6a15 Gfap Slc38a3 Slc16a8 Lrp2 Slc1a2 Ace2 Slc5a12 Slc16a11 Slc7a4 Slc6a14 Slc23a1 Lrrc8e Slc7a2 Slc25a10 Abcc5 Slc38a9 Kcnj10 Slc38a4 Slc3a1 Slc43a2 Slc1a1 Grm1 Per2 Slc25a13 Slc1a7 Slc46a1
INORGANIC ION IMPORT ACROSS PLASMA MEMBRANE	0.0102497	0.048169	-1.50229	Slc24a1 Slc12a1 Atp12a Calcr Scnn1g Scnn1b Slc39a8 Wnk4 Slc12a3 Scnn1a Hcn2 Slc39a4 Slc9a4 Kcnj12 Slc5a1 Trpv6 Kcnj10 Slc9a2 Atp1b1 Kcnj15 Trpm4 Wnk1 Atp4a Kcnj13 Kcnj2 Prnp Slc12a2 Cnga3 Slc8a3 Slc9a6 Wnk2 Slc9a3 Slc8a2 Trpv5 Dlg1 Cacna2d1 Kcnj9
HINDBRAIN MORPHOGENESIS	0.0262704	0.0972838	-1.50229	Dab1 Zfp365 Kndc1 Trnp1 Sptbn2 Whrn Wnt7a Faim2 Hes1 Ptpn11 Wnt1 Gli1 Ttc21b Gnpat
EXCRETION	0.0189071	0.0754364	-1.50582	Npsr1 Slc22a6 Abcg8 Chrnb4 Tacr1 Slc22a12 Scnn1g Scnn1b Atp6v0a4 Nedd4l Adora1 Nphp1 Nphs1 Aqp6 Tacr2 Clcnkb Slc22a18 Clcnka Adra1a Mdk Grhpr Atp6v1b1 Abcg5
NEURON PROJECTION GUIDANCE	0.000401767	0.00331537	-1.50965	Isl2 Dcc Cntn4 Lama3 Dscaml1 Cntn2 Efna3 Tnr Lrtm1 Wnt3a Dscam Sema3e Kif5a Edn3 Lhx3 Bdnf Robo3 Lrtm2 Epha7 Sema3b Vegfa Sema3a Rnf165 Plxnb1 Shh Cntn1 Lamc2 Reln Ephb3 Ntn3 Gdnf Sema4f Dag1 Flrt3 Ret Epha8 Ptprm Sema6c Alcam Igsf9 Cdh4 Megf8 Usp33 Erbb2 Dpysl4 Neo1 Plxna1 Nrxn3 Bmpr1b Epha10 Unc5d Lamb2 Lama5 Robo1
MULTICELLULAR ORGANISMAL SIGNALING	0.00177899	0.0112765	-1.51384	Atp2b3 Scn9a Chrna1 Scn10a Scn11a Otoa Tnr Myh14 Scn8a Clcn1 Rnf207 Chrnb4 Atp2b2 Sptbn4 Dsp Cxadr Ace2 Cacna1i Pkp2 Scn3a Gja1 Ank3 Scn4a Fkbp1b Slc4a3 Irx3 Atp1b1 Trpm4 Tymp Kcna2 Kcnj2 Sod1 Calm2 Dsg2 Slc8a3 Mag Scn1a Cntnap2 Cacng5 Rangrf Cldn19 Slc8a2
ADULT BEHAVIOR	0.00435013	0.0240366	-1.51562	Alk Dab1 Dmbx1 Dbh Cntn2 Otog Chrnb4 Sptbn4 Tmod1 Shank2 Slc1a2 Nrxn2 Homer2 Sptbn2 Chrnb1 Gdnf Usp46 Ntf5 Hipk2 Foxa2 Rnf180 Kcnj10 Grin2d Sez6 Slc1a1 Oprk1 Nrxn3 Bbs2 Scn1a Clcn3 Epha4 Cntnap2 En1 Drd4 Ntsr1 Slitrk1 Nrxn1 Chrna4 Grm2 Adam2 Hoxd9 Sdk1 Tsc1 Agtpbp1 Atp6v1b1 App Uchl1 Nr4a2 Chrnb2 Nlgn3 Ghsr Ppara Trh
MECHANORECEPTOR DIFFERENTIATION	0.0167359	0.0686916	-1.51571	Ush2a Ush1c Adgrv1 Cdh23 Mcoln3 Whrn Pls1 Fzd2 Ntf5 Tmem132e Esrp1 Mycl Hes1 Hes5 Sod1 Scrib Slc44a4 Jag1 Tprn Pdzd7 Ntrk1 Strc
SYNAPTIC SIGNALING	1.3629e-08	4.04242e-07	-1.51575	Slc6a5 Sv2b Lrrtm2 Grid1 Dcc Cntn4 Calb2 Akap5 Slc24a1 Syt2 Nr2e1 Slc6a3 Chrna1 Car7 Rasgrf1 Gfap Nos1 Dbh Cntn2 Grm5 Dlgap2 Sctr Tnr Cacna1b Erc2 Cspg5 Clstn3 Cadps Camk2a Wnt3a Crhr2 Cux2 Chrnb4 Grik4 Kif5a Gabbr2 Tacr1 Ager Rasgrf2 Prkcz Ppp1r9a Th Bdnf Agrn Syt1 Pclo Shank2 Npas4 Grin1 Slc1a2 Unc13a Rac3 Anxa9 Otof Gabre Nrxn2 Shisa7 Syn3 Bsn Cacna1e Chrnb1 Reln Shisa8 Gria1 Dgki Sorcs2 Gdnf …
SPINAL CORD DEVELOPMENT	0.00839603	0.0409258	-1.51584	Isl2 Dab1 Dcc Gsx1 Wnt3a Foxb1 Lhx3 Rfx4 Shh Daam2 Reln Gdnf Dync2h1 Sox12
SENSORY PERCEPTION	1.15336e-09	4.70929e-08	-1.51724	Opn4 Tmc2 Rp1l1 Lrit3 Opn1sw Vsx1 Cabp1 Cacna1f Slc26a5 Tas1r1 Ush2a Cacna2d4 Slc24a1 Otogl Nr2e1 Scn9a Slc6a3 Scn10a Gucy2e Col4a3 Myo15 Scn11a Pde6a Ush1c Otoa Otog Myh14 Col11a1 Wnt10b Abcc6 Pkhd1l1 Lrp2 Crb1 Tacr1 Myo7b Atp2b2 Th Adgrv1 Tas1r2 Pcdh15 Gpr179 Sptbn4 Cdh23 Cngb1 Loxhd1 Atp8a2 Srrm4 Otof Homer2 Trpm3 Ano1 Nav2 Whrn Atp6v0a4 Aloxe3 Abca4 Cnga2 Eps8l2 Slc52a3 Crb2 Dcdc2a Rpgrip1 Fz…
VISUAL BEHAVIOR	0.0212044	0.0820455	-1.51801	Opn4 Dbh Foxb1 Grin1 Slc1a2 Nphp1 Nphp4 Kras Abcc8 Lrrn4
PROTEIN LOCALIZATION TO SYNAPSE	0.0151794	0.0646667	-1.51808	Mpp4 Clstn3 Kif5a Prkcz Pclo Nrxn2 Bsn Arhgap44 Reln Dag1 Wnt7a Grip1 Baiap2 Nphs1 Clstn1 Rab27b Kif5b Scrib Dlg2 Dlg1 Nrxn1 Zdhhc12 Kif5c Cplx1 Grin2c Nlgn1
ACTION POTENTIAL	0.00358991	0.0207475	-1.51834	Scn9a Chrna1 Scn10a Scn11a Myh14 Scn8a Clcn1 Rnf207 Chrnb4 Tacr1 Dsp Cxadr Cacna1i Hcn2 Nedd4l Pkp2 Scn3a Gja1 Nos1ap Ank3 Ptpn3 Scn4a Fkbp1b Slc4a3 Atp1b1 Trpm4 Kcna2 Kcnj2 Dsg2 Scn1a Kcnb1 Rangrf Ntsr1 Cldn19 Slc8a2 Dlg1 Grik2 Chrna4 Cacna2d1 Scn5a Adra1a
DICARBOXYLIC ACID TRANSPORT	0.0110327	0.0510098	-1.51943	Slc26a5 Slc22a6 Slc26a8 Gfap Lrp2 Slc1a2 Pdpn Gja1 Slc26a9 Lrrc8e Gabbr1 Adora1 Slc26a4 Slc25a10 Abcc5 Kcnj10 Slc3a1 Slc1a1 Grm1 Per2 Slc25a13 Slc1a7 Slc46a1 Slc12a2
INNER EAR MORPHOGENESIS	0.00717625	0.0360418	-1.5195	Fgf9 Myo15 Ush1c Col11a1 Wnt3a Cdh23 Atp8a2 Whrn Fgfr2 Pls1 Fzd2 Tmie Myo3b Tbx1 Col2a1 Six4 Hpn Fgf8 Grhl3 Fzd3 Pax8 Cep290 Sod1 Fzd6 Eya1 Bcr Tfap2a Wnt1 Hmx2 Scrib Slc44a4 Tprn Pdzd7
POSITIVE REGULATION OF SYNAPTIC TRANSMISSION	0.00221029	0.0135177	-1.52013	Lrrtm2 Calb2 Akap5 Slc24a1 Nr2e1 Car7 Gfap Tnr Clstn3 Crhr2 Tacr1 Ager Rasgrf2 Prkcz Syt1 Shank2 Shisa7 Reln Vamp2 Pink1 Adora1 Nrgn Grin2d Adcy1 Slc1a1 Rims2 Grin2b Prnp Rims3 Slc8a3 Hap1 Clstn1 Glul Epha4 Mme Kif5b Cacng5 Tacr2 Prrt1 Slc8a2 Syt12 Ntrk1 Nrxn1 Zdhhc12 Grik2
CILIUM ORGANIZATION	5.16185e-05	0.000598851	-1.52408	Nme8 Rp1l1 Pkhd1 Ablim3 Avil Cfap221 Tekt5 Rfx4 Rsph6a Cdkl5 Dnah17 Dnah7a Dnah1 Dynll2 Cfap44 Pcnt Hydin Dnal1 Stk36 Dcdc2a Rpgrip1 Ccdc13 Fam161a Crocc Rilpl1 Tbc1d2 Dnah5 Dnah2 Tbc1d30 Cfap46 Fhdc1 Dync2h1 Atat1 Syne2 Ttc21a Kif27 Spag17 Ssx2ip Kcnj10 Drc7 Mapk15 Ttll8 Spef2 Tmem80 Tbc1d32 Cfap43 Rilp Ehd2 Foxj1 Cfap58 Cep164 Cluap1 Dzip1l Fnbp1l Rab3ip Ofd1 Sgsm3 Gmnc Dnah7b Parva Cfap53 Lama…
RETINA DEVELOPMENT IN CAMERA TYPE EYE	0.00221426	0.0135177	-1.52863	Rp1l1 Tfap2b Vsx1 Nr2e1 Igfn1 Pde6a Ush1c Dscam Crb1 Atp2b2 Slc4a5 Atp8a2 Acvr2b Gpm6a Crb2 Rpgrip1 Ret Ptprm Fjx1 Tgfb2 Hipk2 Rbp4 Megf11 Lpcat1 Thrb Tbc1d32 Slc1a1 Tulp1 Bmpr1b Rorb Smarcd3 Nphp1 Lamb2 Nphp4 Celf4 Impg2 Neurod1 Tfap2a Tub Ttll5 Ache Grm6
IMPORT INTO CELL	0.000333116	0.00286813	-1.53081	Slc6a5 Slc24a1 Slc6a3 Gfap Nos1 Slc12a1 Atp12a Tfr2 Lrp2 Calcr Slc2a5 Slc15a2 Slc1a2 Slc15a1 Ace2 Scnn1g Scnn1b Slc39a8 Wnk4 Slc12a3 Scnn1a Hcn2 Slc39a4 Gdnf Slc6a14 Slc9a4 Slc5a3 Kcnj12 Slc5a1 Trpv6 Lrsam1 Lrrc8e Slc7a2 Kcnj10 Mapk15 Slc9a2 Atp1b1 Kcnj15 Trpm4 Slc43a2 Slc1a1 Grm1 Wnk1 Per2 Atp4a Slc1a7 Kcnj13 Kcnj2 Prnp Slc46a1 Slc12a2 Cnga3 Slc6a4 Slc8a3 Slc9a6 Slc18a1 Wnk2 Slc1a4 Slc9a3 Drd4 N…
POTASSIUM ION TRANSPORT	0.000360222	0.00305266	-1.53119	Fxyd4 Slc24a1 Galr2 Kcnh5 Nos1 Slc12a1 Nalcn Atp12a Kcnt1 Rnf207 Edn3 Kcnk2 Lrrc26 Wnk4 Slc12a3 Kcnn3 Hcn2 Nedd4l Slc9a4 Dpp6 Nos1ap Ank3 Kcnj12 Vamp2 Adora1 Kcnk12 Kcnc3 Oxsr1 Kcnc1 Kcnq2 Kcnj10 Slc9a2 Kcnh3 Atp1b1 Kcnj15 Kcna6 Hpn Kcnq3 Oprk1 Kcna7 Wnk1 Kcnk15 Kcna2 Atp4a Kcnj13 Kcnj2 Prnp Kcns1 Trpm5 Kcnk10 Abcc8 Slc12a2 Calm2 Kcng3 Kcnu1 Slc9a6 Fxyd3 Slc24a3 Wnk2 Kif5b Gck Kcnb1 Slc9a3 Kcnk1 …
IMPORT ACROSS PLASMA MEMBRANE	0.00138919	0.00921434	-1.53253	Slc6a5 Slc24a1 Gfap Slc12a1 Atp12a Lrp2 Calcr Slc2a5 Slc15a2 Slc1a2 Slc15a1 Ace2 Scnn1g Scnn1b Slc39a8 Wnk4 Slc12a3 Scnn1a Hcn2 Slc39a4 Slc6a14 Slc9a4 Slc5a3 Kcnj12 Slc5a1 Trpv6 Lrrc8e Slc7a2 Kcnj10 Slc9a2 Atp1b1 Kcnj15 Trpm4 Slc43a2 Slc1a1 Grm1 Wnk1 Per2 Atp4a Kcnj13 Kcnj2 Prnp Slc46a1 Slc12a2 Cnga3 Slc8a3 Slc9a6 Wnk2 Slc1a4 Slc9a3 Ntsr1 Slc8a2 Trpv5
POSITIVE REGULATION OF SYNAPSE ASSEMBLY	0.0136843	0.0597549	-1.5359	Lrrtm2 Clstn3 Cux2 Bdnf Agrn Lrtm2 Ephb3 Flrt3 Wnt7a Stau2 Amigo2 Adgrb1 Lingo2 Clstn1 Adnp Ephb1 Ntrk1 St8sia2 Slitrk1 Efna5 Nrxn1 Amigo1 Slitrk4 Lrrc24 Nlgn1 Oxtr
REGULATION OF TRANS SYNAPTIC SIGNALING	5.02589e-06	8.02101e-05	-1.53666	Lrrtm2 Grid1 Dcc Cntn4 Calb2 Akap5 Slc24a1 Nr2e1 Car7 Rasgrf1 Gfap Cntn2 Grm5 Dlgap2 Sctr Tnr Cacna1b Erc2 Cspg5 Clstn3 Camk2a Wnt3a Crhr2 Cux2 Chrnb4 Grik4 Tacr1 Ager Rasgrf2 Prkcz Ppp1r9a Bdnf Syt1 Shank2 Npas4 Grin1 Unc13a Shisa7 Syn3 Reln Shisa8 Gria1 Dgki Sorcs2 Cdh1 Wnt7a Pick1 Ppp3ca Usp46 Ntf5 Stau2 Vamp2 Pink1 Pfn2 Shisa6 Gabbr1 Adora1 Ppfia3 Baiap2 Nrgn Asic1 Kcnj10 Grin2d Lrrk2 Adcy1 C…
AMINO ACID TRANSPORT	0.00212365	0.0131178	-1.53801	Slc7a9 Slc6a5 Oca2 Slc6a15 Gfap Slc38a3 Slc1a2 Ace2 Pdpn Slc7a4 Slc6a14 Llgl2 Gja1 Sfxn4 Lrrc8e Serinc5 Gabbr1 Adora1 Slc7a2 Slc38a9 Kcnj10 Slc38a4 Slc3a1 Slc43a2 Slc1a1 Grm1 Sv2a Per2 Slc25a13 Slc1a7
MICROTUBULE BASED MOVEMENT	5.21931e-05	0.000603291	-1.53951	Nme8 Slc22a16 Slc26a8 Slc22a14 Sybu Kif5a Tacr1 Cfap221 Prkcz Tekt5 Rsph6a Dnah17 Dnah7a Dnah6 Cacna1i Bicd1 Apob Dnah1 Fmn2 Cfap44 Hydin Kif17 Stk36 Map2 Celf3 Dnah9 Dnah10 Camsap3 Dnah5 Dnah2 Stau2 Cfap46 Dync2h1 Syne2 Dnah11 Gas2l2 Vps13a Ttc21a Kif13b Kif27 Dync1li2 Spag17 Ssx2ip Drc7 Catsperd Ttll8 Spef2 Cfap43 Cfap58 Kifc3 Ofd1 Dnah7b Kif21a Cfap53 Nme5 Nek10 Celsr2 Nphp4 Sord Qrich2 Wdr19 …
SPERM FLAGELLUM ASSEMBLY	0.0248119	0.0927571	-1.54108	Dnah1 Cfap44 Drc7 Spef2 Cfap43 Cfap58 Armc12 Bbs2 Ttc12 Cfap69 Neurl1a Spag16 Tbc1d21 Klc3 Dzip1 Iqcg Armc2 Tpgs1 Cep131
CEREBRAL CORTEX NEURON DIFFERENTIATION	0.0266561	0.0981344	-1.54204	Nr2e1 Cntn2 Chd5 Rac3
LOCOMOTORY BEHAVIOR	0.000647186	0.00493872	-1.54245	Alk Dab1 Slc6a3 Dmbx1 Dbh Myo15 Cntn2 Grm5 Otog Tnr Astn1 Dscam Chrnb4 Th Sptbn4 Cdh23 Tmod1 Shank2 Mcoln3 Cntn1 Nav2 Reln Pak6 Gdnf Ntf5 Hipk2 Foxa2 Zfhx3 Vps13a Kcnj10 Grin2d Sez6 Lrrk2 Slc1a1 Oprk1 Grm1 Arrdc3 Ank Htr2c Sod1 Adcy5 Gad1 Negr1 Scn1a Clcn3 Epha4 Gpr37 Grm6 En1 Bsx Drd4 Ntsr1
SECRETION BY TISSUE	0.0188821	0.0754364	-1.54789	Alox12b Tacr1 Slc4a5 Scnn1b Wnk4 Vamp8 Aqp5 Gja1 Vamp2 Adora1 Oprk1 Wnk1 Celsr2
PHOTORECEPTOR CELL DIFFERENTIATION	0.0119865	0.0539908	-1.54839	Rp1l1 Ush1c Dscam Crb1 Th Cngb1 Vegfa Prkci Crb2 Rpgrip1 Dzank1 Thrb Tulp1 Rorb Nphp4 Fscn2 Cep290
SYNAPSE ASSEMBLY	0.000565715	0.0043398	-1.55524	Lrrtm2 Igfn1 Add2 Clstn3 Wnt3a Dscam Cux2 Spock2 Bdnf Agrn Pclo Shank2 Lrtm2 Epha7 Npas4 Plxnb1 Gpm6a Nrxn2 Sptbn2 Bsn Kirrel3 Ephb3 Dnm3 Fzd5 Cdh1 Flrt3 Wnt7a Stau2 Lrp4 Six4 Amigo2 Colq Lrfn4 Farp1 Adgrb1 Pcdhb13 Lhfpl4 Negr1 Lingo2 Clstn1 Ache Adnp Ephb1 Pcdhb4 Ntrk1 Gnpat St8sia2 Slitrk1 Efna5 Gabrb3 Nrxn1 Zdhhc12 Amigo1 Robo2 Slitrk4 Erbb4 Lrrc24 Nlgn1 Sdk1 Cel Musk Oxtr Cbln4 App
HAIR CELL DIFFERENTIATION	0.0133703	0.058666	-1.55641	Ush2a Ush1c Cdh23 Mcoln3 Whrn Pls1 Spink5 Tmem132e Esrp1 Mycl Hes1 Hes5 Sod1 Scrib Slc44a4 Jag1 Tprn Pdzd7 Strc
NEURON RECOGNITION	0.0136006	0.0594718	-1.55812	Cntn4 Dscaml1 Cntn2 Dscam Tnn Robo3 Sema3a Ephb3 Igsf9 Megf8 Robo1 Mypn Opcml Epha4 Cntnap2 Crtac1 Arhgap35 Amigo1 Robo2
REGULATION OF POSTSYNAPTIC MEMBRANE POTENTIAL	0.00212857	0.013122	-1.56106	Grid1 Chrna1 Grm5 Cux2 Chrnb4 Grik4 Prkcz Npas4 Grin1 Gabre Chrnb1 Reln Gria1 Wnt7a Ppp3ca P2rx6 P2rx5 Gabbr1 Adora1 Baiap2 Grin2d Sez6 Lrrk2 Unc13b Grm1 Rims2 Grik3 Grin3a Grin2b Celf4 Slc8a3 Drd4 Ntsr1 Slc8a2 Gabrb1 Nrxn1 Grik2 Chrna4 Grik1 Grin2c Chrm1 Nlgn1 Gsk3b App Rab3gap1 Chrnb2 Chrng Tmem25 Chrnb3 Nlgn3 Mapk8ip2 Gabrb2 Trpv1 Kcna1
SYNAPSE ORGANIZATION	1.91426e-06	3.40024e-05	-1.56399	Ina Lrrtm2 Igfn1 Bcan Chrna1 Add2 Cntn2 Grm5 Sybu Tnr Erc2 Clstn3 Wnt3a Dscam Cux2 Sema3e Spock2 Bdnf Cdkl5 Agrn Col4a5 Pclo Zfp365 Shank2 Lrtm2 Epha7 Npas4 Unc13a Cttnbp2 Pcdhgc4 Plxnb1 Srcin1 Gpm6a Nrxn2 Ptprf Shisa7 Sptbn2 Bsn Arhgap44 Chrnb1 Reln Kirrel3 Ephb3 Ngef Elfn1 Dnm3 Fzd5 Gdnf Cacnb4 Dag1 Cdh1 Flrt3 Wnt7a Pick1 Nos1ap Ank3 Arhgap22 Igsf9 Stau2 Abhd17c Pfn2 Shisa6 Lrp4 Ppfia3 Chchd10 …
INORGANIC ANION TRANSPORT	0.000717539	0.00535651	-1.5652	Slc5a5 Slc4a9 Nmur1 Slc26a5 Slc22a6 Slc26a8 Car7 Slc12a1 Grm5 Abcc6 Clcn1 Slc4a5 Clic3 Gabre Slc39a8 Wnk4 Slc12a3 Ano1 Cry2 Slc37a1 Cftr Slc26a9 Slc5a1 Slc4a4 Clcn6 Lrrc8e Pcyox1 Slc26a11 Slc26a4 Slc25a10 Abcc5 Slc4a3 Enpp3 Slc34a2 Slc1a1 Clic5 Ank Ano7 Ano2 Prnp Slc12a2 Casr Aqp6 Abcc10 Fxyd3 Clcn3 Slc22a8 Slc1a4 Ano9 Clic6 Slc13a4 Clcnkb Ano4 Gabrb1 P2ry4 Best2 Abcc2 Gabrb3 Clcnka Slc17a3 Slc17…
MEMBRANE DEPOLARIZATION DURING ACTION POTENTIAL	0.0151284	0.0645369	-1.56665	Scn9a Scn10a Scn11a Scn8a Cacna1i Hcn2 Scn3a Ank3 Ptpn3 Scn4a Trpm4 Kcnj2 Scn1a Rangrf Cacna2d1 Scn5a
NEURON CELLULAR HOMEOSTASIS	0.017519	0.0714393	-1.56742	Atp2b3 Calb2 Chrna1 Atp2b2 Tyro3 Adora1 Dnajb2 Clcn3 Slc8a2 Nell2 P2ry4
NEUROTRANSMITTER METABOLIC PROCESS	0.0180463	0.0729274	-1.56888	Nos1 Dbh Th Dagla Hnmt Colq Gad1 Ache Pah Slc44a4 Moxd2 Gad2 Agtpbp1 Chat
MOTILE CILIUM ASSEMBLY	0.0122882	0.0550345	-1.57104	Cfap221 Rsph6a Dnah1 Cfap44 Drc7 Spef2 Cfap43 Foxj1 Cfap58 Dnaaf3 Armc12 Bbs2 Ttc12 Cfap69 Neurl1a Dnaaf1 Spag16 Cc2d2a Tbc1d21 Klc3 Zmynd10 Dzip1
AMINO ACID TRANSMEMBRANE TRANSPORT	0.00350954	0.0203579	-1.57387	Slc7a9 Slc6a5 Slc6a15 Gfap Slc38a3 Slc1a2 Ace2 Slc7a4 Slc6a14 Lrrc8e Slc7a2 Slc38a9 Kcnj10 Slc38a4 Slc3a1 Slc43a2 Slc1a1 Grm1 Per2 Slc25a13 Slc1a7
CAMERA TYPE EYE MORPHOGENESIS	0.00125192	0.00853803	-1.57808	Tfap2b Vsx1 Igfn1 Ush1c Foxe3 Dscam Crb1 Th Col8a2 Atp8a2 Vegfa Aqp5 Bcar3 Fzd5 Crb2 Wnt9a Rpgrip1 Ptprm Fjx1 Hipk2 Rbp4 Megf11 Fat1 Thrb Slc1a1 Rorb
RETINA HOMEOSTASIS	0.00639708	0.0331341	-1.57828	Rp1l1 Ush2a Ush1c Crb1 Adgrv1 Pcdh15 Cdh23 Cngb1 Whrn Abca4 Crb2 Crocc Tulp1 Azgp1 Nphp4 Esrrb Sod1 Bbs2 Tub Cib2 Clcn3 Mak Sbp Cdhr1 Krt1
DIACYLGLYCEROL METABOLIC PROCESS	0.0182375	0.0736055	-1.57963	Plce1 Avil Plb1 Dgki Dagla Dgkd Mogat2 Dgkb Dgkq Dgkk Dgke
NEURON MATURATION	0.0106718	0.0497071	-1.58089	Vsx1 Cntn2 Tbx6 Agrn Sptbn4 Rac3 Srrm4 Ret Epha8 Pick1 Lrrk2 Ntn4 Gldn Farp2
SODIUM ION HOMEOSTASIS	0.0104338	0.0489208	-1.5813	Tfap2b Cyp4f14 Slc12a1 Atp12a Tacr1 Scnn1g Scnn1b Slc12a3 Scnn1a Nedd4l Adora1 Cyp4f15 Atp1b1 Atp4a Slc12a2
PEPTIDE CROSS LINKING	0.0142986	0.061836	-1.58296	Tgm6 Krt2 Tgm7 Lor Spock2 Dsp Evpl Ndnf
NEURON FATE SPECIFICATION	0.0133975	0.058666	-1.58525	Isl2 Tlx3 Lhx3 Esrp1 Myt1l Foxa1 Eya1 Olig3 Pou3f2 Sox1
L ALPHA AMINO ACID TRANSMEMBRANE TRANSPORT	0.00716763	0.0360418	-1.58706	Slc7a9 Slc6a5 Slc38a3 Slc1a2 Ace2 Slc7a2 Slc38a9 Kcnj10 Slc3a1 Slc43a2 Slc1a1 Grm1 Per2 Slc25a13 Slc1a7
INTERMEDIATE FILAMENT ORGANIZATION	0.0105538	0.0493032	-1.58786	Krt33b Krt2 Gfap Dsp Eppk1 Shh Pkp2 Tchh Krt19 Bfsp1 Krt16 Nefm Krt9 Krt71 Krt23 Krt32 Krt25
NEGATIVE REGULATION OF NEURON DIFFERENTIATION	0.00581462	0.0306217	-1.59039	Isl2 Cntn4 Nr2e1 Cntn2 Hes3 Wnt3a Tlx3 Shh Trp73 Dixdc1 Irx3 Hes1 Hes5 Foxo3 Slc6a4 Mag Olig2 Mib1 Jag1 Lmx1a Rap1gap Dlx2
DENDRITE DEVELOPMENT	5.75693e-05	0.000652711	-1.59385	Alk Dab1 Dcc Nr2e1 Tlx2 Hecw1 Camk2a Dscam Cux2 Cdkl5 Zfp365 Foxo6 Igf2bp1 Sema3a Srcin1 Kndc1 Lamc2 Cobl Arhgap44 Map6 Reln Ephb3 Ngef Nedd4l Dnm3 Ntn3 Dcdc2a Map2 D130043K22Rik Wnt7a Ppp3ca Phactr1 Grip1 Igsf9 Stau2 Cux1 Lrp4 Fbxw8 Baiap2 Sez6 Lrrk2 Tanc2 Cpeb3 Fstl4 Itpka Ctnnd2 Tulp1 Dab2ip Sarm1 Grin3a Celsr2 Ppfia2 Farp1 Cdkl3 Fbxo31 Flrt1 Llph Kidins220 Neurl1a Epha4 Gpr37 Kif1a
INNER EAR RECEPTOR CELL STEREOCILIUM ORGANIZATION	0.0130104	0.0572896	-1.59471	Ush1c Adgrv1 Cdh23 Whrn Pls1 Hes1 Hes5 Sod1 Scrib Tprn Pdzd7 Strc
NEUROTRANSMITTER UPTAKE	0.00888012	0.0426246	-1.59809	Slc6a5 Slc6a3 Gfap Nos1 Slc1a2 Gdnf Kcnj10 Per2 Slc1a7 Slc6a4 Slc18a1 Drd4 Slc29a4 Slc22a3 Slc6a2 Slc6a11 Slc22a2
PHOTORECEPTOR CELL DEVELOPMENT	0.00848176	0.0412797	-1.60036	Rp1l1 Ush1c Crb1 Th Cngb1 Vegfa Prkci Crb2 Rpgrip1 Dzank1 Thrb Tulp1 Rorb Nphp4 Fscn2 Cep290
NEUROTRANSMITTER TRANSPORT	8.28096e-05	0.000888578	-1.60802	Slc6a5 Sv2b Syt2 Slc6a15 Slc6a3 Gfap Nos1 Erc2 Cspg5 Cadps Camk2a Chrnb4 Th Syt1 Pclo Slc1a2 Unc13a Otof Nrxn2 Syn3 Gdnf Wnt7a Vamp2 Pfn2 Ppfia3 Asic1 Kcnj10 Lrrk2 Adcy1 Prrt2 Lin7c Unc13b Slc1a1 Rims2 Sncaip Sv2a Per2 Slc1a7 Grin3a Stxbp3 Rims3 Syt7 Pnkd Slc6a4 Fbxl20 Slc18a1 Rab3a Cadps2 Rph3a Scrib Tacr2 Drd4 Grm4 Syt12 Cplx2 P2ry4 Nrxn1 Syt10 Adra1a Slc29a4 Slc22a3 Slc17a7 Cplx1 P2ry1
CELLULAR RESPONSE TO PH	0.0130458	0.057365	-1.60919	Slc38a3 Scnn1g Scnn1b Scnn1a Gja1 Insrr Asic1 Pkd1l3
MICROTUBULE BUNDLE FORMATION	0.00185935	0.0117385	-1.6117	Rp1l1 Mtcl1 Rsph6a Dnah17 Dnah7a Dnah1 Cfap44 Hydin Dnal1 Map2 Dnah5 Dnah2 Cfap46 Clip1 Gas2l2 Nckap5 Spag17 Drc7 Spef2 Cfap43 Foxj1 Cfap58 Dnah7b Dnaaf3 Dnah8 Bbs2 Ttc12 Cfap69 Neurl1a Dnaaf1 Spag16 Cc2d2a Ccser2 Tbc1d21 Dnajb13 Dnaaf5 Psrc1 Dcx Spef1 Zmynd10
MULTICELLULAR ORGANISMAL MOVEMENT	0.0071672	0.0360418	-1.61326	Myh3 Chrna1 Myh14 Myh8 Comp Atp8a2 Myh7 Chrnb1 Hipk2 Synm Scn4a Kcnj2 Slc8a3 Tnni1
HOMOPHILIC CELL ADHESION VIA PLASMA MEMBRANE ADHESION MOLECULES	0.000184495	0.00172634	-1.61364	Dsg1a Cntn4 Dscaml1 Igfn1 Cntn2 Pcdh10 Clstn3 Dscam Pcdh15 Cdh23 Robo3 Cdh16 Cadm1 Pcdhgc4 Pcdhga11 Kirrel3 Pcdhga9 Cdh1 Cdh13 Cdh24 Ret Ptprm Fat3 Ptprt Cdhr5 Fat2 Igsf9 Cdh4 Fat1 Pcdhga12 Celsr1 Amigo2 Pcdhga10 Robo1 Celsr2 Cdhr2 Mypn Dsg2 Pcdhb13 Pcdhga7 Clstn1 Cdh15 Pik3cb Cdhr1 Cdh8 Igsf21 Pcdhb4 Pcdhga1 Dsg3 Amigo1 Robo2 Cdh22 Pcdhga8 Cntn6 Ptprr Sdk1 Pkd1 Hmcn1 Cdh3 Plxnb3 Tenm3 Pcdh9 Pcdh…
REGULATION OF NEUROTRANSMITTER LEVELS	4.56705e-05	0.000539805	-1.61401	Slc6a5 Syt2 Slc6a3 Gfap Nos1 Dbh Erc2 Cspg5 Cadps Camk2a Chrnb4 Th Syt1 Pclo Slc1a2 Unc13a Otof Nrxn2 Syn3 Gdnf Wnt7a Dagla Vamp2 Pfn2 Ppfia3 Asic1 Kcnj10 Lrrk2 Adcy1 Prrt2 Zfp219 Lin7c Unc13b Rims2 Hnmt Sncaip Sv2a Colq Per2 Slc1a7 Grin3a Stxbp3 Rims3 Syt7 Pnkd Slc6a4 Gad1 Fbxl20 Slc18a1 Rab3a Cadps2 Rph3a Ache Scrib Tacr2 Pah Drd4 Grm4 Syt12 Slc44a4 Cplx2 P2ry4 Moxd2 Nrxn1 Syt10 Adra1a Slc29a4 …
REGULATION OF DENDRITE MORPHOGENESIS	0.00473988	0.0257133	-1.61497	Nr2e1 Tlx2 Hecw1 Cux2 Cdkl5 Kndc1 Reln Nedd4l Ppp3ca Stau2 Cux1 Fbxw8 Baiap2 Itpka Sarm1 Cdkl3 Fbxo31
DENDRITE MORPHOGENESIS	0.000407038	0.0033369	-1.62096	Nr2e1 Tlx2 Hecw1 Dscam Cux2 Cdkl5 Zfp365 Igf2bp1 Sema3a Srcin1 Kndc1 Arhgap44 Map6 Reln Ephb3 Ngef Nedd4l Dnm3 Dcdc2a Map2 Wnt7a Ppp3ca Phactr1 Stau2 Cux1 Lrp4 Fbxw8 Baiap2 Lrrk2 Tanc2 Itpka Ctnnd2 Sarm1 Celsr2 Ppfia2 Farp1 Cdkl3 Fbxo31
CHLORIDE TRANSMEMBRANE TRANSPORT	0.00356486	0.0206407	-1.62405	Slc26a5 Slc26a8 Slc12a1 Clcn1 Gabre Slc12a3 Ano1 Cftr Slc26a9 Slc5a1 Clcn6 Pcyox1 Slc26a4 Slc1a1 Ano7 Ano2 Slc12a2 Casr Clcn3 Ano9 Ano4 Gabrb1 Gabrb3
AXONEMAL DYNEIN COMPLEX ASSEMBLY	0.0101171	0.0476172	-1.62576	Dnah17 Dnah7a Dnah1 Dnal1 Dnah5 Dnah2 Dnah7b Dnaaf3 Dnah8 Ttc12 Dnaaf1 Dnaaf5 Zmynd10
SKELETAL MUSCLE CONTRACTION	0.00557552	0.0294612	-1.62954	Myh3 Chrna1 Myh14 Myh8 Atp8a2 Myh7 Chrnb1 Synm Scn4a Kcnj2 Slc8a3 Tnni1
REGULATION OF DENDRITE DEVELOPMENT	0.00115869	0.00797141	-1.63198	Alk Dcc Nr2e1 Tlx2 Hecw1 Cux2 Cdkl5 Kndc1 Cobl Reln Nedd4l D130043K22Rik Ppp3ca Stau2 Cux1 Fbxw8 Baiap2 Sez6 Itpka Dab2ip Sarm1 Cdkl3 Fbxo31
LONG TERM MEMORY	0.00657562	0.0336292	-1.63311	Rasgrf1 Tacr1 Prkcz Npas4 Reln Gria1 Ntf5 Adcy1 Cpeb3 Prnp Pja2 Lrrn4 Camk2n1
GLUTAMATE RECEPTOR SIGNALING PATHWAY	0.00474215	0.0257133	-1.64448	Grid1 Grm5 Grik4 Grin1 Homer2 Gria1 Dagla Sult1a1 Slc1a1 Grm1 Grik3 Grin3a Grin2b Prnp Frrs1l Grm3 Grm6 Cpeb4 Kcnb1 Grm4 Grik2 Grm2 Grik1 Grin2c Gria2 App Necab2
REGULATION OF WATER LOSS VIA SKIN	0.00680005	0.0345944	-1.64576	Alox12b Abca12 Grhl1 Aloxe3 Tmem79 Kdf1 Lsr Grhl3 Krt16 Krt1 Met
NEUROMUSCULAR JUNCTION DEVELOPMENT	0.00382338	0.0217767	-1.64701	Chrna1 Agrn Col4a5 Unc13a Cacnb4 Ank3 Lrp4 Six4 Lrrk2 Cacnb1 Erbb2 Unc13b Ppfibp2 Colq Lamb2 Dok7 Fzd9 Zc4h2 Musk Ppfibp1 App
SULFUR COMPOUND TRANSPORT	0.00364235	0.0208589	-1.6475	Slc7a9 Slc26a5 Slc26a8 Slc1a2 Gja1 Slc26a9 Slc26a11 Slc26a4 Slc25a10 Mgst1 Abcc5 Slc3a1 Slc1a1
ANION HOMEOSTASIS	0.00361731	0.0208265	-1.65259	Gcm2 Tfap2b Slc12a1 Abcc6 Cps1 Slc12a3 Slc34a2 Slc1a1
EXTRACELLULAR TRANSPORT	0.00336784	0.0195936	-1.65572	Cfap221 Dnah1 Stk36 Dnah9 Dnah5 Dnah11 Kif27 Spag17 Arrdc1 Spef2 Cfap43 Ofd1 Cfap53 Nme5 Nek10 Dnaaf1 Spag16 Adcy10 Dpcd Gas8
DETECTION OF ABIOTIC STIMULUS	0.000191711	0.00177799	-1.6623	Opn4 Tmc2 Opn1sw Cacna1f Cacna2d4 Gucy2e Col11a1 Crb1 Tacr1 Adgrv1 Cngb1 Plekhb1 Atp8a2 Pkd1l2 Trpm3 Ano1 Whrn Abca4 Grk4 Adora1 Asic3 Trpm8 Hpn Tulp1 Pkd1l3 Cds1
TRANSMISSION OF NERVE IMPULSE	0.00149837	0.00979393	-1.66293	Scn9a Chrna1 Scn10a Scn11a Otoa Tnr Myh14 Scn8a Clcn1 Chrnb4 Sptbn4 Cacna1i Scn3a Ank3 Scn4a Fkbp1b Tymp Kcna2 Sod1 Mag Scn1a Cntnap2 Cacng5 Cldn19
POTASSIUM ION HOMEOSTASIS	0.00409941	0.0230145	-1.67015	Tfap2b Slc12a1 Atp12a Scnn1b Slc12a3 Slc9a4 Kcnj10 Atp1b1 Atp4a Kcnj2 Slc12a2
INORGANIC ANION TRANSMEMBRANE TRANSPORT	0.000712451	0.00533321	-1.67169	Slc5a5 Slc26a5 Slc26a8 Slc12a1 Grm5 Clcn1 Gabre Slc12a3 Ano1 Slc37a1 Cftr Slc26a9 Slc5a1 Clcn6 Pcyox1 Slc26a11 Slc26a4 Slc25a10 Slc1a1 Ank Ano7 Ano2 Prnp Slc12a2 Casr Clcn3 Ano9 Slc13a4 Ano4 Gabrb1
LONG TERM SYNAPTIC POTENTIATION	0.000480983	0.00379	-1.67296	Lrrtm2 Calb2 Akap5 Slc24a1 Nr2e1 Gfap Tnr Crhr2 Ager Rasgrf2 Prkcz Shank2 Shisa7 Reln Vamp2 Adora1 Nrgn Grin2d Adcy1 Slc1a1 Grin2b Prnp Slc8a3 Epha4 Mme Prrt1 Slc8a2 Syt12
ANION TRANSMEMBRANE TRANSPORT	3.12834e-06	5.2879e-05	-1.67711	Slc6a5 Slc5a5 Slc4a9 Slc22a7 Slc26a5 Slc22a6 Slc26a8 Slc24a1 Gfap Slc12a1 Grm5 Slc38a3 Slc16a8 Clcn1 Lrp2 Slc4a5 Slc1a2 Ace2 Gabre Slc39a8 Slc5a12 Slc12a3 Slc16a11 Ano1 Slc37a1 Slc9a4 Gja1 Slc23a1 Cftr Slc26a9 Slc5a1 Slc4a4 Clcn6 Lrrc8e Pcyox1 Slc26a11 Slc7a2 Slc26a4 Slc25a10 Abcc5 Slc4a3 Kcnj10 Slc9a2 Slc3a1 Slc43a2 Slc1a1 Grm1 Ank Per2 Slc25a13 Ano7 Slc1a7 Ano2 Prnp Slc46a1 Slc12a2 Casr Slc9a6 …
REGULATION OF SYNAPTIC PLASTICITY	1.00044e-05	0.00014562	-1.68515	Lrrtm2 Cntn4 Calb2 Akap5 Slc24a1 Nr2e1 Rasgrf1 Gfap Cntn2 Grm5 Sctr Tnr Erc2 Camk2a Crhr2 Ager Rasgrf2 Prkcz Shank2 Npas4 Grin1 Shisa7 Reln Shisa8 Gria1 Sorcs2 Pick1 Stau2 Vamp2 Shisa6 Adora1 Ppfia3 Baiap2 Nrgn Kcnj10 Grin2d Adcy1 Cpeb3 Prrt2 Itpka Slc1a1 Rims2 Grin2b Kras Prnp Rims3 Syt7 Adgrb1 Slc8a3 Syngr1 Abhd6 Neurl1a Rab3a Epha4 Mme Kcnb1 Prrt1 Slc8a2 Syt12 Cplx2
NEURAL RETINA DEVELOPMENT	0.000684036	0.00515733	-1.69039	Tfap2b Vsx1 Igfn1 Ush1c Dscam Crb1 Atp2b2 Atp8a2 Gpm6a Crb2 Rpgrip1 Ptprm Fjx1 Tgfb2 Hipk2 Megf11 Thrb Slc1a1 Rorb Smarcd3
NEUTRAL AMINO ACID TRANSPORT	0.00214311	0.0131858	-1.69075	Slc7a9 Slc6a5 Slc6a15 Slc38a3 Slc1a2 Ace2 Slc6a14 Llgl2 Serinc5 Slc38a9 Slc3a1 Slc43a2 Slc1a1 Slc1a7
SODIUM ION TRANSPORT	6.79239e-07	1.38671e-05	-1.70619	Slc6a5 Slc5a5 Slc4a9 Fxyd4 Slc24a1 Slc6a15 Scn9a Slc6a3 Hecw1 Nos1 Scn10a Scn11a Slc12a1 Nalcn Atp12a Slc38a3 Scn8a Sptbn4 Slc4a5 Scnn1g Scnn1b Cntn1 Wnk4 Cacna1i Slc5a12 Slc12a3 Scnn1a Hcn2 Nedd4l Pkp2 Slc6a14 Slc9a4 Slc5a3 Scn3a Slc23a1 Ank3 Utrn Pon3 Slc5a1 Slc4a4 Prss8 Fgf11 Slc10a1 Ptpn3 Scn4a Asic1 Asic3 Slc38a4 Slc9a2 Slc34a2 Atp1b1 Trpm4 Wnk1 Atp4a Slc5a11 Trpm5 Slc12a2 Slc6a4 Sik1 Slc8a3…
INTERMEDIATE FILAMENT BASED PROCESS	0.000480969	0.00379	-1.71638	Krt33b Ina Krt2 Gfap Dsp Evpl Atp8a2 Ppl Eppk1 Shh Pkp2 Synm Tchh Macf1 Fam83h Krt19 Sod1 Bfsp1 Krt16 Krt74 Nefm Krt9 Krt71 Krt23 Krt32 Krt25 Atxn3
PHOTOTRANSDUCTION	0.000664808	0.00504869	-1.71871	Opn4 Opn1sw Gucy2e Cngb1 Plekhb1 Abca4 Grk4
KERATINIZATION	0.00100727	0.00714868	-1.72423	Krt2 Abca12 Lor Evpl Ppl Cers3 Tmem79 Tchh
RETINA MORPHOGENESIS IN CAMERA TYPE EYE	0.000551993	0.00427455	-1.72572	Tfap2b Vsx1 Igfn1 Ush1c Dscam Crb1 Atp8a2 Crb2 Rpgrip1 Ptprm Fjx1 Hipk2 Rbp4 Megf11 Thrb Slc1a1 Rorb Impg2 Tfap2a
NEURONAL ACTION POTENTIAL	0.000692868	0.00519899	-1.74404	Scn9a Chrna1 Scn10a Scn11a Myh14 Scn8a Cacna1i Scn3a Ank3 Scn4a Kcna2
RETINA LAYER FORMATION	0.00109132	0.00757812	-1.74464	Tfap2b Igfn1 Dscam Crb1 Atp8a2 Ptprm Fjx1 Hipk2 Megf11 Slc1a1
MODIFIED AMINO ACID TRANSPORT	0.000671628	0.00507596	-1.76423	Slc7a9 Slc22a16 Lrp2 Pdpn Gja1 Mgst1 Abcc5 Slc3a1
SODIUM ION TRANSMEMBRANE TRANSPORT	2.20178e-06	3.84578e-05	-1.76544	Slc6a5 Slc4a9 Fxyd4 Slc24a1 Slc6a15 Scn9a Slc6a3 Hecw1 Nos1 Scn10a Scn11a Slc12a1 Nalcn Atp12a Scn8a Slc4a5 Scnn1g Scnn1b Wnk4 Cacna1i Slc12a3 Scnn1a Hcn2 Nedd4l Slc6a14 Slc9a4 Scn3a Slc23a1 Ank3 Utrn Slc5a1 Slc4a4 Fgf11 Ptpn3 Scn4a Asic1 Asic3 Slc9a2 Slc34a2 Atp1b1 Trpm4 Wnk1 Atp4a Trpm5 Slc12a2 Slc6a4 Slc8a3 Slc9a6 Fxyd3 Scn1a Slc24a3 Wnk2 Pcsk9 Slc9a3 Drd4 Rangrf Slc8a2 Kcnk1 Dlg1 Slc17a2 Scn5…
SENSORY PERCEPTION OF MECHANICAL STIMULUS	2.92928e-07	6.57832e-06	-1.79014	Tmc2 Slc26a5 Ush2a Otogl Col4a3 Myo15 Ush1c Otoa Otog Myh14 Col11a1 Pkhd1l1 Lrp2 Myo7b Atp2b2 Th Adgrv1 Pcdh15 Sptbn4 Cdh23 Loxhd1 Srrm4 Otof Homer2 Nav2 Whrn Atp6v0a4 Eps8l2 Slc52a3 Dcdc2a Tmie Col11a2 Usp53 Myo3b Marveld2 Mbp Slc26a4 Tbx1 Col2a1 Asic3 Thrb Aldh7a1 Hpn Clic5 Pax3 Sod1 Tspear Eya1 Tfap2a Espn Lhfpl4 Barhl1 Myo1a Tub Tecta Rab3a Scn1a
BICARBONATE TRANSPORT	0.000648917	0.00493994	-1.79042	Slc4a9 Slc26a5 Slc26a8 Slc4a5 Slc39a8 Cyb5rl Cftr Slc26a9 Slc4a4 Slc26a4 Slc4a3 Cyb5r1
AXONEME ASSEMBLY	4.8858e-05	0.00057317	-1.79761	Rp1l1 Rsph6a Dnah17 Dnah7a Dnah1 Cfap44 Hydin Dnal1 Dnah5 Dnah2 Cfap46 Spag17 Drc7 Spef2 Cfap43 Foxj1 Cfap58 Dnah7b Dnaaf3 Dnah8 Bbs2 Ttc12 Cfap69 Neurl1a Dnaaf1 Spag16 Cc2d2a Tbc1d21 Dnajb13 Dnaaf5 Dcx Spef1 Zmynd10
SPERM MOTILITY	1.18076e-05	0.000166471	-1.80428	Nme8 Slc22a16 Slc26a8 Slc22a14 Tacr1 Cacna1i Apob Dnah1 Cfap44 Celf3 Dnah5 Dnah11 Vps13a Ttc21a Drc7 Catsperd Ttll8 Spef2 Cfap43 Cfap58 Nphp4 Sord Qrich2 Tekt3 Tssk4 Ing2 Armc12 Bbs2 Ttc12 Cfap69 Neurl1a Ttll9 Catsper4 Spag16 Tacr2 Tcte1 Catsper2 Tbc1d21 Klc3 Inpp5b Kif9 Prdm14 Dpcd Slc9b1 Dzip1 Gas8
WATER HOMEOSTASIS	0.000116542	0.00118963	-1.80453	Alox12b Tfap2b Abca12 Cyp4f14 Sctr Myo5b Scnn1g Scnn1b Scnn1a Grhl1 Aloxe3 Nedd4l Cftr Cyp4f15 Tmem79 Kdf1
DETECTION OF LIGHT STIMULUS	4.9147e-05	0.000574417	-1.81545	Opn4 Opn1sw Cacna1f Cacna2d4 Gucy2e Crb1 Cngb1 Plekhb1 Atp8a2 Abca4 Grk4
PHOTORECEPTOR CELL MAINTENANCE	9.77589e-05	0.00102451	-1.82169	Rp1l1 Ush2a Ush1c Crb1 Adgrv1 Pcdh15 Cdh23 Cngb1 Abca4 Crb2 Crocc Tulp1 Nphp4 Esrrb Bbs2 Tub Cib2 Clcn3 Mak Cdhr1
SENSORY PERCEPTION OF LIGHT STIMULUS	6.61521e-09	2.12227e-07	-1.84118	Opn4 Rp1l1 Lrit3 Opn1sw Vsx1 Cabp1 Cacna1f Ush2a Cacna2d4 Slc24a1 Nr2e1 Gucy2e Pde6a Ush1c Col11a1 Abcc6 Crb1 Th Adgrv1 Pcdh15 Gpr179 Cdh23 Cngb1 Atp8a2 Whrn Abca4 Crb2 Rpgrip1 Fam161a Rabggta Myo3b Irx5 Rbp4 Col2a1 Kcnj10 Tacstd2 Myo9a Tulp1 Aoc2 Clic5 Kifc3 Rorb Atxn7 Lamb2 Hsf4 Efemp1 Fscn2 Cnga3 Impg2 Dhrs3
CILIUM OR FLAGELLUM DEPENDENT CELL MOTILITY	3.22154e-07	7.08287e-06	-1.85499	Nme8 Slc22a16 Slc26a8 Slc22a14 Tacr1 Tekt5 Rsph6a Dnah17 Dnah7a Dnah6 Cacna1i Apob Dnah1 Cfap44 Celf3 Dnah5 Dnah2 Cfap46 Dnah11 Gas2l2 Vps13a Ttc21a Drc7 Catsperd Ttll8 Spef2 Cfap43 Cfap58 Dnah7b Nphp4 Sord Qrich2 Tekt3 Tssk4 Dnah8 Ing2 Armc12 Bbs2 Ttc12 Cfap69 Neurl1a Ttll9 Catsper4 Spag16 Tacr2 Tcte1 Catsper2 Tbc1d21 Klc3 Inpp5b Kif9 Prdm14 Dpcd Slc9b1 Dzip1 Gas8
DETECTION OF VISIBLE LIGHT	1.97963e-05	0.000257189	-1.87043	Opn4 Opn1sw Cacna1f Cacna2d4 Gucy2e Crb1 Cngb1 Atp8a2 Abca4 Grk4
CILIUM MOVEMENT	1.86496e-08	5.37931e-07	-1.89921	Nme8 Slc22a16 Slc26a8 Slc22a14 Tacr1 Cfap221 Tekt5 Rsph6a Dnah17 Dnah7a Cacna1i Apob Dnah1 Cfap44 Hydin Stk36 Celf3 Dnah9 Camsap3 Dnah5 Cfap46 Dnah11 Gas2l2 Vps13a Ttc21a Kif27 Spag17 Drc7 Catsperd Ttll8 Spef2 Cfap43 Cfap58 Ofd1 Dnah7b Cfap53 Nme5 Nek10 Celsr2 Nphp4 Sord Qrich2 Tekt3 Tssk4 Ing2 Armc12 Bbs2 Ttc12 Cfap69 Neurl1a Ttll9 Catsper4 Dnaaf1 Spag16 Tacr2 Tcte1 Catsper2 Adcy10 Tbc1d21 Klc3 …
